# Supplementary material for: Genetic variation and evolutionary history of a mycorrhizal fungus regulate the currency of exchange in symbiosis with the food security crop cassava
Source: ISME J. 2020 Feb 17;14(6):1333–44. doi: 10.1038/s41396-020-0606-6 (PMC7242447; doi:10.1038/s41396-020-0606-6)
Supplement: Supplementary file 2 — Data S1 [file 41396_2020_606_MOESM2_ESM.xlsx]

## Sheet: Quantitative trait measurements
Data S1 Cassava quantitative traits and colonisation. With experimental design details, isolates, plant size, wetmass (WM) and drymass (DM) of aboveground (A) plants mass, roots (R) and bulking roots (B) mass.
RNA-seq_lib	time_harvest_starting	Date_of_the_harvest	Plant	LETTER	Number	Isolate	genetic_gp	Bloc	AWM	RWM	BWM	AWM/RWM	Plant Size	ADM	RDM	BDM	AWMperS	RWMperS	BWMperS	Colonisation	FungalStr	Roots
Yes	2	2014-09-02	A6	A	6	BEG72	2	6	5	17.1	12.6	0.292398	31.2	1.3	7.1	6.9	0.160256	0.548077	0.403846	0.565217	13	23
Yes	3	2014-09-03	A10	A	10	BEG72	2	10	3.9	14.7	10.4	0.265306	29	1.3	7.7	6.8	0.134483	0.506897	0.358621	0.422222	19	45
Yes	4	2014-09-04	A13	A	13	BEG72	2	13	6.2	17.2	11.2	0.360465	37.2	1.7	5.2	4.7	0.166667	0.462366	0.301075	0.309859	22	71
No	NA	2014-08-19	A1	A	1	BEG72	2	1	3.2	8.19	4.92	0.39072	29.5	0.89	2.52	2.48	0.108475	0.277627	0.16678	NA	NA	NA
No	1	2014-09-01	A2	A	2	BEG72	2	2	6	20.5	13.3	0.292683	38.6	1.6	6.5	5.5	0.15544	0.531088	0.34456	0.347826	16	46
No	1	2014-09-01	A3	A	3	BEG72	2	3	2.4	7.8	4.3	0.307692	25.5	2.5	0.2	0	0.0941176	0.305882	0.168627	0.111111	5	45
No	2	2014-09-02	A4	A	4	BEG72	2	4	3.4	12.4	8.6	0.274194	29.4	0.6	4.8	4.4	0.115646	0.421769	0.292517	0.16129	5	31
No	2	2014-09-02	A5	A	5	BEG72	2	5	4.5	13.5	8.6	0.333333	35.4	0.9	4.6	4.1	0.127119	0.381356	0.242938	0.0645161	2	31
No	3	2014-09-03	A7	A	7	BEG72	2	7	4.2	6.1	0	0.688525	36	1.5	1	0	0.116667	0.169444	0	0.102041	5	49
No	3	2014-09-03	A8	A	8	BEG72	2	8	4	5.9	0	0.677966	32.9	2.2	1.9	0	0.121581	0.179331	0	0.0588235	2	34
No	3	2014-09-03	A9	A	9	BEG72	2	9	4.1	13.7	11.4	0.29927	24	1.6	8.6	8.3	0.170833	0.570833	0.475	0	0	54
No	4	2014-09-04	A11	A	11	BEG72	2	11	3.2	7.2	4.3	0.444444	27.3	0.7	2	2	0.117216	0.263736	0.157509	0.0384615	2	52
No	4	2014-09-04	A12	A	12	BEG72	2	12	3.8	8.3	5.6	0.457831	28	0.9	1.6	0.4	0.135714	0.296429	0.2	0.514286	18	35
No	5	2014-09-05	A14	A	14	BEG72	2	14	6	19.4	11.5	0.309278	30	2.1	8.1	6.8	0.2	0.646667	0.383333	0.21	8	39
No	5	2014-09-05	A15	A	15	BEG72	2	15	2.6	14.7	10.7	0.176871	31.4	1.6	7.9	7.4	0.0828025	0.468153	0.340764	0.1	4	40
No	5	2014-09-05	A16	A	16	BEG72	2	16	3.7	8.7	3.9	0.425287	29.2	1	3	2.3	0.126712	0.297945	0.133562	0.26	13	50
Yes	3	2014-09-03	B7	B	7	LPA54	1	7	4.4	15.4	9.1	0.285714	32.4	1.2	6.7	5	0.135802	0.475309	0.280864	0.275862	8	29
Yes	4	2014-09-04	B13	B	13	LPA54	1	13	5.2	16.1	8.5	0.322981	32.7	1	5.2	4.2	0.159021	0.492355	0.259939	0.527778	19	36
Yes	5	2014-09-05	B16	B	16	LPA54	1	16	4.8	15.2	9.1	0.315789	35	1.3	7.1	6	0.137143	0.434286	0.26	0.293103	17	58
No	1	2014-09-01	B1	B	1	LPA54	1	1	4.1	7.1	0	0.577465	37.2	0.8	0.4	0	0.110215	0.19086	0	0.619048	26	42
No	NA	2014-08-19	B2	B	2	LPA54	1	2	4.01	9.63	7.05	0.416407	31.7	0.98	3.94	3.68	0.126498	0.303785	0.222397	NA	NA	NA
No	1	2014-09-01	B3	B	3	LPA54	1	3	3.9	11.5	8.6	0.33913	30	1	4.7	4.2	0.13	0.383333	0.286667	0.173913	4	23
No	2	2014-09-02	B4	B	4	LPA54	1	4	5.6	19.1	12.8	0.293194	29.8	1.5	5	4.7	0.187919	0.64094	0.42953	0.294118	10	34
No	2	2014-09-02	B5	B	5	LPA54	1	5	5	14.1	9.7	0.35461	39.3	0.9	5	4.3	0.127226	0.358779	0.246819	0.162791	7	43
No	2	2014-09-02	B6	B	6	LPA54	1	6	3.7	12.7	9.2	0.291339	25.3	0.6	5.9	5.8	0.146245	0.501976	0.363636	0.59375	19	32
No	3	2014-09-03	B8	B	8	LPA54	1	8	3.4	13.4	9.6	0.253731	31.3	1.9	7.7	6.5	0.108626	0.428115	0.306709	0.535714	15	28
No	3	2014-09-03	B9	B	9	LPA54	1	9	7.1	24.9	14.3	0.285141	40	2.8	13.3	11.1	0.1775	0.6225	0.3575	0.591837	29	49
No	3	2014-09-03	B10	B	10	LPA54	1	10	4.5	14.7	9.5	0.306122	35.5	1.6	7.2	6.4	0.126761	0.414085	0.267606	0.382353	13	34
No	4	2014-09-04	B11	B	11	LPA54	1	11	4.7	17.6	11.1	0.267045	30	1.1	7.8	7.6	0.156667	0.586667	0.37	0.648649	24	37
No	4	2014-09-04	B12	B	12	LPA54	1	12	4.7	8.9	3.1	0.52809	28	1	1.6	1	0.167857	0.317857	0.110714	0.521739	36	69
No	5	2014-09-05	B14	B	14	LPA54	1	14	5.7	7.9	0	0.721519	37.8	1.9	1.6	0	0.150794	0.208995	0	0.173077	9	52
No	5	2014-09-05	B15	B	15	LPA54	1	15	4.7	13.7	10.3	0.343066	28.2	1.3	7.9	7.6	0.166667	0.485816	0.365248	0.37931	11	29
Yes	1	2014-09-01	C3	C	3	ESQLS69	1	3	3.6	7.6	1.8	0.473684	30.2	0.7	1.4	0.5	0.119205	0.251656	0.0596026	0.717391	33	46
Yes	3	2014-09-03	C10	C	10	ESQLS69	1	10	5	18	11	0.277778	33.2	2	8.7	7.4	0.150602	0.542169	0.331325	0.17	10	60
Yes	4	2014-09-04	C13	C	13	ESQLS69	1	13	5	17.2	12	0.290698	35.5	1	7.5	6.9	0.140845	0.484507	0.338028	0.5	18	36
Yes	5	2014-09-05	C15	C	15	ESQLS69	1	15	5.5	18.6	11.1	0.295699	35	1.7	8	5.5	0.157143	0.531429	0.317143	0.2	7	35
No	1	2014-09-01	C1	C	1	ESQLS69	1	1	2.9	14.3	6.8	0.202797	34.6	1.1	3.4	2.7	0.083815	0.413295	0.196532	0.305556	11	36
No	1	2014-09-01	C2	C	2	ESQLS69	1	2	3.7	8.5	5.2	0.435294	31	0.7	2.8	2.6	0.119355	0.274194	0.167742	0.0588235	2	34
No	2	2014-09-02	C4	C	4	ESQLS69	1	4	5.2	8.1	0	0.641975	29.8	1.5	1	0	0.174497	0.271812	0	0.235294	12	51
No	2	2014-09-02	C5	C	5	ESQLS69	1	5	5.5	13.7	7.4	0.40146	40.6	1.2	3.5	2.7	0.135468	0.337438	0.182266	0.0769231	2	26
No	NA	2014-08-19	C6	C	6	ESQLS69	1	6	2.87	9.95	7.76	0.288442	31	1.12	5.49	5.23	0.0925806	0.320968	0.250323	NA	NA	NA
No	3	2014-09-03	C7	C	7	ESQLS69	1	7	3.9	12.4	8.8	0.314516	29.5	1.3	5.7	5.1	0.132203	0.420339	0.298305	0.210526	8	38
No	3	2014-09-03	C8	C	8	ESQLS69	1	8	4.7	16.6	9.6	0.283133	38.2	2.2	7.9	6.9	0.123037	0.434555	0.251309	0.384615	15	39
No	3	2014-09-03	C9	C	9	ESQLS69	1	9	3.3	9.4	5.1	0.351064	24.6	1.2	4.2	3.5	0.134146	0.382114	0.207317	0.354839	11	31
No	4	2014-09-04	C11	C	11	ESQLS69	1	11	5.9	12.9	6.9	0.457364	33.2	1.7	3.7	2.9	0.177711	0.388554	0.207831	0.170732	7	41
No	4	2014-09-04	C12	C	12	ESQLS69	1	12	4.3	13.1	7.2	0.328244	29.5	1	2.9	2.1	0.145763	0.444068	0.244068	0.116279	5	43
No	5	2014-09-05	C14	C	14	ESQLS69	1	14	6.5	14.8	8.7	0.439189	36.9	2.2	6.7	5.7	0.176152	0.401084	0.235772	0.0769231	4	52
No	5	2014-09-05	C16	C	16	ESQLS69	1	16	5.8	8	3.1	0.725	35.7	1.7	1.6	0.9	0.162465	0.22409	0.0868347	0.264706	9	34
Yes	1	2014-09-01	CTL2	CTL	2	CTL	0	2	3.8	3	0	1.26667	30.6	1	0.2	0	0.124183	0.0980392	0	0	0	NA
Yes	2	2014-09-02	CTL5	CTL	5	CTL	0	5	5.3	12.1	8	0.438017	34.1	1.5	4.3	3.9	0.155425	0.354839	0.234604	0	0	36
Yes	3	2014-09-03	CTL8	CTL	8	CTL	0	8	4.4	15.5	13	0.283871	29	1.3	6.7	6.1	0.151724	0.534483	0.448276	0	0	12
Yes	3	2014-09-03	CTL9	CTL	9	CTL	0	9	4.5	15.9	12.9	0.283019	32.2	1.8	9.1	8.1	0.139752	0.493789	0.400621	0	0	43
Yes	4	2014-09-04	CTL10	CTL	10	CTL	0	10	4.7	8.9	4.3	0.52809	33.5	1.4	2	1.5	0.140299	0.265672	0.128358	0	0	35
Yes	4	2014-09-04	CTL12	CTL	12	CTL	0	12	5.4	18.2	13.4	0.296703	31.3	1.4	7.5	6.9	0.172524	0.58147	0.428115	0	0	49
Yes	5	2014-09-05	CTL14	CTL	14	CTL	0	14	4.1	12.3	9.4	0.333333	29.9	1.3	8.2	7.7	0.137124	0.411371	0.314381	0	0	65
No	1	2014-09-01	CTL1	CTL	1	CTL	0	1	3.1	10.6	8.6	0.292453	26	0.5	4.2	4	0.119231	0.407692	0.330769	0	0	34
No	1	2014-09-01	CTL3	CTL	3	CTL	0	3	3.1	9.5	5.8	0.326316	32.6	0.8	2.2	2.1	0.095092	0.291411	0.177914	NA	NA	NA
No	2	2014-09-02	CTL4	CTL	4	CTL	0	4	4.3	12.9	8	0.333333	30.9	0.8	4.4	3.8	0.139159	0.417476	0.2589	0	0	42
No	2	2014-09-02	CTL6	CTL	6	CTL	0	6	4.8	16.3	13.6	0.294479	36.5	1.1	6.5	6.2	0.131507	0.446575	0.372603	0	0	29
No	3	2014-09-03	CTL7	CTL	7	CTL	0	7	4.2	10.1	5.8	0.415842	35.2	1.6	4.4	3.6	0.119318	0.286932	0.164773	0.145833	7	48
No	NA	2014-08-19	CTL11	CTL	11	CTL	0	11	5.57	12.18	8.99	0.457307	30.4	1.45	5.25	5.17	0.183224	0.400658	0.295724	NA	NA	NA
No	4	2014-09-04	CTL13	CTL	13	CTL	0	13	6	13.1	6.4	0.458015	36.2	1.7	3.2	2.5	0.165746	0.361878	0.176796	0	0	76
No	5	2014-09-05	CTL15	CTL	15	CTL	0	15	6.5	18.3	11.8	0.355191	37	2	9.8	8.5	0.175676	0.494595	0.318919	0	0	48
No	5	2014-09-05	CTL16	CTL	16	CTL	0	16	2.2	6	3.6	0.366667	23.5	0.6	2	1.8	0.093617	0.255319	0.153191	0	0	50
Yes	1	2014-09-01	D2	D	2	SAMP7	1	2	3.6	4.9	0.1	0.734694	30.7	0.7	1	0	0.117264	0.159609	0.00325733	0.15625	5	32
Yes	2	2014-09-02	D4	D	4	SAMP7	1	4	4.3	13.4	7.1	0.320896	34	1.1	3.4	3.1	0.126471	0.394118	0.208824	0.228571	8	35
Yes	4	2014-09-04	D12	D	12	SAMP7	1	12	2.6	5.4	2.1	0.481481	29.7	0.4	1	0.9	0.0875421	0.181818	0.0707071	0.0294118	1	34
No	1	2014-09-01	D1	D	1	SAMP7	1	1	3.6	12.6	5.2	0.285714	33	0.6	2.5	2.4	0.109091	0.381818	0.157576	0.0555556	2	36
No	1	2014-09-01	D3	D	3	SAMP7	1	3	4.4	5.7	0.3	0.77193	30.9	1.1	0.6	0	0.142395	0.184466	0.00970874	0.333333	20	60
No	2	2014-09-02	D5	D	5	SAMP7	1	5	4.6	16.5	10.5	0.278788	37.6	1	7.2	6.5	0.12234	0.43883	0.279255	0.0357143	2	56
No	2	2014-09-02	D6	D	6	SAMP7	1	6	3.9	13.6	8.1	0.286765	30.7	1	5.2	4.5	0.127036	0.442997	0.263844	0.625	20	32
No	3	2014-09-03	D7	D	7	SAMP7	1	7	3.4	9.8	7.9	0.346939	28	1.1	5.8	5.5	0.121429	0.35	0.282143	0.245614	14	57
No	3	2014-09-03	D8	D	8	SAMP7	1	8	3.5	9.9	4.7	0.353535	30	1.1	3.1	2.3	0.116667	0.33	0.156667	0.177778	8	45
No	3	2014-09-03	D9	D	9	SAMP7	1	9	4.1	9.9	4.4	0.414141	34.6	1.5	2.6	1.8	0.118497	0.286127	0.127168	0.0930233	4	43
No	3	2014-09-03	D10	D	10	SAMP7	1	10	4.6	10.7	5.8	0.429907	34.9	1.6	2.9	2.1	0.131805	0.30659	0.166189	0.0769231	2	26
No	4	2014-09-04	D11	D	11	SAMP7	1	11	2.9	10.1	7.5	0.287129	23.2	0.4	4.2	4	0.125	0.435345	0.323276	0.12069	7	58
No	4	2014-09-04	D13	D	13	SAMP7	1	13	3.9	10.6	6.4	0.367925	25.9	0.9	3.3	2.9	0.150579	0.409266	0.247104	0.394737	15	38
No	5	2014-09-05	D14	D	14	SAMP7	1	14	2.9	13.4	7.4	0.216418	28.5	1	5.8	4.8	0.101754	0.470175	0.259649	0.0816327	4	49
No	5	2014-09-05	D15	D	15	SAMP7	1	15	4.4	5.6	0	0.785714	26.9	1.3	0.9	0	0.163569	0.208178	0	0.72093	31	43
No	NA	2014-08-19	D16	D	16	SAMP7	1	16	3.2	8.28	5.19	0.386473	29.6	1.07	3.48	2.8	0.108108	0.27973	0.175338	NA	NA	NA
Yes	3	2014-09-03	E7	E	7	BEG140	1	7	5.3	13.8	8.2	0.384058	32.6	1.6	6.5	5.7	0.162577	0.423313	0.251534	0.717949	28	39
Yes	4	2014-09-04	E11	E	11	BEG140	1	11	5.9	19.8	12.9	0.29798	33.2	1.6	8.2	7	0.177711	0.596386	0.388554	0.444444	24	54
Yes	5	2014-09-05	E16	E	16	BEG140	1	16	5.6	19.5	12.3	0.287179	32.6	1.7	10.1	8.9	0.171779	0.59816	0.377301	0.548387	17	31
No	1	2014-09-01	E1	E	1	BEG140	1	1	4.2	7.2	0.9	0.583333	29.9	0.9	1.3	0.2	0.140468	0.240803	0.0301003	0.692308	27	39
No	NA	2014-08-19	E2	E	2	BEG140	1	2	NA	NA	NA	NA	NA	NA	NA	NA	NA	NA	NA	NA	NA	NA
No	1	2014-09-01	E3	E	3	BEG140	1	3	4.4	14	9.7	0.314286	28.6	1	6.8	6	0.153846	0.48951	0.339161	0.409091	9	22
No	2	2014-09-02	E4	E	4	BEG140	1	4	4.8	10.7	5.5	0.448598	33.2	1	2.4	1.9	0.144578	0.322289	0.165663	0.206897	6	29
No	2	2014-09-02	E5	E	5	BEG140	1	5	5.6	12.2	5.6	0.459016	37.4	1.3	3.1	2.2	0.149733	0.326203	0.149733	NA	NA	NA
No	2	2014-09-02	E6	E	6	BEG140	1	6	7.6	21.2	16.1	0.358491	37	2.1	8.5	8.1	0.205405	0.572973	0.435135	0.3	12	40
No	NA	2014-08-19	E8	E	8	BEG140	1	8	4.24	10.85	7.6	0.390783	27.9	1.33	5.84	5.36	0.151971	0.388889	0.272401	NA	NA	NA
No	3	2014-09-03	E9	E	9	BEG140	1	9	4.6	8.2	1.4	0.560976	32.9	1.8	1.9	0.7	0.139818	0.24924	0.0425532	0.53125	17	32
No	3	2014-09-03	E10	E	10	BEG140	1	10	4.4	15.7	10.7	0.280255	30	1.6	8.4	7.4	0.146667	0.523333	0.356667	0.163636	9	55
No	4	2014-09-04	E12	E	12	BEG140	1	12	3.9	18.1	14	0.21547	26.5	0.7	8.5	8	0.14717	0.683019	0.528302	0.637931	37	58
No	4	2014-09-04	E13	E	13	BEG140	1	13	4.2	12	6.9	0.35	25.8	0.8	2.9	2	0.162791	0.465116	0.267442	0.475	19	40
No	5	2014-09-05	E14	E	14	BEG140	1	14	4.1	13.1	9.1	0.312977	33.6	1.3	5.2	4.6	0.122024	0.389881	0.270833	0.333333	10	30
No	5	2014-09-05	E15	E	15	BEG140	1	15	5.8	17.2	14	0.337209	30.4	1.7	10.7	10.3	0.190789	0.565789	0.460526	NA	8	22
Yes	1	2014-09-01	F2	F	2	Israel	1	2	4.7	17.2	12.1	0.273256	32	1.2	8.1	7.4	0.146875	0.5375	0.378125	0.604167	29	48
Yes	2	2014-09-02	F4	F	4	Israel	1	4	5.9	15.8	7.2	0.373418	36.5	1.7	4.1	3.3	0.161644	0.432877	0.19726	0.37037	12	40
Yes	3	2014-09-03	F8	F	8	Israel	1	8	4.4	11.5	7.1	0.382609	31.4	1.3	5.4	4.5	0.140127	0.366242	0.226115	0.409091	18	44
No	1	2014-09-01	F1	F	1	Israel	1	1	3.9	15.4	8.5	0.253247	32.4	0.6	3.7	3.6	0.12037	0.475309	0.262346	0.0384615	2	52
No	NA	2014-08-19	F3	F	3	Israel	1	3	1.84	3.78	1.7	0.486772	21.6	0.44	1	0.63	0.0851852	0.175	0.0787037	NA	NA	NA
No	2	2014-09-02	F5	F	5	Israel	1	5	4.7	16.2	6.8	0.290123	33.4	0.8	3.8	2.6	0.140719	0.48503	0.203593	0.514286	18	35
No	2	2014-09-02	F6	F	6	Israel	1	6	4.1	12.8	7.9	0.320312	28.5	1.1	4.4	4	0.14386	0.449123	0.277193	0.302326	13	43
No	3	2014-09-03	F7	F	7	Israel	1	7	4.2	14.4	10.2	0.291667	35.5	1.1	7.2	6.6	0.11831	0.405634	0.287324	0.195652	9	46
No	3	2014-09-03	F9	F	9	Israel	1	9	3.2	10.7	6.2	0.299065	31	1.9	4.8	4.1	0.103226	0.345161	0.2	0.478261	22	46
No	3	2014-09-03	F10	F	10	Israel	1	10	5.2	9.8	5.1	0.530612	33.4	1.8	3.5	2.2	0.155689	0.293413	0.152695	0.657143	23	35
No	4	2014-09-04	F11	F	11	Israel	1	11	6.3	18	11.2	0.35	36.1	1.7	5.2	4.4	0.174515	0.498615	0.310249	0.209302	9	43
No	4	2014-09-04	F12	F	12	Israel	1	12	4	11.1	6	0.36036	30.2	0.9	2.7	2.2	0.13245	0.36755	0.198675	0.263158	10	38
No	4	2014-09-04	F13	F	13	Israel	1	13	5.1	14	10.4	0.364286	29.6	1.1	4.9	4.5	0.172297	0.472973	0.351351	0.727273	40	55
No	5	2014-09-05	F14	F	14	Israel	1	14	5	15.8	11.6	0.316456	30	1.6	9.4	8.8	0.166667	0.526667	0.386667	0.727273	24	33
No	5	2014-09-05	F15	F	15	Israel	1	15	4.4	14.6	10.8	0.30137	28.4	1.3	8.2	7.6	0.15493	0.514085	0.380282	0.551724	32	58
No	5	2014-09-05	F16	F	16	Israel	1	16	5.5	15	9.1	0.366667	33.9	1.4	7.5	6.7	0.162242	0.442478	0.268437	0.363636	14	44
Yes	2	2014-09-02	G4	G	4	DAOM234181	4	4	5.8	19.5	12.2	0.297436	31.7	1.5	7.8	6.8	0.182965	0.615142	0.384858	0.54717	29	53
Yes	3	2014-09-03	G7	G	7	DAOM234181	4	7	2.7	10.3	7.4	0.262136	26.6	0.8	5.5	5.1	0.101504	0.387218	0.278195	0.571429	16	28
Yes	4	2014-09-04	G12	G	12	DAOM234181	4	12	5.4	22.6	15	0.238938	31	1.4	11.3	9.9	0.174194	0.729032	0.483871	0.493506	38	77
No	1	2014-09-01	G1	G	1	DAOM234181	4	1	2.2	10.5	4.4	0.209524	27.5	0.4	1.8	1.5	0.08	0.381818	0.16	0.303571	17	56
No	1	2014-09-01	G2	G	2	DAOM234181	4	2	3.7	12.5	8	0.296	31.3	0.9	4.3	3.7	0.118211	0.399361	0.255591	0.722222	26	36
No	1	2014-09-01	G3	G	3	DAOM234181	4	3	6.1	11.9	6.3	0.512605	36.2	1.5	3.4	2.8	0.168508	0.328729	0.174033	0.517241	15	29
No	NA	2014-08-19	G5	G	5	DAOM234181	4	5	4.22	15.69	11.32	0.268961	34.4	1.24	10.3	9.44	0.122674	0.456105	0.32907	NA	NA	NA
No	2	2014-09-02	G6	G	6	DAOM234181	4	6	4.1	16.5	11.6	0.248485	33.5	0.8	7.6	6.8	0.122388	0.492537	0.346269	0.521739	12	23
No	3	2014-09-03	G8	G	8	DAOM234181	4	8	6.5	15.8	4.2	0.411392	36	2	4.3	2.4	0.180556	0.438889	0.116667	0.538462	21	39
No	3	2014-09-03	G9	G	9	DAOM234181	4	9	5.2	12	6.2	0.433333	38	1.9	5.4	3.5	0.136842	0.315789	0.163158	0.83871	26	31
No	4	2014-09-04	G10	G	10	DAOM234181	4	10	6.2	20	13.7	0.31	28.5	1.6	6.5	5.5	0.217544	0.701754	0.480702	0.37931	11	29
No	4	2014-09-04	G11	G	11	DAOM234181	4	11	2.2	11.6	3.3	0.189655	32	1.7	1.9	0.7	0.06875	0.3625	0.103125	0.826087	38	46
No	4	2014-09-04	G13	G	13	DAOM234181	4	13	3.7	13	6.5	0.284615	28.6	0.6	4.2	3.2	0.129371	0.454545	0.227273	0.894737	34	38
No	5	2014-09-05	G14	G	14	DAOM234181	4	14	7.8	15.8	4.2	0.493671	40.5	1.1	4	1.6	0.192593	0.390123	0.103704	0.238095	10	42
No	5	2014-09-05	G15	G	15	DAOM234181	4	15	4.5	11.7	3.7	0.384615	29.5	1.3	3.4	1.7	0.152542	0.39661	0.125424	0.578947	22	38
No	5	2014-09-05	G16	G	16	DAOM234181	4	16	4.8	15.1	10.8	0.317881	30.1	1.4	8.8	8.3	0.159468	0.501661	0.358804	0.478261	22	46
Yes	2	2014-09-02	H4	H	4	DAOM240448	4	4	8.9	23.8	14.8	0.37395	41.4	2.3	7.5	6.1	0.214976	0.574879	0.357488	0.854545	47	55
Yes	2	2014-09-02	H5	H	5	DAOM240448	4	5	4.9	13.5	7.8	0.362963	33.5	1.4	4.9	4.3	0.146269	0.402985	0.232836	0.666667	16	24
Yes	2	2014-09-02	H6	H	6	DAOM240448	4	6	5	20.7	14.8	0.241546	31.5	1.1	8.8	7.8	0.15873	0.657143	0.469841	0.673913	31	46
No	1	2014-09-01	H1	H	1	DAOM240448	4	1	4.3	15	9.9	0.286667	28.9	0.9	4.8	4	0.148789	0.519031	0.342561	0.463415	19	41
No	1	2014-09-01	H2	H	2	DAOM240448	4	2	6.3	14.9	9.8	0.422819	39.2	2.2	5.6	4.7	0.160714	0.380102	0.25	0.5	17	34
No	NA	2014-08-19	H3	H	3	DAOM240448	4	3	2.76	6.52	3.86	0.423313	23	0.62	2.66	2.36	0.12	0.283478	0.167826	NA	NA	NA
No	3	2014-09-03	H7	H	7	DAOM240448	4	7	3.3	7.3	2.5	0.452055	25.5	1.2	2.4	1.8	0.129412	0.286275	0.0980392	0.75	36	48
No	3	2014-09-03	H8	H	8	DAOM240448	4	8	3.2	8.9	4.2	0.359551	21	0.9	2.1	1.2	0.152381	0.42381	0.2	0.914894	43	47
No	3	2014-09-03	H9	H	9	DAOM240448	4	9	5.1	14.6	6.5	0.349315	39.5	1.9	6.3	4.6	0.129114	0.36962	0.164557	0.640625	41	64
No	4	2014-09-04	H10	H	10	DAOM240448	4	10	3.4	11.2	6.7	0.303571	33.1	0.9	3	2.6	0.102719	0.338369	0.202417	0.333333	11	33
No	4	2014-09-04	H11	H	11	DAOM240448	4	11	6.6	14.5	7	0.455172	35.2	1.7	3.2	2.1	0.1875	0.411932	0.198864	0.45	18	40
No	4	2014-09-04	H12	H	12	DAOM240448	4	12	4.7	11.4	5.3	0.412281	33.7	1.1	3	2.2	0.139466	0.338279	0.15727	0.714286	25	35
No	4	2014-09-04	H13	H	13	DAOM240448	4	13	5.1	14	10.4	0.364286	34.5	1.3	4.9	4.4	0.147826	0.405797	0.301449	0.68	26	38
No	5	2014-09-05	H14	H	14	DAOM240448	4	14	5.3	17.4	12.5	0.304598	33	1.6	10.3	9.3	0.160606	0.527273	0.378788	0.433333	13	30
No	5	2014-09-05	H15	H	15	DAOM240448	4	15	5.1	10.8	6.8	0.472222	29.5	1.6	5.3	4.6	0.172881	0.366102	0.230508	0.545455	18	33
No	5	2014-09-05	H16	H	16	DAOM240448	4	16	4.6	15.3	7.2	0.300654	29.5	1.3	6	4.4	0.155932	0.518644	0.244068	0.210526	8	38
Yes	2	2014-09-02	K6	K	6	DAOM229457	3	6	5.8	20.6	13.3	0.281553	33.3	1.6	6.9	6.5	0.174174	0.618619	0.399399	0.517241	15	29
Yes	3	2014-09-03	K7	K	7	DAOM229457	3	7	4.5	6.8	0	0.661765	32.5	1.7	1.3	0	0.138462	0.209231	0	0.878378	65	74
Yes	3	2014-09-03	K9	K	9	DAOM229457	3	9	6	19.2	14	0.3125	38.5	2.4	9	8	0.155844	0.498701	0.363636	0.29	17	58
No	1	2014-09-01	K1	K	1	DAOM229457	3	1	3.8	14.2	8.1	0.267606	38	0.9	3.6	3.5	0.1	0.373684	0.213158	0.361702	17	47
No	1	2014-09-01	K2	K	2	DAOM229457	3	2	3	7.6	4.6	0.394737	25.1	0.5	2.5	2.3	0.119522	0.302789	0.183267	0.816327	40	49
No	1	2014-09-01	K3	K	3	DAOM229457	3	3	3	7.5	5.5	0.4	24	0.5	2.7	2.6	0.125	0.3125	0.229167	0.105263	4	38
No	2	2014-09-02	K4	K	4	DAOM229457	3	4	5.6	18.3	13.3	0.306011	32	1.3	7.3	7	0.175	0.571875	0.415625	0.714286	15	21
No	NA	2014-08-19	K5	K	5	DAOM229457	3	5	4.08	8.72	6.15	0.46789	31.4	1.27	3.62	3.29	0.129936	0.277707	0.19586	NA	NA	NA
No	3	2014-09-03	K8	K	8	DAOM229457	3	8	3.2	11.6	7.1	0.275862	26	1.1	4.5	3.8	0.123077	0.446154	0.273077	0.289474	11	38
No	4	2014-09-04	K10	K	10	DAOM229457	3	10	3.2	16.3	12.5	0.196319	40.5	0.6	6.9	6.5	0.0790123	0.402469	0.308642	0.47619	10	21
No	4	2014-09-04	K11	K	11	DAOM229457	3	11	3.5	11.5	7.9	0.304348	28.5	0.7	5.2	5	0.122807	0.403509	0.277193	0.378378	14	37
No	4	2014-09-04	K12	K	12	DAOM229457	3	12	3.8	12.8	7.5	0.296875	26.3	1	4.3	3.7	0.144487	0.486692	0.285171	0.566667	17	30
No	4	2014-09-04	K13	K	13	DAOM229457	3	13	3.6	12.3	8.8	0.292683	28.2	0.7	4.8	4.5	0.12766	0.43617	0.312057	0.57	28	49
No	5	2014-09-05	K14	K	14	DAOM229457	3	14	5.8	20.4	11.5	0.284314	34.2	1.7	7.5	6.4	0.169591	0.596491	0.336257	0.16	8	50
No	5	2014-09-05	K15	K	15	DAOM229457	3	15	3.2	11.2	7.4	0.285714	28.5	0.9	5.6	4.9	0.112281	0.392982	0.259649	0.1	3	30
No	5	2014-09-05	K16	K	16	DAOM229457	3	16	NA	NA	NA	NA	33.7	NA	NA	NA	NA	NA	NA	NA	NA	NA
Yes	1	2014-09-01	M2	M	2	C3	3	2	5.6	5.8	0	0.965517	32.9	1.7	1	0	0.170213	0.176292	0	0.534884	23	43
Yes	3	2014-09-03	M8	M	8	C3	3	8	2	5.8	2.3	0.344828	32.5	1.8	2.5	1.1	0.0615385	0.178462	0.0707692	0.527778	19	36
Yes	4	2014-09-04	M11	M	11	C3	3	11	1.6	7.7	3.9	0.207792	18.5	0.1	2.1	1.6	0.0864865	0.416216	0.210811	0.761905	32	42
No	1	2014-09-01	M1	M	1	C3	3	1	4.8	12.7	5.3	0.377953	40.2	1.1	2.3	1.5	0.119403	0.31592	0.131841	0.5	15	30
No	1	2014-09-01	M3	M	3	C3	3	3	5.7	20.7	11.2	0.275362	32.4	1.5	6	5.2	0.175926	0.638889	0.345679	0.58	29	50
No	2	2014-09-02	M4	M	4	C3	3	4	3.1	10	5.4	0.31	26.5	0.6	3.4	3	0.116981	0.377358	0.203774	0.37931	11	29
No	2	2014-09-02	M5	M	5	C3	3	5	3.4	12.7	8.2	0.267717	25.6	0.5	5.5	5.1	0.132812	0.496094	0.320312	0.421053	16	38
No	2	2014-09-02	M6	M	6	C3	3	6	5.5	14.3	5.9	0.384615	33.8	1.3	3.3	2.3	0.162722	0.423077	0.174556	0.555556	20	36
No	3	2014-09-03	M7	M	7	C3	3	7	3.2	4.6	0	0.695652	31.4	1	0.9	0	0.101911	0.146497	0	0.745098	38	51
No	3	2014-09-03	M9	M	9	C3	3	9	5.7	19.7	14.7	0.28934	32.6	2.1	13.4	12.5	0.174847	0.604294	0.45092	0.741379	43	58
No	4	2014-09-04	M10	M	10	C3	3	10	4.8	16.3	12.5	0.294479	34	1.3	6.3	5.7	0.141176	0.479412	0.367647	0.585366	24	41
No	4	2014-09-04	M12	M	12	C3	3	12	4.3	14.2	7.7	0.302817	26.2	1	5.2	4.2	0.164122	0.541985	0.293893	0.722222	26	36
No	4	2014-09-04	M13	M	13	C3	3	13	14.8	20.3	14.9	0.729064	31	1.1	10.4	10.1	0.477419	0.654839	0.480645	0.756098	31	41
No	5	2014-09-05	M14	M	14	C3	3	14	6.2	9.2	1.5	0.673913	35.2	1.9	1.8	0	0.176136	0.261364	0.0426136	0.666667	34	51
No	5	2014-09-05	M15	M	15	C3	3	15	NA	NA	NA	NA	NA	NA	NA	NA	NA	NA	NA	NA	NA	NA
No	5	2014-09-05	M16	M	16	C3	3	16	6	15.3	11.1	0.392157	33.5	1.7	7	6.5	0.179104	0.456716	0.331343	0.541667	26	48
Yes	2	2014-09-02	N6	N	6	DAOM197198	4	6	4	14.1	8.2	0.283688	29.5	NA	NA	NA	0.135593	0.477966	0.277966	0.772152	61	79
Yes	3	2014-09-03	N9	N	9	DAOM197198	4	9	3.1	8.5	4.1	0.364706	29.4	1.5	3.5	2.6	0.105442	0.289116	0.139456	0.555556	20	36
Yes	5	2014-09-05	N15	N	15	DAOM197198	4	15	4.5	7.9	2.7	0.56962	33.2	1.3	2.2	1.5	0.135542	0.237952	0.0813253	0.83	30	36
No	1	2014-09-01	N1	N	1	DAOM197198	4	1	2.9	4.3	0.1	0.674419	30.7	0.5	0.7	0	0.0944625	0.140065	0.00325733	0.765957	36	47
No	1	2014-09-01	N2	N	2	DAOM197198	4	2	5.6	15.8	10.1	0.35443	30.6	1.3	5.8	4.6	0.183007	0.51634	0.330065	0.96	24	25
No	1	2014-09-01	N3	N	3	DAOM197198	4	3	5.5	20.9	12.8	0.263158	34.4	1.3	7.3	7.1	0.159884	0.607558	0.372093	0.8	33	41
No	2	2014-09-02	N4	N	4	DAOM197198	4	4	5.1	13.5	7.9	0.377778	34.2	1.3	4.1	3.6	0.149123	0.394737	0.230994	0.870968	27	31
No	2	2014-09-02	N5	N	5	DAOM197198	4	5	4.6	15.9	10.8	0.289308	30.2	1.1	7.8	7.3	0.152318	0.52649	0.357616	0.166667	5	30
No	3	2014-09-03	N7	N	7	DAOM197198	4	7	3.8	14.6	9	0.260274	24.6	1.4	7.8	6.8	0.154472	0.593496	0.365854	0.52381	33	63
No	3	2014-09-03	N8	N	8	DAOM197198	4	8	4.1	8.7	2.5	0.471264	23.6	0.6	1.6	1.1	0.173729	0.368644	0.105932	0.411765	7	17
No	4	2014-09-04	N10	N	10	DAOM197198	4	10	5.3	16.3	10.8	0.325153	32.5	1.5	5.6	4.8	0.163077	0.501538	0.332308	0.928571	26	28
No	NA	2014-08-19	N11	N	11	DAOM197198	4	11	1.81	4.42	2.73	0.409502	23.4	0.22	1.29	1.25	0.0773504	0.188889	0.116667	NA	NA	NA
No	4	2014-09-04	N12	N	12	DAOM197198	4	12	4.6	14.5	6.5	0.317241	31.2	1	5	4.5	0.147436	0.464744	0.208333	1	21	21
No	4	2014-09-04	N13	N	13	DAOM197198	4	13	5.5	18.3	13.6	0.300546	31.5	1.4	7.8	7.2	0.174603	0.580952	0.431746	NA	NA	NA
No	5	2014-09-05	N14	N	14	DAOM197198	4	14	3.4	5.5	0	0.618182	30.4	1.1	0.9	0	0.111842	0.180921	0	0.853659	35	41
No	5	2014-09-05	N16	N	16	DAOM197198	4	16	4.6	14.6	10	0.315068	33.5	1.3	7.3	6.7	0.137313	0.435821	0.298507	0.774194	24	31
Yes	4	2014-09-04	Q11	Q	11	A2/contramination with probably SAMP7 or ESQLS69	1/contamination	11	2.3	8.3	5.6	0.277108	21.7	0.4	2.1	2	0.105991	0.382488	0.258065	0.0588235	2	34
Yes	4	2014-09-04	Q12	Q	12	A2	3	12	4.9	14.5	6.5	0.337931	30.4	1.3	4.3	3.2	0.161184	0.476974	0.213816	0.407407	11	27
Yes	4	2014-09-04	Q13	Q	13	A2	3	13	5.4	14	8.7	0.385714	30.9	1.2	3.9	3.3	0.174757	0.453074	0.281553	0.117647	4	34
Yes	5	2014-09-05	Q14	Q	14	A2	3	14	4.4	5.6	0	0.785714	31.2	1.3	0.9	0	0.141026	0.179487	0	0.515152	17	33
No	1	2014-09-01	Q1	Q	1	A2	3	1	3.6	5.5	0	0.654545	40	0.8	0.8	0	0.09	0.1375	0	0.333333	14	42
No	1	2014-09-01	Q2	Q	2	A2	3	2	3.8	11.7	7.6	0.324786	25.3	0.7	4.3	3.9	0.150198	0.462451	0.300395	0.318182	7	22
No	1	2014-09-01	Q3	Q	3	A2	3	3	4.7	11.8	7.5	0.398305	29.5	1.2	3.4	3.3	0.159322	0.4	0.254237	NA	NA	NA
No	2	2014-09-02	Q4	Q	4	A2	3	4	3.7	12	9.4	0.308333	26.3	0.8	5.6	5.2	0.140684	0.456274	0.357414	0	0	30
No	2	2014-09-02	Q5	Q	5	A2	3	5	5.2	11.2	5.6	0.464286	32.6	1.3	2.5	1.9	0.159509	0.343558	0.171779	0.272727	9	33
No	NA	2014-08-19	Q6	Q	6	A2	3	6	4.43	15.62	12.2	0.283611	31.4	1.24	7.7	7.57	0.141083	0.497452	0.388535	NA	NA	NA
No	3	2014-09-03	Q7	Q	7	A2	3	7	3.6	6.6	2.1	0.545455	33.6	1.4	1.7	1	0.107143	0.196429	0.0625	NA	NA	NA
No	3	2014-09-03	Q8	Q	8	A2	3	8	4.5	13.7	10.6	0.328467	27	1.4	7.8	7.4	0.166667	0.507407	0.392593	0	0	43
No	3	2014-09-03	Q9	Q	9	A2	3	9	4.7	14	9.8	0.335714	35.4	2	8.1	7.2	0.132768	0.39548	0.276836	0.428571	21	49
No	4	2014-09-04	Q10	Q	10	A2	3	10	6.6	10.3	2.3	0.640777	37.6	1.7	1.7	0.4	0.175532	0.273936	0.0611702	0.461538	12	26
No	5	2014-09-05	Q15	Q	15	A2	3	15	4.6	13.6	9.1	0.338235	29.2	1.3	7	6.6	0.157534	0.465753	0.311644	0.361111	13	36
No	5	2014-09-05	Q16	Q	16	A2	3	16	5.4	11.4	4.9	0.473684	35	1.6	2.9	2	0.154286	0.325714	0.14	0.137931	8	58
