# Supplementary material for: Genetic variation and evolutionary history of a mycorrhizal fungus regulate the currency of exchange in symbiosis with the food security crop cassava
Source: ISME J. 2020 Feb 17;14(6):1333–44. doi: 10.1038/s41396-020-0606-6 (PMC7242447; doi:10.1038/s41396-020-0606-6)
Supplement: Supplementary file 3 — Data S2 [file 41396_2020_606_MOESM3_ESM.xlsx]

## Sheet: Data_S2a_353_genes_DEG
Data S2a. Common Cassava genes (353) differentially transcribed (DT) between CTL plants and plant inoculated with fungus from genetic groups, GP1,GP2, GP3 and GP4.																	CTL vs GP1					CTL vs GP2					CTL vs GP3					CTL vs GP4
transcript	baseMean	known_gene_name		GO	annotation	Cmean	I	K	K.star	Lambda	Sp	Sp	Sp	Sp	Sp	total	log2FoldChange	lfcSE	stat	pvalue	padj	log2FoldChange	lfcSE	stat	pvalue	padj	log2FoldChange	lfcSE	stat	pvalue	padj	log2FoldChange	lfcSE	stat	pvalue	padj
Manes.11G015600.1	132.577	ABC delaux et al., 2014	Manes.11G015600.1	GO:0016021	Multidrug resistance 1, 2, OS=Ricinus communis GN=RCOM_0684690 PE=4 SV=1	0.009	0.005	0.006	0.016	0.030001	1	1	1	1	1	5	5.97659	0.635034	9.41144	4.89365e-21	1.09998e-18	4.29345	0.772328	5.55911	2.71153e-08	5.26773e-06	4.52779	0.68019	6.65666	2.80126e-11	4.13306e-09	4.20928	0.702335	5.99326	2.0568e-09	2.90201e-07
Manes.10G007300.1	354.326	ACC	Manes.10G007300.1	GO:0009507	Biotin carboxyl carrier of acetyl- carboxylase, OS=Ricinus communis GN=RCOM_0687720 PE=4 SV=1	0.013	0.003	0.038	0.021	0.0556788	1	1	1	1	0	4	3.80641	0.517618	7.35371	1.92781e-13	2.10573e-11	2.98772	0.68442	4.36534	1.26926e-05	0.00123732	2.7053	0.5662	4.778	1.77046e-06	0.000136866	2.66488	0.591382	4.5062	6.6e-06	0.000549074
Manes.02G053800.1	234.106	ACC	Manes.02G053800.1	GO:0009317	Biotin carboxyl carrier OS=Vernicia fordii PE=4 SV=1	0.008	0.003	0.122	0.089	0.0574509	1	1	0	0	0	2	4.4805	0.472637	9.47978	2.54821e-21	5.97469e-19	3.70057	0.631623	5.85882	4.66158e-09	1.06543e-06	3.28534	0.515902	6.36814	1.9133e-10	2.65599e-08	3.40379	0.538584	6.31988	2.61761e-10	4.09616e-08
Manes.01G097500.1	640.164	ACC	Manes.01G097500.1	GO:0009317	Biotin carboxyl carrier OS=Vernicia fordii PE=4 SV=1	0.115	0.169	0.381	0.399	0.324479	0	0	0	0	0	0	3.2717	0.516642	6.33262	2.41028e-10	1.93264e-08	2.6511	0.686119	3.86391	0.000111587	0.00867125	2.20034	0.566318	3.88533	0.000102189	0.00551991	2.48685	0.592007	4.20071	2.66076e-05	0.0019035
Manes.02G227000.1	1167.82	ACC	Manes.02G227000.1	GO:0004075	Biotin carboxylase OS=Vernicia fordii PE=2 SV=1	0.008	0.006	0.022	0.031	0.0324081	1	1	1	1	1	5	3.16194	0.359544	8.79432	1.43912e-18	2.47729e-16	2.47792	0.516557	4.79698	1.61072e-06	0.000201882	2.06652	0.398703	5.18309	2.1824e-07	1.97718e-05	2.17844	0.420531	5.18021	2.21632e-07	2.20948e-05
Manes.03G055600.1	1661.01	ACP	Manes.03G055600.1	GO:0031177	Acyl carrier OS=Jatropha curcas GN=JCGZ_07571 PE=3 SV=1	0.061	0.061	0.122	0.121	0.197902	0	0	0	0	0	0	5.82068	0.524179	11.1044	1.19451e-28	5.90698e-26	4.82143	0.690776	6.97973	2.95749e-12	1.41119e-09	4.82947	0.572636	8.43376	3.34732e-17	1.06701e-14	5.00286	0.597991	8.3661	5.95544e-17	2.36568e-14
Manes.16G087900.1	1397.32	ACP	Manes.16G087900.1	GO:0006633	Acyl carrier OS=Jatropha curcas GN=JCGZ_07571 PE=3 SV=1	0.16	0.107	0.208	0.201	0.422631	0	0	0	0	0	0	6.07761	0.537145	11.3147	1.11032e-29	6.03972e-27	5.11548	0.701156	7.29578	2.96923e-13	1.83539e-10	5.30778	0.585343	9.06782	1.21419e-19	5.91518e-17	5.15954	0.610491	8.45145	2.87699e-17	1.19813e-14
Manes.02G190800.1	533.963	Dihydrolipoamide acetyltransferase component of pyruvate dehydrogenase, OS=Ricinus communis GN=RCOM_0686690 PE=3 SV=1	Manes.02G190800.1	GO:0016746	Dihydrolipoamide acetyltransferase component of pyruvate dehydrogenase, OS=Ricinus communis GN=RCOM_0686690 PE=3 SV=1	0.015	0.017	0.072	0.065	0.0753237	1	1	0	0	0	2	3.33793	0.425577	7.8433	4.38846e-15	5.57744e-13	2.73602	0.591483	4.62569	3.73358e-06	0.000428463	2.31317	0.469359	4.92836	8.29231e-07	6.95154e-05	2.47644	0.493004	5.02317	5.08253e-07	4.82467e-05
Manes.03G202500.1	796.888	DLD	Manes.03G202500.1	GO:0004148	Dihydrolipoamide dehydrogenase, OS=Ricinus communis GN=RCOM_0999900 PE=3 SV=1	0.003	0.005	0.003	0.004	0.018823	1	1	1	1	1	5	3.02142	0.413635	7.30455	2.78206e-13	2.94422e-11	2.31419	0.580595	3.98589	6.72272e-05	0.00554074	1.55922	0.457477	3.4083	0.000653688	0.0281774	1.76567	0.481221	3.66914	0.000243369	0.0136308
Manes.08G046300.1	1247.86	EAR	Manes.08G046300.1	GO:0005835	Enoyl-acyl carrier reductase	0.005	0.005	0.05	0.044	0.0386588	1	1	0	1	1	4	3.94124	0.473477	8.32404	8.50121e-17	1.2431e-14	2.95253	0.644892	4.57833	4.68707e-06	0.000531163	2.46254	0.521045	4.72617	2.28798e-06	0.00017478	2.68269	0.546366	4.91005	9.10517e-07	8.36639e-05
Manes.05G182300.1	89.3763	EXO70I	Manes.05G182300.1	GO:0000145	binding , OS=Ricinus communis GN=RCOM_1587290 PE=4 SV=1	0.122	0.08	0.238	0.224	0.365334	0	0	0	0	0	0	5.92051	0.587927	10.0701	7.48673e-24	2.16621e-21	4.81963	0.724133	6.65572	2.81914e-11	9.9578e-09	5.07022	0.62695	8.08713	6.10884e-16	1.71446e-13	4.67294	0.647584	7.21596	5.35544e-13	1.31693e-10
Manes.06G063300.1	87.5895	FATM1	Manes.06G063300.1	GO:0016790	Palmitoyl-acyl carrier thioesterase OS=Ricinus communis GN=RCOM_0577730 PE=4 SV=1	0.166	0.108	0.212	0.186	0.811278	0	0	0	0	0	0	4.87817	0.632193	7.71627	1.19784e-14	1.46093e-12	4.33762	0.770518	5.62949	1.80742e-08	3.66853e-06	4.50272	0.677458	6.64649	3.00173e-11	4.3788e-09	3.74067	0.70048	5.34016	9.28669e-08	9.78703e-06
Manes.14G109400.1	237.948	FATM2	Manes.14G109400.1	GO:0016790	Palmitoyl-acyl carrier thioesterase OS=Ricinus communis GN=RCOM_0577730 PE=4 SV=1	0.013	0.001	0.006	0.003	0.0114649	1	1	1	1	1	5	5.82504	0.592841	9.82565	8.7309e-23	2.30547e-20	3.97349	0.742605	5.35074	8.75953e-08	1.4266e-05	4.31132	0.639457	6.74216	1.56051e-11	2.32905e-09	3.99457	0.663012	6.02489	1.69228e-09	2.44104e-07
Manes.15G153800.1	504.006	GPD	Manes.15G153800.1	GO:0009331	Glycerol-3-phosphate dehydrogenase	0.033	0.023	0.237	0.217	0.162948	1	1	0	0	0	2	5.16053	0.441724	11.6827	1.56222e-31	1.14836e-28	4.09887	0.599664	6.83528	8.18464e-12	3.09175e-09	4.13576	0.482804	8.56612	1.07029e-17	3.63615e-15	4.1375	0.505249	8.18904	2.63328e-16	9.44324e-14
Manes.01G139400.1	584.646	HAD	Manes.01G139400.1	GO:0005737	Hydroxyacyl-ACP dehydratase OS=Jatropha curcas PE=2 SV=1	0.323	0.355	0.641	0.638	0.625275	0	0	0	0	0	0	3.38044	0.434499	7.78008	7.2478e-15	8.96026e-13	3.07984	0.601418	5.12097	3.03967e-07	4.51765e-05	2.63673	0.478769	5.50732	3.64348e-08	3.68095e-06	2.72224	0.50276	5.41459	6.14298e-08	6.66436e-06
Manes.12G014900.1	826.524	KAR	Manes.12G014900.1	GO:0004316	Beta-ketoacyl-ACP reductase OS=Vernicia fordii GN=KAR1 PE=2 SV=1	0.009	0.006	0.034	0.018	0.0342556	1	1	1	1	1	5	2.94367	0.351257	8.38037	5.2763e-17	7.92844e-15	2.23195	0.505396	4.41624	1.00432e-05	0.00100056	1.815	0.389608	4.65853	3.1847e-06	0.000238345	2.10637	0.410794	5.12757	2.93512e-07	2.8598e-05
Manes.02G007700.1	1958.57	DIS	Manes.02G007700.1	GO:0016747	3-oxoacyl-	0.006	0.018	0.075	0.074	0.0597023	1	1	0	0	0	2	5.28127	0.493816	10.6948	1.07641e-26	4.1234e-24	4.10837	0.663906	6.18819	6.08608e-10	1.57608e-07	3.94355	0.541799	7.27863	3.37234e-13	6.5965e-11	4.10513	0.56725	7.2369	4.59052e-13	1.13968e-10
Manes.02G036200.1	406.529	KASIII	Manes.02G036200.1	GO:0004315	Beta-ketoacyl-ACP synthase III OS=Jatropha curcas GN=JCGZ_20790 PE=2 SV=1	0.032	0.054	0.054	0.033	0.170746	1	0	0	1	0	2	3.01141	0.477382	6.30817	2.8235e-10	2.23237e-08	2.36376	0.647327	3.65157	0.000260641	0.0182704	1.80506	0.525026	3.43804	0.00058595	0.0255921	2.32262	0.549772	4.2247	2.39264e-05	0.00173534
Manes.02G204600.1	14.5695	MIG	Manes.02G204600.1			0.758	0.835	0.678	0.702	1	0	0	0	0	0	0	3.41002	0.679348	5.01955	5.17938e-07	2.5706e-05	2.99241	0.80087	3.73645	0.000186635	0.013557	2.879	0.726669	3.96191	7.43537e-05	0.00414646	2.97182	0.745222	3.98783	6.66808e-05	0.00430425
Manes.03G203900.1	22.2355	MIG-like	Manes.03G203900.1	GO:0006351	DELLA RGL2, OS=Ricinus communis GN=RCOM_1000430 PE=4 SV=1	0.008	0.011	0.052	0.046	0.034908	1	1	0	1	1	4	4.65894	0.637268	7.31081	2.65544e-13	2.84341e-11	3.23563	0.768917	4.20803	2.57603e-05	0.00236699	2.76266	0.687279	4.0197	5.82718e-05	0.00336595	3.19118	0.702866	4.54024	5.61895e-06	0.000469518
Manes.03G203800.1	47.8074	MIG-like	Manes.03G203800.1	GO:0006351	DELLA RGL2, OS=Ricinus communis GN=RCOM_1000430 PE=4 SV=1	0.048	0.033	0.116	0.093	0.169525	1	1	0	0	0	2	4.48879	0.681547	6.58618	4.51289e-11	3.94667e-09	2.68559	0.802914	3.34481	0.000823401	0.048369	3.18053	0.728476	4.366	1.26543e-05	0.000855323	3.30245	0.748408	4.41263	1.02122e-05	0.000813821
Manes.03G204000.1	71.0315	MIG2	Manes.03G204000.1	GO:0006351	DELLA RGL2, OS=Ricinus communis GN=RCOM_1000430 PE=4 SV=1	0.386	0.314	0.478	0.481	1	0	0	0	0	0	0	5.43745	0.606692	8.96246	3.17516e-19	5.83501e-17	4.38477	0.744133	5.89246	3.80494e-09	8.92126e-07	5.03523	0.647379	7.77786	7.37622e-15	1.77994e-12	4.15685	0.669729	6.20677	5.40862e-10	8.1667e-08
Manes.09G105800.1	153.89	MYB1	Manes.09G105800.1	GO:0003677	Myb-like HTH transcriptional regulator family isoform 1 OS=Theobroma cacao GN=TCM_021688 PE=4 SV=1	0.366	0.364	0.617	0.598	0.753201	0	0	0	0	0	0	6.11234	0.568009	10.761	5.26065e-27	2.04399e-24	4.6967	0.709521	6.61954	3.60311e-11	1.20984e-08	5.43783	0.607435	8.95212	3.48714e-19	1.52607e-16	5.49442	0.628041	8.74851	2.16182e-18	1.05317e-15
Manes.16G054500.1	243.192	PA	Manes.16G054500.1	GO:0016021	Phospholipid-transporting ATPase OS=Populus trichocarpa GN=POPTR_0001s11630g PE=3 SV=1	0.011	0.004	0.007	0.016	0.0278946	1	1	1	1	1	5	4.34309	0.452247	9.60336	7.73763e-22	1.85199e-19	3.15376	0.610913	5.16238	2.43834e-07	3.68433e-05	3.27212	0.494462	6.61753	3.65248e-11	5.29815e-09	2.87027	0.517531	5.54609	2.92136e-08	3.38249e-06
Manes.14G009000.1	371.935	Phosphoglycerate kinase	Manes.14G009000.1	GO:0004618	Phosphoglycerate kinase OS=Ricinus communis GN=RCOM_1574580 PE=3 SV=1	0.016	0.008	0.011	0.012	0.0395939	1	1	1	1	1	5	2.30551	0.36784	6.26769	3.66445e-10	2.84436e-08	1.79329	0.524337	3.4201	0.000625976	0.0385188	1.36952	0.407716	3.35901	0.000782223	0.0328406	1.62646	0.429165	3.78983	0.000150753	0.00905313
Manes.17G071300.1	1678.72	Pyruvate dehydrogenase	Manes.17G071300.1	GO:0003824	Pyruvate dehydrogenase, OS=Ricinus communis GN=RCOM_0632150 PE=4 SV=1	0.012	0.009	0.15	0.122	0.0918043	1	1	0	0	0	2	3.78367	0.40315	9.38527	6.27555e-21	1.39904e-18	2.97242	0.568976	5.22416	1.74948e-07	2.78259e-05	2.62975	0.445911	5.89748	3.69101e-09	4.1799e-07	2.67632	0.469515	5.70018	1.19682e-08	1.47152e-06
Manes.01G239900.1	737.96	Pyruvate dehydrogenase E1 component subunit alpha OS=Jatropha curcas GN=JCGZ_14185 PE=4 SV=1	Manes.01G239900.1	GO:0043231	Pyruvate dehydrogenase E1 component subunit alpha OS=Jatropha curcas GN=JCGZ_14185 PE=4 SV=1	0.007	0.013	0.046	0.02	0.0348825	1	1	1	1	1	5	2.6507	0.346694	7.64566	2.07874e-14	2.50166e-12	1.99797	0.499946	3.99637	6.43217e-05	0.00535591	1.63562	0.38475	4.25112	2.127e-05	0.00135269	1.7584	0.405851	4.33261	1.47351e-05	0.00112562
Manes.07G056300.1	233.638	Pyruvate kinase	Manes.07G056300.1	GO:0000287	Pyruvate kinase OS=Ricinus communis GN=RCOM_1382790 PE=3 SV=1	0.09	0.057	0.164	0.136	0.204729	0	0	0	0	0	0	5.24965	0.523234	10.0331	1.09061e-23	2.9962e-21	4.30001	0.678863	6.33414	2.3867e-10	6.66187e-08	4.29013	0.566852	7.56833	3.78048e-14	8.34291e-12	4.46065	0.589583	7.56578	3.8554e-14	1.08203e-11
Manes.14G054900.1	526.625	RAD1	Manes.14G054900.1	GO:0006351	DELLA RGL1, OS=Ricinus communis GN=RCOM_1507300 PE=4 SV=1	0.016	0.013	0.109	0.093	0.103529	1	1	0	0	0	2	5.52789	0.541165	10.2148	1.70224e-24	5.32156e-22	4.36167	0.702204	6.2114	5.25129e-10	1.38665e-07	4.38354	0.588333	7.45078	9.27901e-14	1.99653e-11	4.4863	0.612788	7.32113	2.459e-13	6.22465e-11
Manes.11G083500.1	203.308	RAM1	Manes.11G083500.1	GO:0006351	DELLA GAI1, OS=Ricinus communis GN=RCOM_1447030 PE=4 SV=1	0.086	0.127	0.128	0.111	0.308384	0	0	0	0	0	0	6.11476	0.596804	10.2458	1.23546e-24	4.00024e-22	5.01767	0.742181	6.76071	1.37319e-11	5.04701e-09	5.031	0.640966	7.8491	4.19044e-15	1.02073e-12	4.93323	0.663403	7.43626	1.03579e-13	2.75711e-11
Manes.01G193000.1	534.174	RAM2	Manes.01G193000.1	GO:0016746	ER glycerol-phosphate acyltransferase OS=Ricinus communis GN=RCOM_0699160 PE=4 SV=1	0.735	0.782	0.681	0.657	1	0	0	0	0	0	0	3.81157	0.474869	8.02656	1.00246e-15	1.3431e-13	3.10964	0.642988	4.83623	1.32324e-06	0.000168175	3.2452	0.521079	6.22784	4.72918e-10	6.26192e-08	3.52409	0.54569	6.45804	1.06066e-10	1.77833e-08
Manes.13G104000.1	373.361	STR2	Manes.13G104000.1	GO:0016020	ATP-binding cassette transporter, OS=Ricinus communis GN=RCOM_0230550 PE=4 SV=1	0.533	0.482	0.603	0.595	1	0	0	0	0	0	0	6.20131	0.559192	11.0898	1.40657e-28	6.71155e-26	4.88357	0.712495	6.85419	7.17181e-12	2.74731e-09	5.2777	0.60367	8.74269	2.27633e-18	8.51809e-16	5.38001	0.626808	8.58318	9.22884e-18	4.10842e-15
Manes.06G032500.1	29.2802	WRI1	Manes.01G239900.2	GO:0003677	AP2 domain-containing transcription factor OS=Theobroma cacao GN=TCM_038442 PE=4 SV=1	0.006	0.006	0.01	0.01	0.0164015	1	1	1	1	1	5	5.08483	0.625345	8.13125	4.24893e-16	5.86611e-14	3.28118	0.758433	4.32626	1.51664e-05	0.00146275	3.05449	0.673085	4.53805	5.67767e-06	0.000410637	3.37182	0.689677	4.88899	1.01354e-06	9.23112e-05
Manes.05G097400.1	31.6997	WRI5a	Manes.01G239900.3	GO:0003677	Integrase-type DNA-binding superfamily OS=Theobroma cacao GN=TCM_011797 PE=4 SV=1	0.006	0.002	0.002	0.002	0.00940374	1	1	1	1	1	5	4.91048	0.630223	7.79166	6.61346e-15	8.25105e-13	3.60855	0.763507	4.72628	2.28674e-06	0.000275198	3.65824	0.674647	5.42245	5.87863e-08	5.72778e-06	3.11267	0.696921	4.46632	7.95781e-06	0.000650224
Manes.12G108900.1	77.5176	WRI5c	Manes.12G108900.1	GO:0003677	Integrase-type DNA-binding superfamily OS=Theobroma cacao GN=TCM_018386 PE=4 SV=1	0.093	0.085	0.185	0.201	0.216012	0	0	0	0	0	0	5.41053	0.617446	8.76276	1.90533e-18	3.25919e-16	4.66221	0.756194	6.16536	7.03239e-10	1.77099e-07	4.15561	0.661667	6.28052	3.37446e-10	4.58571e-08	4.181	0.682779	6.1235	9.15425e-10	1.35064e-07
Manes.09G129800.1	81.7126		Manes.09G129800.1	GO:0003824	2 -hydroxy isoflavone dihydroflavonol reductase family OS=Populus trichocarpa GN=POPTR_0002s14840g PE=4 SV=2	0.271	0.3	0.412	0.422	1	0	0	0	0	0	0	4.67541	0.623844	7.49451	6.65461e-14	7.6368e-12	3.94751	0.76392	5.16743	2.37331e-07	3.61933e-05	4.8851	0.668141	7.31149	2.642e-13	5.20737e-11	3.77331	0.69163	5.45567	4.87873e-08	5.54928e-06
Manes.05G121700.1	570.677		Manes.05G121700.1	GO:0008270	2-alkenal reductase (NADP(+)-dependent) OS=Nicotiana tabacum GN=DBR PE=1 SV=1	0.196	0.17	0.496	0.505	0.705079	0	0	0	0	0	0	2.30842	0.436516	5.2883	1.23459e-07	6.78351e-06	2.04169	0.606086	3.36865	0.000755385	0.0455542	1.84539	0.481824	3.83001	0.000128138	0.00669477	1.72986	0.50641	3.41592	0.000635672	0.03187
Manes.S095800.1	184.136		Manes.S095800.1	GO:0016747	3 -N-debenzoyl-2 -deoxytaxol N-benzoyltransferase, OS=Ricinus communis GN=RCOM_0640170 PE=4 SV=1	0.058	0.06	0.056	0.056	0.180921	0	0	0	0	0	0	5.49509	0.572224	9.60303	7.7626e-22	1.85199e-19	3.62315	0.723954	5.00466	5.59594e-07	7.80504e-05	4.39179	0.61739	7.11348	1.13154e-12	2.02891e-10	4.30825	0.640435	6.72707	1.73116e-11	3.21572e-09
Manes.18G109500.1	45.026		Manes.18G109500.1	GO:0016787	Acetyl esterase, OS=Ricinus communis GN=RCOM_1043320 PE=4 SV=1	0.81	0.839	0.722	0.709	1	0	0	0	0	0	0	3.17338	0.581226	5.45982	4.7663e-08	2.82303e-06	2.83832	0.732341	3.87568	0.000106329	0.00833412	2.54588	0.62961	4.04359	5.26392e-05	0.003096	2.47175	0.652618	3.78744	0.000152206	0.00911826
Manes.12G127200.1	60.4222		Manes.12G127200.1	GO:0008374	Acyl- sterol acyl transferase 1, OS=Theobroma cacao GN=TCM_005810 PE=4 SV=1	0.633	0.651	0.732	0.731	1	0	0	0	0	0	0	4.29422	0.614753	6.98528	2.84297e-12	2.77143e-10	3.4757	0.755314	4.60166	4.19136e-06	0.000476973	4.86282	0.657447	7.39652	1.39802e-13	2.9347e-11	4.24049	0.679909	6.23685	4.46472e-10	6.86184e-08
Manes.12G124400.1	1209.99		Manes.12G124400.1	GO:0030246	Agglutinin-2, OS=Ricinus communis GN=RCOM_0410460 PE=4 SV=1	0.673	0.531	0.575	0.502	1	0	0	0	0	0	0	5.22459	0.558083	9.36168	7.84767e-21	1.73529e-18	4.21534	0.720517	5.85044	4.90285e-09	1.11123e-06	4.88844	0.607781	8.04309	8.75983e-16	2.38083e-13	4.87307	0.633192	7.69603	1.40355e-14	4.02664e-12
Manes.12G124500.1	2678.68		Manes.12G124500.1	GO:0030246	Agglutinin-2, OS=Ricinus communis GN=RCOM_0410470 PE=4 SV=1	0.502	0.345	0.344	0.33	1	0	0	0	0	0	0	6.07916	0.547847	11.0964	1.3054e-28	6.34005e-26	4.93338	0.712502	6.92402	4.39009e-12	1.86565e-09	5.42524	0.597613	9.07818	1.10403e-19	5.48192e-17	5.48192	0.623224	8.79605	1.41711e-18	7.31798e-16
Manes.09G050400.1	11.6527		Manes.09G050400.1	GO:0016491	Alcohol dehydroge family OS=Populus trichocarpa GN=POPTR_0016s07480g PE=3 SV=1	0.701	0.677	0.42	0.459	1	0	0	0	0	0	0	3.02291	0.64982	4.65191	3.28871e-06	0.000140746	3.23719	0.778746	4.15692	3.22561e-05	0.00288586	2.84302	0.69682	4.08	4.50363e-05	0.00270427	2.37917	0.719256	3.30782	0.000940238	0.0445917
Manes.05G120000.1	1271.42		Manes.05G120000.1	GO:0008270	Alcohol dehydrogenase, OS=Ricinus communis GN=RCOM_0223350 PE=4 SV=1	0.445	0.431	0.69	0.68	1	0	0	0	0	0	0	2.12833	0.357197	5.95843	2.54671e-09	1.77604e-07	1.925	0.51525	3.73605	0.000186933	0.013557	1.8988	0.396477	4.78918	1.67466e-06	0.000130634	1.57295	0.418615	3.7575	0.000171617	0.0101168
Manes.01G159800.1	363.859		Manes.01G159800.1	GO:0004553	Alpha-galactosidase OS=Jatropha curcas GN=JCGZ_08446 PE=3 SV=1	0.631	0.554	0.424	0.41	1	0	0	0	0	0	0	3.43335	0.523085	6.56365	5.25078e-11	4.53367e-09	2.6918	0.689927	3.90157	9.55708e-05	0.0076451	2.95022	0.57188	5.15881	2.48519e-07	2.22804e-05	3.24907	0.597068	5.4417	5.27735e-08	5.9244e-06
Manes.04G077700.1	422.029		Manes.04G077700.1	GO:0016884	Amidase, OS=Ricinus communis GN=RCOM_0739120 PE=4 SV=1	0.155	0.233	0.52	0.48	1	0	0	0	0	0	0	3.62918	0.605599	5.99271	2.06378e-09	1.45865e-07	3.36077	0.756855	4.44044	8.97738e-06	0.00091792	4.00306	0.655994	6.10228	1.04567e-09	1.30431e-07	3.52533	0.680778	5.17839	2.23807e-07	2.22258e-05
Manes.13G079100.1	148.675		Manes.13G079100.1	GO:0016020	Ammonium transporter OS=Jatropha curcas GN=JCGZ_18140 PE=3 SV=1	0.793	0.87	0.925	0.935	1	0	0	0	0	0	0	2.65024	0.479266	5.52979	3.20623e-08	1.93785e-06	2.48608	0.644179	3.85931	0.000113709	0.00878597	2.5685	0.524882	4.89347	9.90722e-07	8.14664e-05	2.23469	0.549334	4.068	4.74192e-05	0.00319677
Manes.08G134200.1	41.3691		Manes.08G134200.1	GO:0016020	Ammonium transporter OS=Populus trichocarpa GN=POPTR_0013s03780g PE=3 SV=2	0.599	0.457	0.373	0.363	1	0	0	0	0	0	0	4.36572	0.624894	6.98633	2.82169e-12	2.76059e-10	3.39691	0.763139	4.45123	8.5379e-06	0.000881484	3.69218	0.670021	5.51055	3.57722e-08	3.63638e-06	3.88273	0.690532	5.62281	1.87879e-08	2.22524e-06
Manes.01G151600.1	167.641		Manes.01G151600.1	GO:0016020	Ammonium transporter OS=Ricinus communis GN=RCOM_0783250 PE=3 SV=1	0.647	0.54	0.513	0.501	1	0	0	0	0	0	0	5.2006	0.578032	8.99709	2.31778e-19	4.34752e-17	4.66572	0.72797	6.40922	1.46268e-10	4.32414e-08	4.5682	0.622922	7.3335	2.24226e-13	4.45347e-11	4.78847	0.645598	7.41711	1.19706e-13	3.12204e-11
Manes.16G119600.1	805.319		Manes.16G119600.1	GO:0016020	Ammonium transporter OS=Ricinus communis GN=RCOM_0924880 PE=3 SV=1	0.23	0.197	0.242	0.252	0.563934	0	0	0	0	0	0	5.68097	0.519538	10.9347	7.87023e-28	3.45249e-25	4.42883	0.683502	6.47961	9.19593e-11	2.81023e-08	4.82578	0.566277	8.52195	1.56886e-17	5.06351e-15	4.66741	0.590986	7.89767	2.8417e-15	8.73486e-13
Manes.05G082500.1	760.172		Manes.05G082500.1	GO:0016020	Ammonium transporter OS=Ricinus communis GN=RCOM_0991000 PE=3 SV=1	0.129	0.133	0.183	0.183	0.376212	0	0	0	0	0	0	6.27932	0.539611	11.6368	2.6802e-31	1.91832e-28	4.99348	0.69956	7.13803	9.46758e-13	4.95191e-10	5.29314	0.585843	9.03508	1.63881e-19	7.69348e-17	5.11733	0.610139	8.38716	4.98044e-17	2.0093e-14
Manes.S091700.1	284.246		Manes.S091700.1	GO:0003824	AMP dependent ligase, OS=Ricinus communis GN=RCOM_0351030 PE=4 SV=1	0.519	0.587	0.727	0.665	1	0	0	0	0	0	0	5.22194	0.68078	7.67053	1.71292e-14	2.07058e-12	4.29164	0.80127	5.35605	8.50615e-08	1.39368e-05	4.37203	0.727868	6.00662	1.89425e-09	2.2855e-07	4.35743	0.749098	5.8169	5.99495e-09	7.6251e-07
Manes.14G014200.1	141.78		Manes.01G239900.4	GO:0004096	AMP-dependent synthetase and ligase family OS=Theobroma cacao GN=TCM_040504 PE=4 SV=1	0.007	0.009	0.01	0.007	0.0209955	1	1	1	1	1	5	4.31428	0.524073	8.23221	1.83784e-16	2.60341e-14	2.76157	0.683335	4.04132	5.31509e-05	0.0045175	3.03666	0.570161	5.32597	1.00413e-07	9.49697e-06	2.76424	0.594033	4.65334	3.26604e-06	0.000280163
Manes.09G064500.1	31.7416		Manes.09G064500.1	GO:0005515	Ankyrin repeat family isoform 1 OS=Theobroma cacao GN=TCM_037823 PE=4 SV=1	0.466	0.469	0.371	0.381	1	0	0	0	0	0	0	3.80995	0.630391	6.04379	1.50535e-09	1.08313e-07	2.9198	0.768919	3.79728	0.000146291	0.0110523	3.1398	0.677424	4.63491	3.57099e-06	0.000266482	2.81195	0.699812	4.01815	5.86558e-05	0.0038635
Manes.10G125600.1	35.4917		Manes.10G125600.1	GO:0005515	Ankyrin repeat-containing , OS=Ricinus communis GN=RCOM_0654550 PE=4 SV=1	0.132	0.138	0.245	0.225	0.354985	0	0	0	0	0	0	4.59459	0.645277	7.12034	1.0766e-12	1.10914e-10	3.44447	0.777996	4.42736	9.53915e-06	0.000964482	3.60696	0.690795	5.22146	1.77522e-07	1.63118e-05	3.85024	0.710353	5.42017	5.95411e-08	6.5142e-06
Manes.01G152700.1	105.608		Manes.01G152700.1	GO:0016788	Anter-specific proline-rich APG, OS=Ricinus communis GN=RCOM_0871490 PE=4 SV=1	0.483	0.461	0.497	0.51	1	0	0	0	0	0	0	4.63246	0.597539	7.75256	9.0058e-15	1.10832e-12	3.97767	0.744535	5.34249	9.16783e-08	1.48421e-05	4.46548	0.642837	6.94652	3.74401e-12	6.31832e-10	3.96278	0.666143	5.94884	2.70048e-09	3.68922e-07
Manes.01G095300.1	90.466		Manes.01G095300.1	GO:0016747	Anthocyanin 5-aromatic acyltransferase, OS=Ricinus communis GN=RCOM_1025960 PE=4 SV=1	0.529	0.455	0.342	0.333	1	0	0	0	0	0	0	5.21736	0.568802	9.17254	4.61997e-20	9.6657e-18	3.95078	0.711616	5.55185	2.82665e-08	5.45242e-06	4.5183	0.609687	7.41085	1.25491e-13	2.65588e-11	4.98533	0.629654	7.91757	2.42191e-15	7.53419e-13
Manes.18G005600.1	570.899		Manes.18G005600.1	GO:0016747	Anthranilate N-benzoyltransferase , OS=Ricinus communis GN=RCOM_1600120 PE=4 SV=1	0.197	0.137	0.238	0.249	0.543565	0	0	0	0	0	0	5.65381	0.519486	10.8835	1.38176e-27	5.60911e-25	4.57452	0.680622	6.72109	1.80371e-11	6.54099e-09	5.03345	0.564827	8.91148	5.03553e-19	2.13143e-16	4.87458	0.588939	8.27688	1.26448e-16	4.66414e-14
Manes.01G262100.1	29.9049		Manes.01G262100.1	GO:0003677	AP2 ERF domain-containing transcription factor OS=Theobroma cacao GN=TCM_005425 PE=4 SV=1	0.096	0.087	0.177	0.205	0.555968	0	0	0	0	0	0	4.46241	0.634137	7.03699	1.96433e-12	1.94985e-10	3.79172	0.767333	4.94143	7.75524e-07	0.000103396	3.72618	0.678389	5.49269	3.95859e-08	3.96166e-06	3.6443	0.69863	5.21635	1.82483e-07	1.83335e-05
Manes.05G040000.1	661.013		Manes.05G040000.1	GO:0003677	AP2 ERF domain-containing transcription factor OS=Theobroma cacao GN=TCM_005425 PE=4 SV=1	0.362	0.314	0.409	0.427	0.9943	0	0	0	0	0	0	3.18891	0.34769	9.17171	4.65565e-20	9.66598e-18	2.10937	0.498605	4.23055	2.3312e-05	0.00217883	2.68548	0.384718	6.98039	2.94366e-12	5.03346e-10	2.40472	0.405644	5.92814	3.06386e-09	4.14183e-07
Manes.12G128200.1	138.609		Manes.01G239900.5	GO:0003872	ATP-dependent 6-phosphofructokinase OS=Hevea brasiliensis GN=PFK4 PE=2 SV=1	0.004	0.004	0.011	0.004	0.020541	1	1	1	1	1	5	5.37973	0.616487	8.72643	2.62832e-18	4.44006e-16	3.94401	0.760342	5.18714	2.13544e-07	3.31884e-05	3.62165	0.663842	5.45559	4.88106e-08	4.79198e-06	4.0513	0.685905	5.9065	3.49453e-09	4.62712e-07
Manes.12G051900.1	768.58		Manes.12G051900.1	GO:0016020	Auxin-induced in root cultures 12, OS=Ricinus communis GN=RCOM_0318470 PE=4 SV=1	0.735	0.65	0.65	0.626	1	0	0	0	0	0	0	5.48918	0.534542	10.2689	9.72648e-25	3.22611e-22	4.22124	0.697523	6.05176	1.43271e-09	3.54244e-07	5.00299	0.581921	8.59738	8.15595e-18	2.88475e-15	5.09167	0.606698	8.39244	4.76162e-17	1.95151e-14
Manes.15G066100.1	60.7452		Manes.15G066100.1	GO:0008168	Benzoate carboxyl methyltransferase, OS=Ricinus communis GN=RCOM_0546890 PE=4 SV=1	0.106	0.094	0.388	0.361	1	0	0	0	0	0	0	3.63821	0.588517	6.182	6.3295e-10	4.84929e-08	3.32187	0.737661	4.50324	6.69241e-06	0.000728081	3.56708	0.634686	5.62024	1.90697e-08	1.99344e-06	2.99868	0.658623	4.55295	5.28988e-06	0.000446355
Manes.09G138500.1	345.619		Manes.09G138500.1	GO:0009055	Blue copper , OS=Ricinus communis GN=RCOM_1681690 PE=4 SV=1	0.911	0.824	0.733	0.692	1	0	0	0	0	0	0	6.31236	0.569792	11.0784	1.59781e-28	7.36565e-26	4.96876	0.719531	6.90555	5.00102e-12	2.09258e-09	5.99295	0.613001	9.77642	1.42153e-22	1.07953e-19	5.90561	0.635692	9.29004	1.54229e-20	1.24444e-17
Manes.08G124400.1	28.654		Manes.08G124400.1	GO:0004672	BRASSINOSTEROID INSENSITIVE 1-associated receptor kinase 1, OS=Ricinus communis GN=RCOM_1430050 PE=3 SV=1	0.452	0.454	0.509	0.487	1	0	0	0	0	0	0	4.24922	0.636451	6.67643	2.44831e-11	2.19043e-09	2.7659	0.772045	3.58257	0.000340234	0.0228486	3.62785	0.681326	5.32469	1.01128e-07	9.52962e-06	3.44407	0.702271	4.90419	9.38126e-07	8.58951e-05
Manes.05G037700.1	904.18		Manes.05G037700.1	GO:0016491	Carbonyl reductase, OS=Ricinus communis GN=RCOM_1614550 PE=3 SV=1	0.166	0.094	0.185	0.168	0.344432	0	0	0	0	0	0	4.82597	0.520443	9.27281	1.81309e-20	3.97682e-18	3.7492	0.687636	5.45231	4.97202e-08	8.8385e-06	4.00526	0.568972	7.03947	1.92978e-12	3.38959e-10	4.01279	0.594361	6.75143	1.46393e-11	2.77932e-09
Manes.02G111500.1	58.928		Manes.02G111500.1	GO:0016788	Carboxylic ester hydrolase, OS=Ricinus communis GN=RCOM_0871600 PE=4 SV=1	0.21	0.194	0.216	0.234	1	0	0	0	0	0	0	3.00785	0.667379	4.50696	6.57625e-06	0.000269775	3.27451	0.7944	4.12199	3.7562e-05	0.00331692	3.04495	0.715152	4.25777	2.06478e-05	0.00132289	2.71403	0.737149	3.68179	0.000231605	0.0131719
Manes.18G034100.1	2450.02		Manes.18G034100.1	GO:0004185	Carboxypeptidase OS=Jatropha curcas GN=JCGZ_04316 PE=3 SV=1	0.247	0.227	0.315	0.349	0.507326	0	0	0	0	0	0	6.12569	0.518846	11.8064	3.61745e-32	2.89374e-29	5.02355	0.686417	7.31851	2.50745e-13	1.62375e-10	5.15722	0.567328	9.09037	9.86997e-20	5.09685e-17	5.32837	0.592786	8.98869	2.50194e-19	1.46818e-16
Manes.09G003000.1	1058.48		Manes.09G003000.1	GO:0004185	Carboxypeptidase OS=Jatropha curcas GN=JCGZ_06344 PE=3 SV=1	0.678	0.506	0.491	0.483	1	0	0	0	0	0	0	5.29018	0.514078	10.2906	7.76708e-25	2.60801e-22	4.54704	0.68013	6.68554	2.30073e-11	8.23358e-09	4.95393	0.561406	8.82416	1.10289e-18	4.31464e-16	5.14771	0.5864	8.7785	1.65674e-18	8.38766e-16
Manes.S048700.1	536.576		Manes.S048700.1	GO:0004185	Carboxypeptidase OS=Populus trichocarpa GN=POPTR_0006s12090g PE=3 SV=1	0.255	0.172	0.174	0.182	0.732558	0	0	0	0	0	0	6.13157	0.541775	11.3176	1.07417e-29	5.96233e-27	4.96196	0.699036	7.09829	1.26312e-12	6.24623e-10	5.51928	0.586731	9.40684	5.11281e-21	2.93362e-18	5.18955	0.610539	8.49995	1.89679e-17	8.02871e-15
Manes.12G004600.1	724.378		Manes.12G004600.1	GO:0004185	Carboxypeptidase OS=Ricinus communis GN=RCOM_1077960 PE=3 SV=1	0.327	0.296	0.398	0.404	0.593859	0	0	0	0	0	0	7.60534	0.545545	13.9408	3.57855e-44	1.94659e-40	6.53394	0.694406	9.40939	4.99046e-21	6.78652e-17	6.62084	0.586588	11.287	1.52087e-29	6.54482e-26	6.92067	0.608547	11.3724	5.7365e-30	2.73723e-26
Manes.14G174100.1	489.094		Manes.14G174100.1	GO:0016020	CASP OS=Populus trichocarpa GN=POPTR_0012s03720g PE=3 SV=1	0.769	0.601	0.507	0.52	1	0	0	0	0	0	0	5.11431	0.56921	8.98492	2.5892e-19	4.82336e-17	4.05003	0.726946	5.57129	2.52854e-08	4.94757e-06	4.85301	0.617316	7.86147	3.79665e-15	9.33613e-13	4.94904	0.641879	7.71024	1.25579e-14	3.64322e-12
Manes.01G063900.1	48.8873		Manes.01G063900.1	GO:0046982	Ccaat-binding transcription factor, OS=Ricinus communis GN=RCOM_1686190 PE=4 SV=1	0.876	0.787	0.783	0.755	1	0	0	0	0	0	0	4.7819	0.608951	7.85268	4.07241e-15	5.20006e-13	3.69835	0.745121	4.96342	6.92633e-07	9.37226e-05	4.94607	0.648585	7.62594	2.42254e-14	5.48684e-12	4.51321	0.669529	6.74087	1.57436e-11	2.96715e-09
Manes.12G145300.1	203.009		Manes.01G239900.6	GO:0004672	Cell division kinase 7, OS=Ricinus communis GN=RCOM_0030850 PE=4 SV=1	0.009	0.01	0.012	0.011	0.0300521	1	1	1	1	1	5	5.4771	0.563114	9.72645	2.32568e-22	6.02418e-20	4.1636	0.716217	5.81332	6.12455e-09	1.37666e-06	3.96737	0.608772	6.517	7.17262e-11	1.01757e-08	4.48223	0.631342	7.09953	1.25182e-12	2.83525e-10
Manes.05G140600.1	467.384		Manes.05G140600.1	GO:0017040	Ceramidase, OS=Ricinus communis GN=RCOM_1600200 PE=4 SV=1	0.127	0.095	0.1	0.086	0.340004	0	0	0	0	0	0	5.7365	0.571447	10.0386	1.03179e-23	2.86353e-21	4.66361	0.727396	6.41137	1.44216e-10	4.3103e-08	4.96924	0.618755	8.03104	9.66503e-16	2.59949e-13	4.40561	0.643184	6.84968	7.40134e-12	1.44775e-09
Manes.11G137300.1	1270.59		Manes.11G137300.1	GO:0004553	Chitinase 1, OS=Ricinus communis GN=RCOM_1264000 PE=3 SV=1	0.47	0.315	0.304	0.29	1	0	0	0	0	0	0	6.78066	0.562849	12.047	2.01084e-33	2.10349e-30	5.45512	0.720854	7.56757	3.80269e-14	3.69377e-11	6.17984	0.61019	10.1277	4.16201e-24	4.29853e-21	6.21246	0.634666	9.78854	1.26104e-22	1.55048e-19
Manes.11G138000.1	324.07		Manes.11G138000.1	GO:0004553	Chitinase 1, OS=Ricinus communis GN=RCOM_1440410 PE=3 SV=1	0.422	0.423	0.429	0.445	1	0	0	0	0	0	0	3.45966	0.611737	5.65547	1.55417e-08	9.8303e-07	3.36304	0.760847	4.42013	9.86422e-06	0.000989989	3.99304	0.661809	6.03353	1.60417e-09	1.94458e-07	3.55778	0.686343	5.18367	2.17558e-07	2.17727e-05
Manes.12G154300.1	136.623		Manes.12G154300.1	GO:0004553	Chitinase 1, OS=Ricinus communis GN=RCOM_1461650 PE=3 SV=1	0.346	0.302	0.198	0.202	1	0	0	0	0	0	0	4.82658	0.546916	8.82509	1.09376e-18	1.91923e-16	3.5758	0.698841	5.11675	3.10845e-07	4.59476e-05	4.72998	0.589685	8.0212	1.04714e-15	2.75889e-13	4.22998	0.612646	6.90444	5.04013e-12	1.00881e-09
Manes.02G188800.1	1268.07		Manes.02G188800.1	GO:0004553	Chitinase family OS=Populus trichocarpa GN=POPTR_0002s16720g PE=3 SV=1	0.465	0.319	0.318	0.277	1	0	0	0	0	0	0	6.50435	0.568057	11.4502	2.34691e-30	1.51979e-27	5.23606	0.726312	7.20911	5.63201e-13	3.06359e-10	5.83174	0.616285	9.46273	2.99997e-21	1.80138e-18	5.90438	0.641001	9.21118	3.22553e-20	2.19166e-17
Manes.16G127400.1	210.695		Manes.16G127400.1	GO:0004568	Chitinase, OS=Ricinus communis GN=RCOM_0922130 PE=3 SV=1	0.117	0.149	0.21	0.191	0.311838	0	0	0	0	0	0	4.88686	0.536475	9.10921	8.2986e-20	1.68437e-17	4.29176	0.693704	6.18673	6.14251e-10	1.57608e-07	3.79414	0.581988	6.51927	7.06513e-11	1.00785e-08	3.99112	0.605252	6.59414	4.27736e-11	7.36277e-09
Manes.14G096400.1	1694.68		Manes.14G096400.1	GO:0016491	Clavaminate synthase-like plant OS=Medicago truncatula GN=MTR_0021s0370 PE=4 SV=1	0.073	0.053	0.18	0.167	0.322131	0	0	0	0	0	0	6.11822	0.492256	12.4289	1.82038e-35	2.7506e-32	5.20234	0.658681	7.89811	2.83154e-15	4.27846e-12	5.51276	0.538311	10.2409	1.30081e-24	1.4603e-21	5.20099	0.563063	9.23696	2.53602e-20	1.87085e-17
Manes.07G089100.1	1459.79		Manes.01G239900.7	GO:0046872	Copper chaperone OS=Jatropha curcas GN=CCH PE=2 SV=1	0.004	0.002	0.001	0.001	0.00282639	1	1	1	1	1	5	-2.34209	0.263918	-8.8743	7.03726e-19	1.25098e-16	-1.93074	0.395445	-4.88245	1.04773e-06	0.000136346	-1.74315	0.294884	-5.9113	3.39415e-09	3.89497e-07	-1.29468	0.312415	-4.1441	3.41147e-05	0.00236785
Manes.16G086700.1	879.264		Manes.01G239900.8	GO:0016021	Copper transporter, OS=Ricinus communis GN=RCOM_0707700 PE=4 SV=1	0.014	0.016	0.013	0.01	0.0447419	1	1	1	1	1	5	-2.19068	0.300941	-7.27943	3.35224e-13	3.52024e-11	-1.73229	0.445195	-3.89108	9.97986e-05	0.00791348	-1.55128	0.335705	-4.62097	3.81948e-06	0.000283388	-1.38935	0.355278	-3.91059	9.20727e-05	0.00575622
Manes.09G099200.1	119.359		Manes.09G099200.1	GO:0016021	Copper transporter, OS=Theobroma cacao GN=TCM_021813 PE=4 SV=1	0.198	0.126	0.091	0.087	0.584058	0	0	0	0	0	0	5.22387	0.565471	9.23809	2.50934e-20	5.41659e-18	3.88066	0.713279	5.44059	5.31032e-08	9.37858e-06	4.60337	0.608027	7.57099	3.70377e-14	8.24408e-12	4.44735	0.630095	7.05822	1.68655e-12	3.75403e-10
Manes.14G001600.1	414.691		Manes.14G001600.1	GO:0016021	Copper-transporting atpase p-type, OS=Ricinus communis GN=RCOM_1577390 PE=3 SV=1	0.028	0.013	0.015	0.015	0.0641135	1	1	1	1	0	4	2.99887	0.330562	9.07203	1.16819e-19	2.30235e-17	2.13169	0.474225	4.49512	6.95322e-06	0.00075344	2.27584	0.365722	6.22288	4.88105e-10	6.43003e-08	1.91553	0.385633	4.96723	6.79154e-07	6.3306e-05
Manes.07G122300.1	59.9645		Manes.07G122300.1	GO:0004252	Cucumisin family (Fragment) OS=Populus trichocarpa GN=POPTR_0010s20430g PE=4 SV=2	0.11	0.1	0.107	0.095	0.257163	0	0	0	0	0	0	4.71248	0.578915	8.14019	3.94669e-16	5.47663e-14	4.30371	0.720717	5.97144	2.35172e-09	5.7109e-07	3.83745	0.621799	6.17152	6.76373e-10	8.68854e-08	4.27477	0.641414	6.6646	2.65386e-11	4.72569e-09
Manes.10G021500.1	9148.66		Manes.10G021500.1	GO:0004252	Cucumisin family OS=Populus trichocarpa GN=POPTR_0010s20400g PE=4 SV=2	0.311	0.252	0.292	0.27	0.564183	0	0	0	0	0	0	6.74648	0.541615	12.4562	1.29366e-35	2.19906e-32	5.71199	0.708515	8.06192	7.51049e-16	1.45907e-12	5.89465	0.592029	9.95669	2.35772e-23	2.09918e-20	6.08656	0.617989	9.84898	6.92408e-23	1.05165e-19
Manes.10G021600.1	295.117		Manes.10G021600.1	GO:0004252	Cucumisin family OS=Populus trichocarpa GN=POPTR_0010s20400g PE=4 SV=2	0.136	0.138	0.176	0.153	0.357778	0	0	0	0	0	0	5.22363	0.601207	8.68856	3.67054e-18	6.12462e-16	3.77137	0.751489	5.01853	5.20681e-07	7.29973e-05	3.82019	0.649771	5.87928	4.12045e-09	4.60563e-07	4.28844	0.673431	6.36804	1.9146e-10	3.08968e-08
Manes.10G021700.1	1479.09		Manes.10G021700.1	GO:0004252	Cucumisin, OS=Ricinus communis GN=RCOM_1482950 PE=4 SV=1	0.654	0.569	0.421	0.393	1	0	0	0	0	0	0	6.30777	0.517659	12.1852	3.72769e-34	4.40807e-31	5.34602	0.681825	7.84076	4.47839e-15	5.80015e-12	6.00397	0.564214	10.6413	1.91458e-26	4.11954e-23	5.62496	0.588971	9.55049	1.29088e-21	1.33322e-18
Manes.10G021400.1	3899.54		Manes.10G021400.1	GO:0004252	Cucumisin, OS=Ricinus communis GN=RCOM_1482960 PE=4 SV=1	0.104	0.101	0.219	0.212	0.254539	0	0	0	0	0	0	6.74433	0.518866	12.9982	1.25246e-38	2.62035e-35	5.56125	0.686644	8.09918	5.53307e-16	1.1576e-12	5.55757	0.567442	9.79409	1.19372e-22	9.33996e-20	5.83057	0.592951	9.83314	8.1049e-23	1.1626e-19
Manes.01G070400.1	132.8		Manes.01G070400.1	GO:0004252	Cucumisin, OS=Ricinus communis GN=RCOM_1682320 PE=4 SV=1	0.432	0.525	0.458	0.413	1	0	0	0	0	0	0	4.07752	0.693867	5.87652	4.18971e-09	2.84879e-07	4.08347	0.807405	5.05752	4.24735e-07	6.09922e-05	4.13606	0.739874	5.59022	2.26783e-08	2.36111e-06	4.2162	0.760181	5.54631	2.91756e-08	3.38249e-06
Manes.01G069100.1	236.874		Manes.01G069100.1	GO:0004252	Cucumisin, OS=Ricinus communis GN=RCOM_1683030 PE=4 SV=1	0.258	0.397	0.53	0.504	1	0	0	0	0	0	0	6.41274	0.587944	10.9071	1.06659e-27	4.46295e-25	5.42224	0.732136	7.40605	1.30114e-13	9.56447e-11	5.45799	0.630292	8.65947	4.73976e-18	1.72367e-15	6.06654	0.651738	9.30824	1.29969e-20	1.1186e-17
Manes.02G030800.1	14522.6		Manes.02G030800.1	GO:0004252	Cucumisin, OS=Ricinus communis GN=RCOM_1683030 PE=4 SV=1	0.183	0.165	0.27	0.291	0.380667	0	0	0	0	0	0	6.52085	0.541503	12.0421	2.13389e-33	2.14954e-30	5.29975	0.709045	7.4745	7.74995e-14	6.79916e-11	5.47151	0.592326	9.23733	2.52736e-20	1.33176e-17	5.65565	0.61844	9.14502	5.96164e-20	3.84824e-17
Manes.04G163000.1	321.913		Manes.04G163000.1	GO:0008234	Cysteine protease, OS=Ricinus communis GN=RCOM_0362160 PE=3 SV=1	0.543	0.524	0.39	0.344	1	0	0	0	0	0	0	5.90128	0.600684	9.82426	8.85192e-23	2.31495e-20	4.94491	0.748775	6.604	4.00208e-11	1.29582e-08	5.20732	0.646977	8.04869	8.36862e-16	2.2987e-13	5.46401	0.670193	8.1529	3.5531e-16	1.23624e-13
Manes.01G149300.1	7475.05		Manes.01G149300.1	GO:0008234	Cysteine protease, OS=Ricinus communis GN=RCOM_0362170 PE=3 SV=1	0.538	0.391	0.302	0.316	1	0	0	0	0	0	0	6.59737	0.527325	12.511	6.49948e-36	1.17849e-32	5.16192	0.695884	7.41778	1.19096e-13	8.99767e-11	6.08069	0.57711	10.5364	5.86722e-26	9.59302e-23	5.75507	0.603038	9.54345	1.38153e-21	1.37197e-18
Manes.01G149400.1	13262.1		Manes.01G149400.1	GO:0008234	Cysteine protease, OS=Ricinus communis GN=RCOM_0362170 PE=3 SV=1	0.465	0.331	0.288	0.287	1	0	0	0	0	0	0	7.56389	0.492741	15.3506	3.50706e-53	9.5385e-49	6.13955	0.663294	9.25615	2.11935e-20	1.9214e-16	7.0296	0.540732	13.0002	1.2209e-38	3.15238e-34	6.68426	0.566314	11.8031	3.76239e-32	4.85724e-28
Manes.02G108300.1	5645.21		Manes.02G108300.1	GO:0008234	Cysteine protease, OS=Ricinus communis GN=RCOM_0362170 PE=3 SV=1	0.47	0.318	0.286	0.326	1	0	0	0	0	0	0	7.33838	0.498773	14.7129	5.33128e-49	7.25001e-45	5.85883	0.667013	8.78368	1.5821e-18	6.14713e-15	6.64518	0.546026	12.1701	4.48666e-34	5.79227e-30	6.49125	0.571241	11.3634	6.36073e-30	2.73723e-26
Manes.15G123400.1	852.058		Manes.15G123400.1	GO:0008234	Cysteine protease, OS=Ricinus communis GN=RCOM_1014640 PE=3 SV=1	0.273	0.148	0.207	0.197	0.715766	0	0	0	0	0	0	5.73827	0.591015	9.70917	2.75563e-22	6.93959e-20	4.69418	0.745335	6.29809	3.01341e-10	8.27865e-08	4.86802	0.64041	7.60141	2.9291e-14	6.57647e-12	5.09838	0.665054	7.66611	1.7729e-14	5.03036e-12
Manes.16G037500.1	2975.26		Manes.16G037500.1	GO:0008234	Cysteine protease, OS=Ricinus communis GN=RCOM_1043080 PE=3 SV=1	0.291	0.236	0.274	0.274	0.709942	0	0	0	0	0	0	7.07465	0.54293	13.0305	8.20507e-39	1.86542e-35	5.5761	0.706727	7.89003	3.02105e-15	4.32456e-12	6.04472	0.591554	10.2184	1.64058e-24	1.76499e-21	6.18474	0.6168	10.0271	1.15818e-23	2.12522e-20
Manes.16G037600.1	1492.87		Manes.16G037600.1	GO:0008234	Cysteine protease, OS=Ricinus communis GN=RCOM_1043080 PE=3 SV=1	0.41	0.331	0.367	0.366	1	0	0	0	0	0	0	6.65283	0.552999	12.0305	2.45764e-33	2.38725e-30	5.17727	0.713784	7.25328	4.06795e-13	2.35405e-10	5.95263	0.600916	9.90594	3.92272e-23	3.37615e-20	5.80903	0.625766	9.28308	1.6465e-20	1.28826e-17
Manes.16G037700.1	1450.96		Manes.16G037700.1	GO:0008234	Cysteine protease, OS=Ricinus communis GN=RCOM_1043080 PE=3 SV=1	0.234	0.197	0.145	0.159	0.671336	0	0	0	0	0	0	7.40965	0.535102	13.8472	1.32287e-43	5.13993e-40	5.87251	0.693848	8.46367	2.59086e-17	7.82959e-14	6.36126	0.580201	10.9639	5.69934e-28	1.83946e-24	6.54269	0.604091	10.8306	2.46458e-27	9.09079e-24
Manes.17G054300.1	1316.19		Manes.17G054300.1	GO:0008234	Cysteine protease, OS=Ricinus communis GN=RCOM_1043080 PE=3 SV=1	0.342	0.265	0.329	0.314	0.787015	0	0	0	0	0	0	7.28797	0.504899	14.4345	3.138e-47	2.84491e-43	5.98225	0.662617	9.02822	1.74488e-19	9.49146e-16	6.43432	0.547667	11.7486	7.18079e-32	4.6352e-28	6.56461	0.570824	11.5002	1.31556e-30	8.49196e-27
Manes.17G086900.1	159.416		Manes.17G086900.1	GO:0016021	Cytochrome B561, OS=Ricinus communis GN=RCOM_1149990 PE=4 SV=1	0.429	0.431	0.334	0.318	1	0	0	0	0	0	0	6.02555	0.597813	10.0793	6.81923e-24	1.99429e-21	4.8504	0.740451	6.5506	5.73055e-11	1.77113e-08	5.31316	0.640261	8.29844	1.0549e-16	3.20441e-14	5.35103	0.6619	8.08435	6.24984e-16	2.06886e-13
Manes.09G031200.1	361.782		Manes.09G031200.1	GO:0005506	Cytochrome P450 93A3 OS=Theobroma cacao GN=TCM_024852 PE=3 SV=1	0.334	0.338	0.474	0.452	0.839791	0	0	0	0	0	0	2.88608	0.467379	6.17502	6.61542e-10	5.05411e-08	2.13982	0.636712	3.36074	0.000777339	0.0464661	2.30678	0.513944	4.48839	7.17643e-06	0.000513284	2.03291	0.53892	3.7722	0.000161813	0.00960465
Manes.13G020700.1	44.5721		Manes.13G020700.1	GO:0005506	Cytochrome P450 family OS=Populus trichocarpa GN=POPTR_0010s05990g PE=3 SV=1	0.526	0.476	0.436	0.415	1	0	0	0	0	0	0	4.16276	0.64059	6.49832	8.12229e-11	6.86056e-09	3.83498	0.775855	4.94291	7.69649e-07	0.000103118	3.87657	0.686005	5.65093	1.59581e-08	1.67495e-06	3.38547	0.708455	4.77866	1.76464e-06	0.000155505
Manes.16G137100.1	201.516		Manes.16G137100.1	GO:0004497	Cytochrome P450, OS=Ricinus communis GN=RCOM_0205130 PE=3 SV=1	0.271	0.159	0.178	0.167	0.567207	0	0	0	0	0	0	5.70297	0.557316	10.2329	1.41204e-24	4.5182e-22	4.21593	0.708131	5.95361	2.62297e-09	6.31323e-07	4.99606	0.60043	8.32081	8.73605e-17	2.6853e-14	4.59986	0.623263	7.38029	1.57943e-13	4.0781e-11
Manes.08G156600.1	490.135		Manes.08G156600.1	GO:0005506	Cytochrome P450, OS=Ricinus communis GN=RCOM_0205440 PE=3 SV=1	0.092	0.052	0.08	0.08	0.245832	0	0	0	0	0	0	5.97405	0.545184	10.9579	6.09213e-28	2.71629e-25	4.12621	0.703413	5.86599	4.46458e-09	1.02905e-06	5.06643	0.590957	8.57327	1.00584e-17	3.50955e-15	4.62773	0.615079	7.5238	5.32078e-14	1.46152e-11
Manes.15G153000.1	80.3129		Manes.15G153000.1	GO:0005506	Cytochrome P450, OS=Ricinus communis GN=RCOM_0532520 PE=3 SV=1	0.382	0.254	0.28	0.245	0.712713	0	0	0	0	0	0	3.7918	0.626748	6.04996	1.44886e-09	1.04525e-07	3.16974	0.76918	4.12093	3.77342e-05	0.00332134	3.20333	0.675187	4.74436	2.0917e-06	0.000160737	2.90639	0.698522	4.16076	3.17185e-05	0.00221343
Manes.08G019300.1	398.86		Manes.08G019300.1	GO:0005506	Cytochrome P450, OS=Ricinus communis GN=RCOM_0841200 PE=3 SV=1	0.622	0.66	0.758	0.755	1	0	0	0	0	0	0	3.61708	0.482361	7.4987	6.44518e-14	7.4278e-12	2.90638	0.650324	4.46913	7.85389e-06	0.00082475	2.93293	0.529031	5.54398	2.9568e-08	3.02955e-06	2.92715	0.553801	5.28556	1.25322e-07	1.28405e-05
Manes.13G117200.1	47.903		Manes.13G117200.1	GO:0005506	Cytochrome P450, OS=Ricinus communis GN=RCOM_1154590 PE=3 SV=1	0.643	0.695	0.676	0.671	1	0	0	0	0	0	0	4.65508	0.644766	7.21979	5.20668e-13	5.42572e-11	4.03075	0.778085	5.18035	2.21476e-07	3.40322e-05	4.0653	0.689532	5.89573	3.73028e-09	4.20593e-07	3.85956	0.710912	5.42903	5.6662e-08	6.2355e-06
Manes.02G178000.1	673.561		Manes.02G178000.1	GO:0005506	Cytochrome P450, OS=Ricinus communis GN=RCOM_1170810 PE=3 SV=1	0.049	0.035	0.261	0.247	0.218132	1	1	0	0	0	2	5.93876	0.522609	11.3637	6.34117e-30	3.74929e-27	5.05136	0.683812	7.38706	1.5011e-13	1.02067e-10	5.04163	0.568241	8.87236	7.16141e-19	2.93504e-16	4.89034	0.592439	8.25458	1.52434e-16	5.54343e-14
Manes.07G003300.1	179.271		Manes.07G003300.1	GO:0005506	Cytochrome P450, OS=Ricinus communis GN=RCOM_1527520 PE=3 SV=1	0.197	0.177	0.211	0.228	0.488444	0	0	0	0	0	0	6.06966	0.591318	10.2646	1.01701e-24	3.3326e-22	5.12417	0.735075	6.97095	3.14805e-12	1.47111e-09	5.16896	0.633933	8.1538	3.52665e-16	1.03475e-13	5.59912	0.655356	8.54363	1.30066e-17	5.69204e-15
Manes.S010600.1	172.281		Manes.S010600.1	GO:0005506	Cytochrome P450, OS=Ricinus communis GN=RCOM_1619720 PE=3 SV=1	0.146	0.058	0.032	0.037	0.0269235	0	0	1	1	1	3	4.67565	0.534757	8.74349	2.26011e-18	3.8419e-16	3.76912	0.690825	5.45597	4.87073e-08	8.71541e-06	4.07156	0.579271	7.02877	2.08366e-12	3.61074e-10	4.27971	0.602199	7.1068	1.18766e-12	2.71374e-10
Manes.05G109200.1	1682.18		Manes.05G109200.1	GO:0005506	Cytochrome P450, OS=Ricinus communis GN=RCOM_1619740 PE=3 SV=1	0.159	0.123	0.232	0.204	0.39417	0	0	0	0	0	0	4.20511	0.412081	10.2046	1.89149e-24	5.71608e-22	3.16678	0.578176	5.47719	4.32133e-08	7.83543e-06	3.52914	0.455044	7.75561	8.79221e-15	2.10199e-12	3.36642	0.478801	7.03092	2.05173e-12	4.34227e-10
Manes.11G014200.1	397.21		Manes.11G014200.1	GO:0016614	D-lactate dehydrogenase, OS=Ricinus communis GN=RCOM_0354590 PE=4 SV=1	0.152	0.127	0.183	0.166	0.472984	0	0	0	0	0	0	3.65995	0.459685	7.96187	1.69463e-15	2.21589e-13	3.23324	0.625779	5.16675	2.38201e-07	3.61933e-05	3.12347	0.504539	6.19073	5.98848e-10	7.76998e-08	3.15145	0.528639	5.96144	2.50031e-09	3.48962e-07
Manes.13G074700.1	356.05		Manes.13G074700.1	GO:0006351	DELLA DWARF8, OS=Ricinus communis GN=RCOM_1546390 PE=4 SV=1	0.039	0.026	0.081	0.091	0.113315	1	1	0	0	0	2	4.11891	0.456136	9.03001	1.71663e-19	3.31126e-17	2.87513	0.620402	4.6343	3.58139e-06	0.000414497	3.07259	0.500291	6.14162	8.16862e-10	1.03389e-07	2.79091	0.524191	5.32422	1.01387e-07	1.05557e-05
Manes.13G013600.1	47.0256		Manes.13G013600.1	GO:0006351	DELLA GAI1, OS=Ricinus communis GN=RCOM_1082450 PE=4 SV=1	0.909	0.843	0.774	0.755	1	0	0	0	0	0	0	4.45658	0.595507	7.48367	7.22731e-14	8.25917e-12	3.0565	0.738841	4.13688	3.52057e-05	0.00311898	3.75811	0.639525	5.8764	4.19277e-09	4.66626e-07	3.65904	0.660885	5.53658	3.08439e-08	3.55531e-06
Manes.02G072400.1	76.7762		Manes.02G072400.1	GO:0016020	DETOXIFICATION OS=Ricinus communis GN=RCOM_0466970 PE=3 SV=1	0.643	0.718	0.753	0.766	1	0	0	0	0	0	0	4.74386	0.647422	7.3273	2.34829e-13	2.52446e-11	3.61384	0.781928	4.62171	3.80593e-06	0.000434932	3.81306	0.693989	5.49441	3.92017e-08	3.93847e-06	3.83318	0.715678	5.35601	8.50815e-08	9.0033e-06
Manes.14G029100.1	49.115		Manes.14G029100.1	GO:0016020	DETOXIFICATION OS=Ricinus communis GN=RCOM_1497400 PE=3 SV=1	0.38	0.291	0.164	0.179	1	0	0	0	0	0	0	3.75904	0.616787	6.09454	1.09751e-09	8.04587e-08	2.99168	0.758821	3.94254	8.06219e-05	0.00654553	4.08338	0.661439	6.17349	6.67991e-10	8.62377e-08	3.71382	0.684033	5.42929	5.65772e-08	6.2355e-06
Manes.03G098000.1	42.0856		Manes.03G098000.1	GO:0003677	DNA binding , OS=Ricinus communis GN=RCOM_1361210 PE=4 SV=1	0.188	0.159	0.361	0.355	0.631092	0	0	0	0	0	0	3.43883	0.631738	5.44344	5.22601e-08	3.0633e-06	3.00668	0.7712	3.8987	9.67097e-05	0.00771352	2.75844	0.680218	4.05523	5.00842e-05	0.00295921	3.45237	0.700612	4.92765	8.3226e-07	7.67463e-05
Manes.15G108400.1	27.7111		Manes.15G108400.1	GO:0003677	DNA binding , OS=Ricinus communis GN=RCOM_1361210 PE=4 SV=1	0.897	0.851	0.856	0.828	1	0	0	0	0	0	0	4.18326	0.627753	6.66385	2.66742e-11	2.37864e-09	3.25562	0.762751	4.26827	1.96998e-05	0.0018604	3.97538	0.670552	5.92853	3.05663e-09	3.53911e-07	3.65696	0.691701	5.28692	1.24396e-07	1.27964e-05
Manes.13G125700.1	54.3706		Manes.13G125700.1	GO:0008152	DUF827 family OS=Medicago truncatula GN=MTR_8g079700 PE=4 SV=1	0.067	0.1	0.297	0.291	0.289528	0	0	0	0	0	0	4.96832	0.624243	7.95895	1.73509e-15	2.25794e-13	3.44441	0.762537	4.51704	6.27113e-06	0.000692716	3.72909	0.669483	5.5701	2.5459e-08	2.63996e-06	4.14951	0.689355	6.01941	1.75053e-09	2.51104e-07
Manes.02G103700.1	101.24		Manes.02G103700.1	GO:0004553	EG OS=Theobroma cacao GN=TCM_000221 PE=4 SV=1	0.51	0.482	0.648	0.641	1	0	0	0	0	0	0	4.54809	0.640753	7.09805	1.26529e-12	1.29373e-10	4.04482	0.778064	5.19857	2.00825e-07	3.15724e-05	3.82488	0.688114	5.55849	2.72115e-08	2.79921e-06	3.60602	0.710731	5.07368	3.90191e-07	3.74525e-05
Manes.18G094900.1	817.778		Manes.18G094900.1	GO:0005506	Ent-kaurenoic acid oxidase, OS=Ricinus communis GN=RCOM_0961730 PE=3 SV=1	0.528	0.341	0.309	0.332	0.91488	0	0	0	0	0	0	3.79617	0.403216	9.41474	4.74272e-21	1.08397e-18	3.03379	0.565573	5.3641	8.13546e-08	1.36808e-05	3.26662	0.444762	7.34464	2.06313e-13	4.12945e-11	3.28276	0.467738	7.01837	2.24464e-12	4.67392e-10
Manes.17G095900.1	2849.85		Manes.17G095900.1	GO:0003824	Epoxide hydrolase, OS=Ricinus communis GN=RCOM_1178720 PE=4 SV=1	0.174	0.131	0.248	0.226	0.413658	0	0	0	0	0	0	6.6661	0.500199	13.3269	1.61482e-40	4.39198e-37	5.52252	0.667515	8.27325	1.30358e-16	3.22316e-13	5.81121	0.547134	10.6212	2.37542e-26	4.71795e-23	5.87291	0.572167	10.2643	1.02018e-24	3.29262e-21
Manes.05G073500.1	104.341		Manes.05G073500.1	GO:0016020	ERD (Early-responsive to dehydration stress) family OS=Theobroma cacao GN=TCM_004447 PE=4 SV=1	0.086	0.097	0.111	0.105	0.193386	0	0	0	0	0	0	4.9232	0.607387	8.10555	5.25082e-16	7.14059e-14	4.14917	0.752264	5.51557	3.47644e-08	6.56613e-06	3.98845	0.653471	6.10349	1.03777e-09	1.30074e-07	4.07992	0.675855	6.03667	1.57322e-09	2.28206e-07
Manes.02G211900.1	261.655		Manes.02G211900.1	GO:0008270	Extra-large GTP-binding 3 OS=Theobroma cacao GN=TCM_042288 PE=4 SV=1	0.146	0.161	0.132	0.141	0.465227	0	0	0	0	0	0	4.06489	0.595138	6.83016	8.48177e-12	7.87328e-10	2.61816	0.748864	3.49618	0.000471978	0.0302044	2.97046	0.645355	4.60284	4.16771e-06	0.000308339	2.98213	0.669946	4.4513	8.53515e-06	0.000690839
Manes.12G062600.1	79.7477		Manes.12G062600.1	GO:0005515	F-box family OS=Populus trichocarpa GN=POPTR_0014s16060g PE=4 SV=1	0.88	0.832	0.755	0.745	1	0	0	0	0	0	0	4.92526	0.583884	8.43535	3.30212e-17	5.04557e-15	4.55844	0.726777	6.27214	3.56119e-10	9.68574e-08	4.41468	0.626207	7.04987	1.79091e-12	3.16721e-10	4.55825	0.647211	7.04291	1.88265e-12	4.1195e-10
Manes.14G125000.1	91.7684		Manes.14G125000.1	GO:0016614	FAD-binding domain-containing family OS=Populus trichocarpa GN=POPTR_0011s16440g PE=4 SV=1	0.009	0.005	0.011	0.009	0.0191404	1	1	1	1	1	5	5.58859	0.577065	9.68451	3.50877e-22	8.75519e-20	4.57335	0.717071	6.37782	1.79625e-10	5.19728e-08	4.66974	0.617489	7.56246	3.95508e-14	8.65426e-12	4.79573	0.63766	7.52082	5.44344e-14	1.47947e-11
Manes.14G023200.1	92.4268		Manes.14G023200.1	GO:0016491	Ferric-chelate reductase, OS=Ricinus communis GN=RCOM_1582800 PE=4 SV=1	0.154	0.236	0.391	0.368	0.381185	0	0	0	0	0	0	4.2853	0.635435	6.74388	1.54213e-11	1.40748e-09	3.52007	0.774874	4.54276	5.55219e-06	0.000618887	3.29798	0.68369	4.8238	1.40851e-06	0.000111711	3.32965	0.706245	4.71459	2.42201e-06	0.000211272
Manes.11G121200.1	119.504		Manes.11G121200.1	GO:0016491	Flavonol synthase flavanone 3-hydroxylase, OS=Ricinus communis GN=RCOM_1278050 PE=3 SV=1	0.372	0.342	0.213	0.194	1	0	0	0	0	0	0	5.49207	0.57191	9.60304	7.76221e-22	1.85199e-19	4.54166	0.715909	6.3439	2.24019e-10	6.41354e-08	4.87024	0.61321	7.94222	1.98601e-15	4.97851e-13	5.02791	0.634266	7.92713	2.24263e-15	7.06155e-13
Manes.01G116600.1	794.985		Manes.01G239900.9	GO:0004747	FRK1 OS=Manihot esculenta GN=FRK1 PE=2 SV=1	0.012	0.009	0.038	0.042	0.0478984	1	1	1	1	1	5	4.0956	0.404601	10.1226	4.38738e-24	1.3113e-21	3.17838	0.566682	5.60877	2.03774e-08	4.07518e-06	2.96647	0.446265	6.64733	2.98451e-11	4.37841e-09	2.99083	0.469185	6.37453	1.8353e-10	2.9992e-08
Manes.13G149600.1	212.031		Manes.13G149600.1	GO:0005515	Galactose oxidase kelch repeat superfamily , OS=Theobroma cacao GN=TCM_007989 PE=4 SV=1	0.123	0.087	0.225	0.226	0.287093	0	0	0	0	0	0	6.56634	0.578609	11.3485	7.54563e-30	4.27554e-27	5.64881	0.72019	7.8435	4.38149e-15	5.80015e-12	5.75751	0.618763	9.30488	1.3415e-20	7.36966e-18	5.90566	0.639681	9.2322	2.65123e-20	1.90152e-17
Manes.16G023400.1	248.541		Manes.16G023400.1	GO:0005515	Galactose oxidase kelch repeat superfamily , OS=Theobroma cacao GN=TCM_029943 PE=4 SV=1	0.161	0.13	0.182	0.161	0.428446	0	0	0	0	0	0	6.83005	0.554855	12.3096	8.04006e-35	1.0413e-31	5.53524	0.694656	7.96831	1.60857e-15	2.73437e-12	6.13113	0.592559	10.3469	4.32387e-25	5.07465e-22	5.97895	0.612931	9.75469	1.76143e-22	1.97739e-19
Manes.04G002400.1	736.442		Manes.04G002400.1	GO:0030145	Germin 1 OS=Populus trichocarpa GN=POPTR_0010s24700g PE=4 SV=1	0.463	0.308	0.391	0.392	1	0	0	0	0	0	0	4.27915	0.606423	7.05639	1.70885e-12	1.72138e-10	3.41707	0.757599	4.51039	6.47094e-06	0.000706813	4.2787	0.65699	6.51259	7.38682e-11	1.04223e-08	4.57016	0.681688	6.70419	2.02533e-11	3.73529e-09
Manes.14G124400.1	290.819		Manes.14G124400.1	GO:0030145	Germin 1 OS=Populus trichocarpa GN=POPTR_0011s16610g PE=4 SV=1	0.1	0.228	0.216	0.194	1	0	0	0	0	0	0	3.01807	0.597292	5.05292	4.35095e-07	2.19549e-05	3.00026	0.750796	3.9961	6.43938e-05	0.00535591	3.7508	0.647505	5.79269	6.92699e-09	7.48347e-07	3.13729	0.672499	4.66512	3.08436e-06	0.00026546
Manes.15G121600.1	87.9717	Gib2ox	Manes.15G121600.1	GO:0005506	Gibberellin 2-oxidase OS=Jatropha curcas PE=2 SV=1	0.116	0.087	0.255	0.253	0.565143	0	0	0	0	0	0	4.37157	0.61234	7.13913	9.39266e-13	9.71337e-11	3.40481	0.757752	4.4933	7.01279e-06	0.000756881	3.82624	0.65937	5.80288	6.51861e-09	7.07188e-07	2.5524	0.684541	3.72863	0.000192521	0.0111706
Manes.15G037300.1	377.465		Manes.15G037300.1	GO:0004867	Glu protease inhibitor, OS=Ricinus communis GN=RCOM_0908810 PE=4 SV=1	0.684	0.577	0.741	0.717	1	0	0	0	0	0	0	3.77546	0.579601	6.51389	7.32309e-11	6.22417e-09	3.27347	0.737584	4.4381	9.07554e-06	0.000924481	3.4542	0.629829	5.48435	4.15001e-08	4.1372e-06	3.30334	0.654981	5.04341	4.57298e-07	4.35699e-05
Manes.09G132400.1	481.561		Manes.09G132400.1	GO:0005515	Glutathione s-transferase, OS=Ricinus communis GN=RCOM_1516630 PE=3 SV=1	0.53	0.366	0.543	0.552	1	0	0	0	0	0	0	2.25595	0.441104	5.11434	3.14847e-07	1.63109e-05	2.20413	0.610489	3.61044	0.000305681	0.0208892	2.0815	0.486475	4.27874	1.87953e-05	0.00121933	1.74294	0.511191	3.40957	0.000650643	0.0323069
Manes.01G123300.1	6755.87		Manes.01G123300.1	GO:0005515	Glutathione s-transferase, OS=Ricinus communis GN=RCOM_1604340 PE=4 SV=1	0.246	0.177	0.318	0.302	0.552013	0	0	0	0	0	0	5.79844	0.500973	11.5744	5.55846e-31	3.68729e-28	4.80893	0.672368	7.15222	8.53841e-13	4.55349e-10	4.93612	0.550005	8.97468	2.84188e-19	1.28732e-16	4.96289	0.575914	8.61741	6.8486e-18	3.1023e-15
Manes.01G018000.1	43.5198		Manes.01G018000.1	GO:0016758	Glycosyltransferase OS=Jatropha curcas GN=JCGZ_10663 PE=3 SV=1	0.047	0.053	0.077	0.062	0.342319	1	0	0	0	0	1	4.50775	0.673607	6.69196	2.20208e-11	1.97664e-09	3.79374	0.797916	4.75457	1.98872e-06	0.000243645	3.47288	0.719989	4.82352	1.41045e-06	0.000111711	3.15445	0.741089	4.2565	2.07648e-05	0.00151454
Manes.05G121200.1	30.6208		Manes.05G121200.1	GO:0016758	Glycosyltransferase OS=Jatropha curcas GN=JCGZ_10663 PE=3 SV=1	0.766	0.8	0.635	0.635	1	0	0	0	0	0	0	3.71043	0.681082	5.44784	5.09839e-08	2.99495e-06	3.37074	0.802117	4.2023	2.64217e-05	0.00241959	3.58326	0.726473	4.93241	8.1221e-07	6.83103e-05	3.5028	0.746718	4.69093	2.71961e-06	0.000235638
Manes.01G017900.1	33.2229		Manes.01G017900.1	GO:0016758	Glycosyltransferase OS=Jatropha curcas GN=JCGZ_10664 PE=3 SV=1	0.289	0.275	0.205	0.202	1	0	0	0	0	0	0	4.6908	0.619154	7.57615	3.55958e-14	4.20928e-12	3.38082	0.753882	4.48454	7.30702e-06	0.000776314	4.19294	0.660662	6.34658	2.20158e-10	3.02365e-08	3.98681	0.680933	5.85492	4.77252e-09	6.13067e-07
Manes.08G015600.1	172.782		Manes.08G015600.1	GO:0016758	Glycosyltransferase OS=Jatropha curcas GN=JCGZ_16593 PE=3 SV=1	0.045	0.032	0.391	0.41	0.366786	1	1	0	0	0	2	3.22431	0.493195	6.5376	6.25147e-11	5.36364e-09	2.4156	0.658377	3.66903	0.000243474	0.0171112	2.60266	0.539703	4.82239	1.41847e-06	0.000112003	2.41226	0.564168	4.27578	1.90467e-05	0.00140913
Manes.S049100.1	79.4148		Manes.S049100.1	GO:0016758	Glycosyltransferase OS=Jatropha curcas GN=JCGZ_16593 PE=3 SV=1	0.07	0.045	0.086	0.097	0.354116	0	1	0	0	0	1	5.31575	0.627433	8.47221	2.40776e-17	3.76358e-15	4.2146	0.76542	5.50626	3.66537e-08	6.82813e-06	4.3996	0.671806	6.54892	5.79543e-11	8.31323e-09	4.06593	0.693809	5.8603	4.62034e-09	5.96486e-07
Manes.S049200.1	71.7836		Manes.S049200.1	GO:0016758	Glycosyltransferase OS=Jatropha curcas GN=JCGZ_16593 PE=3 SV=1	0.455	0.53	0.498	0.499	1	0	0	0	0	0	0	3.72574	0.578912	6.43577	1.22848e-10	1.02491e-08	3.63079	0.730102	4.97298	6.59299e-07	8.9658e-05	3.2916	0.625714	5.26055	1.43625e-07	1.33877e-05	3.16013	0.64898	4.86937	1.11952e-06	0.00010107
Manes.03G068500.1	1237.86		Manes.03G068500.1	GO:0016758	Glycosyltransferase OS=Ricinus communis GN=RCOM_0926020 PE=3 SV=1	0.061	0.036	0.091	0.105	0.19598	0	1	0	0	0	1	6.91955	0.505907	13.6775	1.38324e-42	4.18016e-39	5.28365	0.666673	7.9254	2.27422e-15	3.63848e-12	5.91173	0.550125	10.7462	6.17774e-27	1.45008e-23	5.82598	0.573921	10.1512	3.27383e-24	7.04419e-21
Manes.18G099600.1	82.5323		Manes.18G099600.1	GO:0006351	GRAS family transcription factor OS=Theobroma cacao GN=TCM_036707 PE=4 SV=1	0.023	0.018	0.41	0.382	0.172078	1	1	0	0	0	2	3.01926	0.476257	6.33956	2.30416e-10	1.8541e-08	2.46228	0.635219	3.87626	0.000106073	0.00833412	2.01148	0.521815	3.85478	0.000115835	0.00618239	1.94161	0.544579	3.56534	0.000363385	0.0192661
Manes.09G064400.1	283.396		Manes.09G064400.1	GO:0015019	Heparan-alpha-glucosaminide N-acetyltransferase OS=Glycine soja GN=glysoja_007914 PE=4 SV=1	0.246	0.198	0.315	0.278	0.459087	0	0	0	0	0	0	5.90647	0.516639	11.4325	2.87736e-30	1.81997e-27	4.99975	0.66797	7.48498	7.15566e-14	6.48732e-11	5.00343	0.557812	8.96974	2.97208e-19	1.32309e-16	5.03418	0.579772	8.68302	3.85387e-18	1.84272e-15
Manes.S103200.1	85.7278		Manes.S103200.1	GO:0015019	Heparan-alpha-glucosaminide N-acetyltransferase OS=Medicago truncatula GN=MTR_7g102840 PE=4 SV=1	0.751	0.61	0.503	0.47	1	0	0	0	0	0	0	4.87612	0.608054	8.01921	1.06423e-15	1.41887e-13	4.26879	0.750319	5.6893	1.27558e-08	2.60852e-06	4.5866	0.651919	7.03554	1.98492e-12	3.46288e-10	4.50537	0.673879	6.68572	2.29797e-11	4.17842e-09
Manes.10G048300.1	203.855		Manes.10G048300.1	GO:0004553	Hevamine-A, OS=Ricinus communis GN=RCOM_0481320 PE=3 SV=1	0.156	0.078	0.036	0.055	0.251068	0	0	1	0	0	1	5.35737	0.590491	9.07274	1.16057e-19	2.30235e-17	3.80817	0.734851	5.18223	2.19248e-07	3.38813e-05	6.1073	0.631982	9.66373	4.29917e-22	2.92117e-19	6.68153	0.6535	10.2242	1.54455e-24	3.62548e-21
Manes.07G097300.1	2640.53		Manes.07G097300.1	GO:0004553	Hevamine-A, OS=Ricinus communis GN=RCOM_0481320 PE=3 SV=1	0.536	0.4	0.345	0.316	1	0	0	0	0	0	0	5.2733	0.475647	11.0866	1.4575e-28	6.83468e-26	4.27361	0.6461	6.61448	3.72871e-11	1.22185e-08	4.73584	0.522633	9.06151	1.28661e-19	6.1519e-17	4.72887	0.547887	8.63111	6.07598e-18	2.80146e-15
Manes.10G048500.1	137.806		Manes.10G048500.1	GO:0004553	Hevamine-A, OS=Ricinus communis GN=RCOM_0481320 PE=3 SV=1	0.897	0.803	0.715	0.711	1	0	0	0	0	0	0	5.05421	0.623071	8.11178	4.98851e-16	6.81797e-14	4.39277	0.764188	5.74828	9.01556e-09	1.88619e-06	4.78966	0.668368	7.16621	7.71037e-13	1.41193e-10	5.38292	0.690336	7.79754	6.3126e-15	1.85218e-12
Manes.16G020100.1	252.216		Manes.16G020100.1	GO:0016021	Hexose transporter 1 OS=Hevea brasiliensis GN=hxt1 PE=2 SV=1	0.641	0.504	0.299	0.293	1	0	0	0	0	0	0	2.84448	0.534302	5.32374	1.01655e-07	5.67726e-06	2.64005	0.700033	3.77131	0.000162391	0.0121006	2.47914	0.583749	4.24692	2.16729e-05	0.00137492	2.77184	0.608926	4.55202	5.31334e-06	0.000446874
Manes.06G156700.1	82.4621		Manes.06G156700.1	GO:0016021	High affinity inorganic phosphate transporter OS=Theobroma cacao GN=TCM_015338 PE=4 SV=1	0.795	0.775	0.542	0.54	1	0	0	0	0	0	0	4.54742	0.689833	6.59206	4.33761e-11	3.81794e-09	2.82108	0.806611	3.49744	0.000469739	0.0302032	3.85841	0.735594	5.24529	1.56033e-07	1.444e-05	4.2584	0.755546	5.6362	1.73848e-08	2.06855e-06
Manes.05G035700.1	116.001		Manes.05G035700.1	GO:0016747	HXXXD-type acyl-transferase family , OS=Theobroma cacao GN=TCM_034377 PE=4 SV=1	0.871	0.863	0.879	0.883	1	0	0	0	0	0	0	5.78759	0.574021	10.0825	6.59988e-24	1.95113e-21	4.90483	0.713967	6.86983	6.42798e-12	2.49754e-09	5.24447	0.613422	8.54952	1.23603e-17	4.1447e-15	5.1757	0.633981	8.1638	3.24638e-16	1.14824e-13
Manes.14G013500.1	42.5656		Manes.14G013500.1	GO:0004672	Inactive kinase OS=Morus notabilis GN=L484_006460 PE=4 SV=1	0.082	0.027	0.024	0.022	0.158524	0	1	1	1	0	3	4.78097	0.574724	8.31871	8.8926e-17	1.28649e-14	3.39097	0.713032	4.75571	1.9775e-06	0.000243366	4.23568	0.61439	6.89412	5.42003e-12	8.85729e-10	3.08207	0.638974	4.82347	1.41081e-06	0.000126046
Manes.15G157100.1	1255.06		Manes.15G157100.1	GO:0005737	Isoform 2 of Lysine histidine transporter 1 OS=Arabidopsis thaliana GN=LHT1	0.171	0.136	0.379	0.385	0.479397	0	0	0	0	0	0	3.13767	0.371912	8.43659	3.26717e-17	5.02036e-15	2.34132	0.53191	4.40172	1.07394e-05	0.00106215	2.5081	0.412051	6.08687	1.15143e-09	1.42248e-07	2.367	0.434514	5.44746	5.10938e-08	5.76524e-06
Manes.05G131000.1	70.6903		Manes.05G131000.1	GO:0004672	Kinase superfamily OS=Theobroma cacao GN=TCM_034395 PE=3 SV=1	0.062	0.075	0.167	0.158	0.241879	0	0	0	0	0	0	2.85649	0.527393	5.41623	6.08672e-08	3.52227e-06	2.71901	0.687098	3.95724	7.58197e-05	0.00617408	2.15415	0.575268	3.7446	0.000180679	0.00905016	1.98325	0.59926	3.30949	0.000934657	0.0444435
Manes.12G123400.1	19.7512		Manes.12G123400.1	GO:0004672	Kinase, OS=Ricinus communis GN=RCOM_0231500 PE=4 SV=1	0.678	0.757	0.869	0.858	1	0	0	0	0	0	0	3.33872	0.703258	4.7475	2.0595e-06	9.19773e-05	2.74534	0.813474	3.37484	0.000738594	0.0448399	3.1884	0.748281	4.26097	2.03539e-05	0.00130731	2.83297	0.767952	3.68899	0.000225148	0.0128329
Manes.12G122800.1	182.2		Manes.12G122800.1	GO:0004672	Kinase, OS=Ricinus communis GN=RCOM_0231810 PE=3 SV=1	0.72	0.687	0.853	0.874	1	0	0	0	0	0	0	3.27331	0.532472	6.14739	7.877e-10	5.91819e-08	2.47163	0.696497	3.54866	0.000387191	0.0257478	2.81459	0.580854	4.8456	1.26228e-06	0.00010217	2.71283	0.605757	4.47842	7.51961e-06	0.00061637
Manes.09G046400.1	105.911		Manes.09G046400.1	GO:0004672	Kinase, OS=Ricinus communis GN=RCOM_0419700 PE=3 SV=1	0.058	0.039	0.14	0.159	0.269717	0	1	0	0	0	1	5.92205	0.588549	10.0621	8.1225e-24	2.32543e-21	4.81928	0.72668	6.63192	3.3135e-11	1.12651e-08	5.2912	0.628047	8.42485	3.61212e-17	1.13738e-14	5.10887	0.648628	7.87642	3.36882e-15	1.02333e-12
Manes.09G046300.1	57.5192		Manes.09G046300.1	GO:0004672	Kinase, OS=Ricinus communis GN=RCOM_0419700 PE=3 SV=1	0.667	0.632	0.55	0.571	1	0	0	0	0	0	0	5.10129	0.610118	8.36115	6.21083e-17	9.23072e-15	3.69024	0.748439	4.93058	8.19851e-07	0.000108244	4.57703	0.651872	7.02137	2.19708e-12	3.78191e-10	4.35966	0.672887	6.47904	9.23108e-11	1.55782e-08
Manes.07G045700.1	46.3971		Manes.07G045700.1	GO:0004672	Kinase, OS=Ricinus communis GN=RCOM_0818440 PE=3 SV=1	0.14	0.147	0.467	0.451	0.446469	0	0	0	0	0	0	4.80206	0.646032	7.43316	1.06035e-13	1.18194e-11	3.93289	0.778945	5.04899	4.44148e-07	6.32458e-05	3.69462	0.691749	5.34099	9.24425e-08	8.77524e-06	3.83143	0.712108	5.38041	7.4317e-08	7.92919e-06
Manes.10G094900.1	33.1695		Manes.10G094900.1	GO:0004672	Kinase, OS=Ricinus communis GN=RCOM_0818440 PE=3 SV=1	0.068	0.118	0.391	0.397	0.184504	0	0	0	0	0	0	4.49596	0.645096	6.96944	3.18206e-12	3.09092e-10	3.90117	0.777224	5.01936	5.18438e-07	7.29973e-05	3.48116	0.691011	5.03779	4.70948e-07	4.03983e-05	3.62346	0.710762	5.09799	3.4328e-07	3.33214e-05
Manes.07G047900.1	86.4592		Manes.07G047900.1	GO:0004672	Kinase, OS=Ricinus communis GN=RCOM_0818450 PE=3 SV=1	0.121	0.084	0.507	0.506	0.410047	0	0	0	0	0	0	5.59994	0.610118	9.17845	4.37353e-20	9.29308e-18	4.7472	0.748866	6.33918	2.30986e-10	6.54411e-08	4.68165	0.652592	7.17393	7.28725e-13	1.34398e-10	4.56576	0.673771	6.77642	1.23186e-11	2.35605e-09
Manes.11G148300.1	1156.71		Manes.11G148300.1	GO:0005576	Kiwellin OS=Actinidia arguta GN=Kwl1 PE=2 SV=1	0.135	0.191	0.468	0.487	1	0	0	0	0	0	0	4.91307	0.572327	8.58437	9.13338e-18	1.47863e-15	4.35574	0.73236	5.94753	2.72214e-09	6.49445e-07	4.95787	0.622585	7.96336	1.67427e-15	4.23819e-13	4.17668	0.648054	6.44495	1.1564e-10	1.92634e-08
Manes.10G095200.1	58.8579		Manes.10G095200.1	GO:0030246	L-type lectin-domain containing receptor kinase OS=Glycine soja GN=glysoja_034566 PE=4 SV=1	0.143	0.072	0.12	0.105	0.372498	0	0	0	0	0	0	5.10787	0.552902	9.23829	2.50468e-20	5.41659e-18	4.51312	0.68574	6.58138	4.6609e-11	1.49138e-08	4.29786	0.590584	7.27731	3.40554e-13	6.61136e-11	4.38949	0.608832	7.20969	5.60776e-13	1.3532e-10
Manes.03G137400.1	77.8818		Manes.03G137400.1	GO:0004672	Leucine-rich repeat kinase family , OS=Theobroma cacao GN=TCM_030740 PE=4 SV=1	0.114	0.097	0.058	0.049	0.317306	0	0	0	1	0	1	5.52893	0.617386	8.95538	3.38576e-19	6.18026e-17	4.05585	0.755668	5.36724	7.9949e-08	1.36359e-05	4.57032	0.660276	6.92183	4.45847e-12	7.42696e-10	4.56209	0.681229	6.69685	2.12954e-11	3.89963e-09
Manes.11G136400.1	147.238		Manes.11G136400.1	GO:0005515	Leucine-rich repeat transmembrane kinase , OS=Theobroma cacao GN=TCM_041930 PE=4 SV=1	0.218	0.115	0.266	0.299	1	0	0	0	0	0	0	5.08135	0.561258	9.0535	1.38457e-19	2.68982e-17	3.94152	0.713322	5.52558	3.28406e-08	6.24614e-06	4.33982	0.605751	7.16436	7.81495e-13	1.421e-10	4.02661	0.628919	6.40243	1.52923e-10	2.53108e-08
Manes.16G138100.1	556.094		Manes.16G138100.1	GO:0004672	Leucine-rich repeat transmembrane kinase, OS=Ricinus communis GN=RCOM_0205410 PE=4 SV=1	0.015	0.01	0.104	0.102	0.0846328	1	1	0	0	0	2	5.05827	0.520406	9.71985	2.4814e-22	6.30739e-20	3.9566	0.684949	5.77648	7.62781e-09	1.63411e-06	4.01856	0.567693	7.07875	1.45463e-12	2.59024e-10	3.92947	0.592509	6.63193	3.31331e-11	5.78039e-09
Manes.13G065300.1	1947.83		Manes.13G065300.1	GO:0016788	Lipase OS=Gossypium raimondii GN=B456_001G217700 PE=3 SV=1	0.477	0.328	0.3	0.275	1	0	0	0	0	0	0	6.15462	0.520967	11.8138	3.31111e-32	2.72896e-29	5.24701	0.687004	7.63752	2.21448e-14	2.31652e-11	5.92303	0.568752	10.4141	2.13847e-25	2.90607e-22	5.27256	0.594002	8.87634	6.90967e-19	3.71682e-16
Manes.12G068600.1	203.189		Manes.12G068600.1	GO:0016787	Lipase OS=Vitis vinifera GN=VIT_12s0059g01550 PE=3 SV=1	0.087	0.046	0.099	0.087	0.252238	0	1	0	0	0	1	6.55119	0.557982	11.7409	7.86789e-32	5.94419e-29	5.16865	0.699172	7.39253	1.44058e-13	1.00464e-10	5.61981	0.596736	9.41759	4.6158e-21	2.70864e-18	5.5781	0.617291	9.03642	1.61893e-19	9.95256e-17
Manes.10G001900.1	20.526		Manes.10G001900.1	GO:0016021	Lung seven transmembrane receptor family , expressed isoform 1 OS=Theobroma cacao GN=TCM_045468 PE=4 SV=1	0.414	0.457	0.762	0.721	0.933433	0	0	0	0	0	0	3.70396	0.683689	5.41761	6.0401e-08	3.51023e-06	2.8962	0.803885	3.60276	0.000314862	0.0213556	2.87521	0.731154	3.93243	8.40909e-05	0.00462948	3.33988	0.74882	4.46019	8.18872e-06	0.000664883
Manes.06G016300.1	142.213		Manes.06G016300.1	GO:0008236	Lysosomal Pro-X carboxypeptidase, OS=Ricinus communis GN=RCOM_0476170 PE=4 SV=1	0.918	0.745	0.712	0.682	1	0	0	0	0	0	0	3.60732	0.490176	7.35923	1.84971e-13	2.02857e-11	2.94556	0.650282	4.52967	5.90749e-06	0.000655804	3.1914	0.534376	5.97219	2.34083e-09	2.74729e-07	3.20178	0.557533	5.74276	9.31441e-09	1.16183e-06
Manes.11G154200.1	640.709		Manes.11G154200.1	GO:0008236	Lysosomal Pro-X carboxypeptidase, OS=Ricinus communis GN=RCOM_0476170 PE=4 SV=1	0.246	0.167	0.207	0.229	0.616279	0	0	0	0	0	0	4.36341	0.58474	7.46214	8.51279e-14	9.6071e-12	3.52281	0.741838	4.74875	2.04673e-06	0.000247408	3.79532	0.635232	5.9747	2.30511e-09	2.71772e-07	3.93295	0.660352	5.95584	2.58736e-09	3.57249e-07
Manes.11G154300.1	204.338		Manes.11G154300.1	GO:0008236	Lysosomal Pro-X carboxypeptidase, OS=Ricinus communis GN=RCOM_0476170 PE=4 SV=1	0.339	0.296	0.396	0.377	0.823232	0	0	0	0	0	0	5.23638	0.594154	8.81318	1.21642e-18	2.12078e-16	4.74147	0.743374	6.37831	1.79056e-10	5.19728e-08	4.7345	0.640393	7.39311	1.43433e-13	2.98664e-11	4.5234	0.663834	6.81406	9.48826e-12	1.84201e-09
Manes.09G051200.1	244.627		Manes.09G051200.1	GO:0008236	Lysosomal pro-X carboxypeptidase, OS=Ricinus communis GN=RCOM_1258640 PE=4 SV=1	0.353	0.258	0.513	0.499	0.98396	0	0	0	0	0	0	4.57295	0.501061	9.12654	7.07235e-20	1.44627e-17	3.57972	0.660709	5.418	6.02696e-08	1.05756e-05	4.20843	0.544894	7.72339	1.13274e-14	2.6349e-12	3.82999	0.568539	6.73656	1.62185e-11	3.03451e-09
Manes.15G007900.1	870.646		Manes.15G007900.1	GO:0006952	Major allergen Pru ar, OS=Ricinus communis GN=RCOM_0999250 PE=3 SV=1	0.352	0.347	0.362	0.366	1	0	0	0	0	0	0	6.46808	0.532352	12.15	5.73561e-34	6.49988e-31	5.15496	0.691966	7.44973	9.35324e-14	7.48204e-11	5.82836	0.577719	10.0886	6.20597e-24	5.93474e-21	5.69475	0.60177	9.46332	2.98308e-21	2.75082e-18
Manes.01G045000.1	828.979		Manes.01G045000.1	GO:0016021	Major facilitator superfamily OS=Theobroma cacao GN=TCM_023861 PE=4 SV=1	0.637	0.519	0.484	0.481	1	0	0	0	0	0	0	2.64466	0.420925	6.28296	3.32194e-10	2.59627e-08	2.2005	0.589093	3.7354	0.000187419	0.013557	2.24732	0.46505	4.83242	1.3488e-06	0.000108831	2.18227	0.48922	4.46072	8.16832e-06	0.000664883
Manes.01G270900.1	34.4289		Manes.01G270900.1	GO:0030060	Malate dehydrogenase, cytoplasmic OS=Oryza sativa japonica GN=Os10g0478200 PE=1 SV=3	0.172	0.078	0.223	0.241	0.495108	0	0	0	0	0	0	4.44526	0.675328	6.58237	4.63009e-11	4.03619e-09	3.58475	0.798894	4.48714	7.21857e-06	0.000772955	3.26443	0.722107	4.52071	6.16339e-06	0.000444522	2.77909	0.743628	3.73721	0.000186077	0.0108454
Manes.08G146400.1	577.86		Manes.08G146400.1	GO:0009055	Mavicyanin, OS=Ricinus communis GN=RCOM_1321880 PE=4 SV=1	0.444	0.323	0.342	0.335	1	0	0	0	0	0	0	6.54155	0.525474	12.4489	1.41866e-35	2.26969e-32	5.19289	0.680485	7.63116	2.32659e-14	2.34365e-11	5.91323	0.568188	10.4072	2.29976e-25	2.96899e-22	5.83887	0.591122	9.8776	5.20644e-23	8.40189e-20
Manes.09G138600.1	4902.46		Manes.09G138600.1	GO:0009055	Mavicyanin, OS=Ricinus communis GN=RCOM_1321880 PE=4 SV=1	0.487	0.401	0.356	0.387	1	0	0	0	0	0	0	5.48229	0.57931	9.46348	2.97854e-21	6.92396e-19	4.21533	0.739006	5.70405	1.16992e-08	2.42898e-06	4.89019	0.630759	7.75286	8.98431e-15	2.12821e-12	4.7607	0.656428	7.25243	4.09367e-13	1.0262e-10
Manes.01G156700.1	157.684		Manes.01G156700.1	GO:0016021	MLO OS=Phaseolus vulgaris GN=MLO PE=3 SV=1	0.125	0.139	0.378	0.362	0.510273	0	0	0	0	0	0	3.62565	0.563539	6.43372	1.2452e-10	1.03569e-08	2.91089	0.722557	4.0286	5.61105e-05	0.00473942	2.87997	0.612562	4.70152	2.58226e-06	0.000195525	2.74124	0.63724	4.30174	1.69465e-05	0.00127568
Manes.05G170500.1	73.2611		Manes.05G170500.1	GO:0010033	mRNA for AR781 family OS=Populus trichocarpa GN=POPTR_0014s03420g PE=4 SV=1	0.017	0.022	0.075	0.081	0.102783	1	1	0	0	0	2	5.61403	0.580232	9.6755	3.83222e-22	9.47533e-20	4.96546	0.716614	6.92906	4.23642e-12	1.85842e-09	4.48839	0.620161	7.23746	4.57168e-13	8.74376e-11	3.98944	0.641361	6.22028	4.96278e-10	7.54196e-08
Manes.02G045800.1	125.348		Manes.01G239900.10	GO:0003677	NAC transcription factors 66 OS=Manihot esculenta PE=2 SV=1	0.047	0.029	0.004	0.007	0.0127351	1	1	1	1	1	5	5.75974	0.563068	10.2292	1.4671e-24	4.63978e-22	3.46213	0.709407	4.88032	1.05916e-06	0.000137177	4.37134	0.605065	7.22458	5.02638e-13	9.54274e-11	4.36306	0.626314	6.96625	3.25511e-12	6.67038e-10
Manes.05G147500.1	137.188		Manes.05G147500.1	GO:0033926	Neutral alkaline invertase OS=Manihot esculenta GN=NINV2 PE=2 SV=1	0.178	0.205	0.18	0.175	0.426046	0	0	0	0	0	0	3.22535	0.530693	6.07762	1.21979e-09	8.89435e-08	2.40108	0.694189	3.45883	0.000542525	0.0342357	2.18156	0.579541	3.7643	0.000167018	0.00845568	2.25517	0.603969	3.73392	0.00018852	0.010963
Manes.01G191900.1	506.743		Manes.01G191900.1	GO:0016020	Nitrate transporter, OS=Ricinus communis GN=RCOM_0698790 PE=4 SV=1	0.071	0.032	0.128	0.118	0.409896	0	1	0	0	0	1	5.00197	0.476397	10.4996	8.67574e-26	3.06445e-23	4.35536	0.638933	6.81661	9.3214e-12	3.47292e-09	4.44626	0.520222	8.54685	1.26493e-17	4.18725e-15	3.92166	0.544153	7.20691	5.72359e-13	1.36836e-10
Manes.16G072300.1	94.3966		Manes.16G072300.1	GO:0016020	Nitrate transporter, OS=Ricinus communis GN=RCOM_0802140 PE=4 SV=1	0.54	0.549	0.53	0.473	1	0	0	0	0	0	0	5.33647	0.644151	8.28451	1.18598e-16	1.68882e-14	4.17662	0.778968	5.36173	8.24264e-08	1.37536e-05	4.24522	0.689725	6.15495	7.51009e-10	9.59953e-08	4.40928	0.711084	6.20079	5.61802e-10	8.43357e-08
Manes.17G124600.1	29.4042		Manes.17G124600.1	GO:0016020	Nitrate transporter, OS=Ricinus communis GN=RCOM_0852180 PE=4 SV=1	0.547	0.599	0.613	0.628	1	0	0	0	0	0	0	4.08693	0.664065	6.15441	7.5356e-10	5.69315e-08	3.3324	0.791671	4.20933	2.56135e-05	0.00236147	3.13972	0.711217	4.41457	1.0121e-05	0.000698725	3.93721	0.729012	5.40075	6.63625e-08	7.15284e-06
Manes.16G113300.1	173.018		Manes.16G113300.1	GO:0016020	Nitrate transporter, OS=Ricinus communis GN=RCOM_1052050 PE=3 SV=1	0.667	0.513	0.452	0.465	1	0	0	0	0	0	0	5.20969	0.639794	8.14276	3.86377e-16	5.38907e-14	4.42461	0.77721	5.69294	1.24874e-08	2.57297e-06	5.24288	0.68594	7.64335	2.11634e-14	4.87893e-12	4.61376	0.708726	6.50993	7.51861e-11	1.27717e-08
Manes.08G009300.1	32.7805		Manes.08G009300.1	GO:0016021	Nitrate transporter, OS=Ricinus communis GN=RCOM_1355110 PE=4 SV=1	0.204	0.175	0.217	0.188	0.899042	0	0	0	0	0	0	3.77492	0.538115	7.01507	2.29826e-12	2.27302e-10	3.1974	0.678113	4.71515	2.41538e-06	0.000289399	3.2253	0.579625	5.56446	2.62965e-08	2.7159e-06	3.12709	0.599407	5.21697	1.81877e-07	1.83335e-05
Manes.08G106700.1	454.828		Manes.08G106700.1	GO:0016020	Nitrate transporter, OS=Ricinus communis GN=RCOM_1436980 PE=4 SV=1	0.121	0.084	0.085	0.074	0.314019	0	0	0	0	0	0	5.02799	0.58553	8.58707	8.92131e-18	1.45295e-15	3.98429	0.740881	5.37777	7.54141e-08	1.29817e-05	4.24498	0.634739	6.68775	2.26621e-11	3.36285e-09	3.9678	0.659476	6.01659	1.78132e-09	2.54109e-07
Manes.02G152300.1	414.146		Manes.02G152300.1	GO:0016020	Nodulin-26, OS=Ricinus communis GN=RCOM_1035440 PE=3 SV=1	0.365	0.232	0.437	0.376	1	0	0	0	0	0	0	5.67015	0.478126	11.8591	1.93029e-32	1.75e-29	4.9418	0.631287	7.82813	4.95198e-15	6.122e-12	5.45847	0.518116	10.5352	5.94455e-26	9.59302e-23	4.95511	0.540325	9.17061	4.70339e-20	3.11388e-17
Manes.12G133900.1	42.6287		Manes.12G133900.1	GO:0016020	Nodulin-26, OS=Ricinus communis GN=RCOM_1035440 PE=3 SV=1	0.05	0.056	0.1	0.103	0.160785	0	0	0	0	0	0	4.81109	0.682928	7.0448	1.85732e-12	1.85718e-10	2.69943	0.803968	3.35763	0.00078613	0.0466837	3.14093	0.730047	4.30237	1.68984e-05	0.00111022	3.03628	0.75003	4.04821	5.16099e-05	0.00344903
Manes.13G093600.1	119.229		Manes.13G093600.1	GO:0016020	Nodulin-26, OS=Ricinus communis GN=RCOM_1035440 PE=3 SV=1	0.742	0.592	0.524	0.531	1	0	0	0	0	0	0	3.48631	0.605281	5.75983	8.41998e-09	5.55841e-07	3.09334	0.754643	4.09908	4.14797e-05	0.00363727	3.42241	0.653986	5.23315	1.66646e-07	1.53671e-05	3.0986	0.678111	4.56946	4.88982e-06	0.000413951
Manes.09G044200.1	1194.94		Manes.09G044200.1	GO:0003700	Nuclear transcription factor Y subunit A-10, OS=Theobroma cacao GN=TCM_022984 PE=4 SV=1	0.159	0.131	0.38	0.363	0.394741	0	0	0	0	0	0	1.97989	0.247759	7.99119	1.33641e-15	1.76445e-13	1.51468	0.369735	4.09668	4.19123e-05	0.00365363	1.35091	0.276263	4.88994	1.00869e-06	8.24189e-05	1.26854	0.292591	4.33556	1.45388e-05	0.00112057
Manes.08G099700.1	134.682		Manes.08G099700.1	GO:0003676	Nucleic acid binding , OS=Ricinus communis GN=RCOM_1438700 PE=4 SV=1	0.168	0.077	0.078	0.078	0.344684	0	0	0	0	0	0	4.22503	0.413809	10.2101	1.78682e-24	5.52249e-22	3.27513	0.553105	5.92136	3.19293e-09	7.55143e-07	3.54866	0.449234	7.89936	2.80343e-15	6.96006e-13	3.29957	0.468624	7.04097	1.90903e-12	4.14212e-10
Manes.08G075800.1	922.455		Manes.08G075800.1	GO:0055085	Oligopeptide transporter 1 OS=Morus notabilis GN=L484_017938 PE=4 SV=1	0.142	0.095	0.247	0.27	0.405051	0	0	0	0	0	0	5.02686	0.442024	11.3724	5.74029e-30	3.46943e-27	4.1778	0.606025	6.89378	5.43296e-12	2.23887e-09	4.33352	0.485097	8.93331	4.13464e-19	1.77927e-16	4.06989	0.508773	7.99942	1.25007e-15	4.03459e-13
Manes.13G037300.1	408.009		Manes.13G037300.1	GO:0016020	Oligopeptide transporter, OS=Ricinus communis GN=RCOM_0543240 PE=4 SV=1	0.371	0.301	0.065	0.078	0.94966	0	0	0	0	0	0	2.97064	0.33337	8.91094	5.06e-19	9.05408e-17	2.21725	0.47689	4.64941	3.32891e-06	0.000386922	2.65292	0.368244	7.20423	5.83712e-13	1.09213e-10	2.46788	0.387911	6.36199	1.99158e-10	3.19395e-08
Manes.05G182000.1	612.496		Manes.05G182000.1	GO:0055085	Oligopeptide transporter, OS=Ricinus communis GN=RCOM_1587370 PE=4 SV=1	0.407	0.274	0.277	0.317	0.969346	0	0	0	0	0	0	4.38448	0.488483	8.97569	2.81569e-19	5.20959e-17	3.66071	0.655779	5.58224	2.37439e-08	4.67961e-06	3.88964	0.53492	7.27144	3.55671e-13	6.8533e-11	3.73788	0.559747	6.67779	2.42566e-11	4.37975e-09
Manes.05G085400.1	45.853		Manes.05G085400.1	GO:0005515	OS=Hordeum vulgare distichum PE=2 SV=1	0.306	0.347	0.345	0.348	0.712386	0	0	0	0	0	0	5.01995	0.628832	7.98298	1.42839e-15	1.87678e-13	3.38491	0.764734	4.42625	9.58835e-06	0.000965867	4.07746	0.672409	6.06396	1.32811e-09	1.62533e-07	4.14449	0.692571	5.98421	2.1744e-09	3.05125e-07
Manes.01G023200.1	854.639		Manes.01G239900.11	GO:0000015	OS=Jatropha curcas GN= PE=3 SV=1	0.006	0.011	0.018	0.025	0.0269327	1	1	1	1	1	5	3.03909	0.400196	7.59399	3.10193e-14	3.70028e-12	2.27031	0.565087	4.01764	5.87839e-05	0.00493458	1.82191	0.442838	4.11416	3.88598e-05	0.00237582	2.06304	0.466125	4.42594	9.60215e-06	0.000769962
Manes.18G018900.1	129.018		Manes.18G018900.1	GO:0016020	OS=Jatropha curcas GN= PE=3 SV=1	0.075	0.064	0.125	0.117	0.244223	0	0	0	0	0	0	5.78933	0.59538	9.72374	2.38835e-22	6.12814e-20	4.27612	0.739261	5.78431	7.2809e-09	1.59698e-06	4.69229	0.638733	7.34624	2.03857e-13	4.11218e-11	4.58143	0.660641	6.93483	4.06705e-12	8.204e-10
Manes.07G016900.1	52.3595		Manes.07G016900.1	GO:0006355	Paired amphipathic helix Sin3-like 2 OS=Gossypium arboreum GN=F383_09571 PE=4 SV=1	0.621	0.628	0.578	0.584	1	0	0	0	0	0	0	4.12758	0.627994	6.57265	4.94266e-11	4.29491e-09	3.41701	0.767734	4.45077	8.55621e-06	0.000881484	3.31647	0.675035	4.91302	8.96821e-07	7.46965e-05	3.65826	0.696164	5.25488	1.48122e-07	1.50571e-05
Manes.15G168100.1	29.6771		Manes.15G168100.1	GO:0046872	Palmate-like pentafoliata 1 transcription factor (Fragment) OS=Manihot esculenta GN=PALM1 PE=4 SV=1	0.261	0.281	0.513	0.502	0.791624	0	0	0	0	0	0	4.58435	0.663974	6.90442	5.04083e-12	4.77702e-10	2.73193	0.792378	3.44776	0.000565261	0.0353425	3.05806	0.711825	4.29608	1.73848e-05	0.00113639	3.44775	0.730047	4.72265	2.32795e-06	0.000203755
Manes.15G007800.1	1129.47		Manes.15G007800.1	GO:0006952	Pathogenesis-related OS=Theobroma cacao GN=TCM_021288 PE=3 SV=1	0.034	0.013	0.033	0.043	0.0964099	1	1	1	1	0	4	5.24703	0.530408	9.89243	4.48997e-23	1.19724e-20	3.89053	0.696701	5.58421	2.3476e-08	4.66058e-06	4.30651	0.579306	7.43391	1.05431e-13	2.24977e-11	4.21121	0.604769	6.96334	3.32295e-12	6.75579e-10
Manes.16G051600.1	89.0759		Manes.16G051600.1	GO:0016829	Pectin lyase-like superfamily isoform 1 OS=Theobroma cacao GN=TCM_006009 PE=4 SV=1	0.462	0.314	0.276	0.261	1	0	0	0	0	0	0	5.04797	0.560011	9.01404	1.98595e-19	3.80379e-17	3.85951	0.703724	5.48441	4.14853e-08	7.57261e-06	4.80698	0.600095	8.01036	1.14373e-15	2.98295e-13	4.4761	0.621454	7.20262	5.90684e-13	1.39922e-10
Manes.03G057000.1	41.3339		Manes.03G057000.1	GO:0005618	Pectinesterase OS=Ricinus communis GN=RCOM_0708490 PE=4 SV=1	0.397	0.43	0.518	0.529	1	0	0	0	0	0	0	3.85889	0.71299	5.41227	6.22313e-08	3.59356e-06	3.09753	0.816378	3.79423	0.000148101	0.011158	2.92013	0.758239	3.8512	0.000117542	0.00625762	3.34514	0.776084	4.31028	1.63048e-05	0.0012332
Manes.05G006900.1	322.486		Manes.05G006900.1	GO:0003755	Peptidyl-prolyl cis-trans isomerase OS=Jatropha curcas GN=JCGZ_14134 PE=3 SV=1	0.029	0.038	0.216	0.197	0.107056	1	1	0	0	0	2	4.00922	0.448558	8.938	3.9626e-19	7.13741e-17	3.66514	0.610624	6.00229	1.94553e-09	4.76708e-07	2.9169	0.491994	5.92874	3.05275e-09	3.53911e-07	3.22962	0.514931	6.27195	3.56553e-10	5.5459e-08
Manes.15G104400.1	31.0714		Manes.15G104400.1	GO:0005634	Peripheral-type benzodiazepine receptor-associated 1 OS=Theobroma cacao GN=TCM_040268 PE=4 SV=1	0.889	0.831	0.682	0.642	1	0	0	0	0	0	0	3.82376	0.580473	6.58732	4.47846e-11	3.9292e-09	3.29637	0.720865	4.57281	4.81238e-06	0.0005431	3.6889	0.622423	5.92668	3.09118e-09	3.56314e-07	3.45638	0.643441	5.37171	7.79948e-08	8.28735e-06
Manes.15G190400.1	1374.95		Manes.15G190400.1	GO:0016021	Phosphate transporter OS=Manihot esculenta GN=PT1 7 PE=2 SV=1	0.075	0.047	0.099	0.098	0.255271	0	1	0	0	0	1	5.98018	0.543895	10.9951	4.03475e-28	1.82895e-25	5.02167	0.707429	7.09848	1.26136e-12	6.24623e-10	5.23681	0.592522	8.83817	9.72963e-19	3.92353e-16	4.99444	0.617763	8.08471	6.23128e-16	2.06886e-13
Manes.01G102600.1	230.377		Manes.01G102600.1	GO:0008081	Phospholipase C, OS=Ricinus communis GN=RCOM_0917970 PE=4 SV=1	0.379	0.359	0.458	0.446	0.798964	0	0	0	0	0	0	4.44984	0.48931	9.09412	9.53531e-20	1.90692e-17	3.54261	0.648685	5.46122	4.72878e-08	8.51744e-06	3.71834	0.532892	6.97767	3.00126e-12	5.09819e-10	3.98843	0.555749	7.17668	7.1425e-13	1.66144e-10
Manes.15G185100.1	39.083		Manes.15G185100.1	GO:0005524	Phosphoribulokinase OS=Ricinus communis GN=RCOM_1316960 PE=3 SV=1	0.01	0.025	0.076	0.075	0.0746161	1	1	0	0	0	2	3.73635	0.610841	6.11673	9.55129e-10	7.11715e-08	2.55318	0.755697	3.37858	0.000728615	0.044333	2.40295	0.660617	3.63744	0.000275367	0.0131666	2.70114	0.681427	3.96394	7.37233e-05	0.00470009
Manes.01G048300.1	239.565		Manes.01G048300.1	GO:0017183	Plant self-incompatibility S1 family, OS=Theobroma cacao GN=TCM_006445 PE=4 SV=1	0.435	0.307	0.319	0.274	1	0	0	0	0	0	0	4.7946	0.576139	8.32196	8.65226e-17	1.25842e-14	3.74684	0.731076	5.1251	2.97384e-07	4.44409e-05	4.2214	0.623594	6.76946	1.29262e-11	1.99854e-09	4.02917	0.647758	6.22019	4.96566e-10	7.54196e-08
Manes.10G033400.1	25.9464		Manes.10G033400.1	GO:0003677	Plant-specific B3-DNA-binding domain OS=Medicago truncatula GN=MTR_7g050560 PE=4 SV=1	0.299	0.247	0.34	0.309	1	0	0	0	0	0	0	3.96819	0.669649	5.92578	3.10821e-09	2.15107e-07	3.32365	0.79519	4.17969	2.91906e-05	0.00265061	3.67745	0.714744	5.14512	2.67343e-07	2.38027e-05	2.95981	0.737112	4.01541	5.93419e-05	0.00388929
Manes.05G144100.1	245.421		Manes.05G144100.1	GO:0016020	Plasma membrane 22 aquaporin OS=Vitis vinifera GN=VIT_03s0038g02520 PE=2 SV=1	0.527	0.757	0.65	0.637	1	0	0	0	0	0	0	-3.01884	0.532332	-5.67096	1.42e-08	9.06601e-07	-2.71016	0.701723	-3.86215	0.000112395	0.00870916	-2.50088	0.584074	-4.28179	1.85395e-05	0.00120577	-2.62194	0.610261	-4.29643	1.73574e-05	0.00130282
Manes.05G053600.1	529.623		Manes.05G053600.1	GO:0016021	Plasma membrane ATPase OS=Hevea brasiliensis GN=HA4 PE=3 SV=1	0.021	0.009	0.029	0.033	0.0744885	1	1	1	1	0	4	7.10712	0.518999	13.6939	1.10414e-42	3.75382e-39	6.46552	0.666808	9.69622	3.12884e-22	8.50983e-18	6.13393	0.558442	10.984	4.56264e-28	1.68296e-24	5.93633	0.579973	10.2355	1.37445e-24	3.54883e-21
Manes.10G057300.1	402.032		Manes.10G057300.1	GO:0016020	Pleiotropic drug resistance 6 OS=Theobroma cacao GN=TCM_043756 PE=4 SV=1	0.109	0.066	0.089	0.065	0.293351	0	0	0	0	0	0	5.068	0.598852	8.46286	2.60901e-17	4.05486e-15	3.53694	0.750927	4.7101	2.47597e-06	0.000294943	4.12696	0.64816	6.36719	1.92517e-10	2.65818e-08	3.66455	0.672725	5.44733	5.11325e-08	5.76524e-06
Manes.12G095700.1	569.886		Manes.12G095700.1	GO:0050529	Polyneuridine-aldehyde esterase, OS=Ricinus communis GN=RCOM_0603110 PE=4 SV=1	0.183	0.122	0.169	0.178	0.394268	0	0	0	0	0	0	5.2824	0.437582	12.0718	1.48883e-33	1.61973e-30	4.3169	0.594122	7.26602	3.70233e-13	2.23769e-10	4.71959	0.477787	9.87802	5.18473e-23	4.31837e-20	4.45055	0.500107	8.8992	5.62528e-19	3.09032e-16
Manes.04G164100.1	358.218		Manes.04G164100.1	GO:0003993	Purple acid phosphatase OS=Manihot esculenta GN=PAP0 PE=2 SV=1	0.031	0.027	0.082	0.082	0.0886001	1	1	0	0	0	2	5.45831	0.547836	9.96341	2.20361e-23	5.99338e-21	4.52729	0.705928	6.41324	1.42458e-10	4.30507e-08	4.38405	0.594136	7.37886	1.59646e-13	3.29765e-11	4.35128	0.618131	7.03942	1.93039e-12	4.15355e-10
Manes.13G131100.1	44.4757		Manes.13G131100.1	GO:0050789	Putative uncharacterized protein OS=Ricinus communis GN=RCOM_0603580 PE=4 SV=1	0.346	0.318	0.398	0.413	0.93766	0	0	0	0	0	0	4.04027	0.66212	6.10203	1.04733e-09	7.71957e-08	2.66186	0.79172	3.36212	0.000773471	0.0463367	3.4244	0.708873	4.83077	1.36005e-06	0.000109058	3.07436	0.730681	4.20753	2.58173e-05	0.00185683
Manes.03G052200.1	39.777		Manes.03G052200.1	GO:0005515	Putative uncharacterized protein OS=Ricinus communis GN=RCOM_0706570 PE=4 SV=1	0.03	0.053	0.183	0.201	0.154565	1	0	0	0	0	1	4.97353	0.634885	7.83375	4.73528e-15	5.96251e-13	3.50598	0.769283	4.55746	5.17759e-06	0.000581901	3.44421	0.68091	5.05825	4.23128e-07	3.67851e-05	3.98097	0.699063	5.69472	1.23573e-08	1.51216e-06
Manes.S111500.1	33.6385		Manes.S111500.1	GO:0005515	Receptor 12 OS=Morus notabilis GN=L484_021845 PE=4 SV=1	0.012	0.029	0.105	0.107	0.0659627	1	1	0	0	0	2	4.27816	0.679221	6.29863	3.0028e-10	2.36725e-08	3.41216	0.801254	4.25852	2.05783e-05	0.00193664	3.12978	0.726256	4.30947	1.63647e-05	0.00108343	3.24829	0.74581	4.35539	1.32829e-05	0.00103615
Manes.05G075300.1	314.264		Manes.05G075300.1	GO:0016301	Receptor kinase-related family OS=Theobroma cacao GN=TCM_004410 PE=4 SV=1	0.714	0.52	0.441	0.415	1	0	0	0	0	0	0	3.2771	0.446859	7.33363	2.24006e-13	2.4273e-11	2.90325	0.611352	4.7489	2.04527e-06	0.000247408	3.04473	0.490625	6.20582	5.44121e-10	7.13157e-08	3.02584	0.514295	5.88348	4.01737e-09	5.21249e-07
Manes.01G137000.1	136.787		Manes.01G239900.12	GO:0003677	Replication factor C DNA polymerase III gamma-tau subunit, OS=Ricinus communis GN=RCOM_0535580 PE=4 SV=1	0.012	0.01	0.023	0.033	0.0468078	1	1	1	1	1	5	5.61196	0.608808	9.21795	3.02835e-20	6.48543e-18	4.34877	0.752848	5.77643	7.6304e-09	1.63411e-06	4.08044	0.654631	6.23319	4.57019e-10	6.11411e-08	4.28925	0.676675	6.33872	2.31684e-10	3.66998e-08
Manes.01G089400.1	1620.48		Manes.01G089400.1	GO:0030145	Rhicadhesin receptor, OS=Ricinus communis GN=RCOM_0121080 PE=4 SV=1	0.351	0.288	0.307	0.328	0.717696	0	0	0	0	0	0	6.19993	0.552534	11.2209	3.21994e-29	1.65238e-26	4.9273	0.71507	6.89066	5.55354e-12	2.25441e-09	5.40813	0.601539	8.99049	2.46138e-19	1.13487e-16	5.23391	0.626801	8.3502	6.81503e-17	2.66612e-14
Manes.01G089500.1	661.451		Manes.01G089500.1	GO:0030145	Rhicadhesin receptor, OS=Ricinus communis GN=RCOM_0121080 PE=4 SV=1	0.405	0.301	0.403	0.412	1	0	0	0	0	0	0	4.56543	0.598811	7.62415	2.45649e-14	2.94324e-12	3.75433	0.752112	4.99172	5.98443e-07	8.22043e-05	4.05228	0.649301	6.24099	4.34823e-10	5.84746e-08	3.87624	0.674192	5.74946	8.95299e-09	1.12764e-06
Manes.02G045600.1	1310.67		Manes.02G045600.1	GO:0030145	Rhicadhesin receptor, OS=Ricinus communis GN=RCOM_0121080 PE=4 SV=1	0.599	0.434	0.385	0.393	1	0	0	0	0	0	0	4.26363	0.577955	7.37709	1.61787e-13	1.78874e-11	3.73564	0.737557	5.06489	4.08638e-07	5.91177e-05	4.14928	0.629034	6.59627	4.21632e-11	6.08187e-09	3.66816	0.654625	5.60346	2.1012e-08	2.46604e-06
Manes.04G002300.1	499.374		Manes.04G002300.1	GO:0030145	Rhicadhesin receptor, OS=Ricinus communis GN=RCOM_1281830 PE=4 SV=1	0.803	0.728	0.638	0.665	1	0	0	0	0	0	0	4.72289	0.577332	8.18054	2.82579e-16	3.96163e-14	3.31906	0.734895	4.51637	6.29094e-06	0.000692716	4.33396	0.626615	6.91647	4.63039e-12	7.66389e-10	4.58129	0.651419	7.03278	2.02455e-12	4.32016e-10
Manes.14G124500.1	1088.29		Manes.14G124500.1	GO:0030145	Rhicadhesin receptor, OS=Ricinus communis GN=RCOM_1336550 PE=4 SV=1	0.405	0.454	0.556	0.543	1	0	0	0	0	0	0	3.43891	0.569819	6.03509	1.58875e-09	1.14012e-07	3.63803	0.731303	4.97472	6.53411e-07	8.93039e-05	4.24618	0.620764	6.84025	7.90543e-12	1.26781e-09	3.53882	0.646503	5.47378	4.40532e-08	5.03298e-06
Manes.06G023400.1	1992.25		Manes.06G023400.1	GO:0004497	Ribulose bisphosphate carboxylase small chain OS=Jatropha curcas GN=JCGZ_08657 PE=3 SV=1	0.227	0.177	0.227	0.197	0.658375	0	0	0	0	0	0	3.83382	0.401244	9.55482	1.23798e-21	2.92787e-19	3.04199	0.566833	5.36664	8.0217e-08	1.36359e-05	3.31755	0.443748	7.47622	7.64934e-14	1.65971e-11	2.97134	0.46737	6.35758	2.04962e-10	3.26674e-08
Manes.16G072900.1	20.7963		Manes.16G072900.1	GO:0005515	Ring finger , OS=Ricinus communis GN=RCOM_0801760 PE=4 SV=1	0.407	0.375	0.377	0.377	0.81957	0	0	0	0	0	0	3.54002	0.620418	5.70587	1.15753e-08	7.47804e-07	2.91333	0.758956	3.8386	0.000123738	0.00950683	2.67218	0.668983	3.9944	6.48593e-05	0.00365648	2.80299	0.688583	4.07066	4.68802e-05	0.00316871
Manes.02G176300.1	37.8594		Manes.02G176300.1	GO:0005515	RING U-box superfamily , OS=Theobroma cacao GN=TCM_042790 PE=4 SV=1	0.495	0.59	0.661	0.638	1	0	0	0	0	0	0	4.69899	0.643603	7.30107	2.85485e-13	3.00955e-11	3.12343	0.777186	4.01889	5.84727e-05	0.00492365	3.47532	0.689632	5.03938	4.67038e-07	4.02341e-05	4.24189	0.70763	5.9945	2.04117e-09	2.89577e-07
Manes.16G119800.1	206.199		Manes.16G119800.1	GO:0005488	RING U-box superfamily with ARM repeat domain OS=Theobroma cacao GN=TCM_038376 PE=4 SV=1	0.45	0.468	0.707	0.675	0.852575	0	0	0	0	0	0	4.86298	0.543596	8.94595	3.68756e-19	6.68628e-17	4.04846	0.700208	5.7818	7.39066e-09	1.60809e-06	4.0349	0.589058	6.84975	7.39774e-12	1.19381e-09	4.31967	0.612292	7.05492	1.72698e-12	3.81117e-10
Manes.10G031700.1	72.0414		Manes.10G031700.1	GO:0005515	RING-H2 finger ATL2G, OS=Ricinus communis GN=RCOM_0996510 PE=4 SV=1	0.368	0.311	0.344	0.329	0.784134	0	0	0	0	0	0	4.98928	0.637417	7.82735	4.98272e-15	6.24516e-13	4.1478	0.773294	5.3638	8.14872e-08	1.36808e-05	4.41686	0.681992	6.47641	9.39328e-11	1.311e-08	4.45522	0.703338	6.33439	2.38281e-10	3.75148e-08
Manes.07G122800.1	46.7561		Manes.07G122800.1	GO:0005089	Rop guanine nucleotide exchange factor, OS=Ricinus communis GN=RCOM_1483260 PE=4 SV=1	0.009	0.012	0.039	0.038	0.0608122	1	1	1	1	0	4	4.56932	0.652363	7.00427	2.48281e-12	2.44664e-10	3.44799	0.78474	4.3938	1.11386e-05	0.00108974	3.18179	0.699903	4.54604	5.46635e-06	0.00039758	2.81753	0.721964	3.90259	9.51705e-05	0.00590698
Manes.16G084200.1	401.297		Manes.16G084200.1	GO:0004672	Serine threonine- kinase OS=Citrus unshiu GN=ORF44 PE=3 SV=1	0.237	0.235	0.366	0.367	0.5616	0	0	0	0	0	0	5.77177	0.559914	10.3083	6.46297e-25	2.19725e-22	4.44721	0.716459	6.20721	5.3933e-10	1.41045e-07	4.62853	0.606395	7.63287	2.29593e-14	5.2461e-12	4.61517	0.630348	7.32162	2.4499e-13	6.22465e-11
Manes.01G258200.1	117.902		Manes.01G239900.13	GO:0004672	serine threonine- kinase OS=Gossypium arboreum GN=F383_06673 PE=4 SV=1	0.011	0.004	0.004	0.009	0.0212168	1	1	1	1	1	5	5.07255	0.538927	9.41232	4.85302e-21	1.09994e-18	3.64905	0.689724	5.29059	1.21922e-07	1.95061e-05	3.9356	0.581958	6.76269	1.35456e-11	2.05734e-09	3.59784	0.604534	5.95143	2.65807e-09	3.6506e-07
Manes.02G072900.1	319.368		Manes.01G239900.14	GO:0004672	Serine-threonine kinase, OS=Ricinus communis GN=RCOM_0466780 PE=4 SV=1	0.007	0.004	0.033	0.029	0.020443	1	1	1	1	1	5	3.33711	0.45669	7.30716	2.72839e-13	2.89871e-11	2.77657	0.623513	4.45311	8.46368e-06	0.000878607	2.22316	0.502241	4.42648	9.57813e-06	0.000666597	2.19393	0.526432	4.16754	3.07907e-05	0.00216037
Manes.13G026000.1	71.9434		Manes.13G026000.1	GO:0004672	Serine-threonine kinase, plant-type, OS=Ricinus communis GN=RCOM_0024500 PE=3 SV=1	0.012	0.011	0.009	0.015	0.0550584	1	1	1	1	0	4	5.16263	0.654516	7.88771	3.07786e-15	3.94866e-13	3.67632	0.786343	4.67521	2.9365e-06	0.000345745	3.27362	0.702048	4.66296	3.11692e-06	0.00023395	3.30605	0.723065	4.57226	4.8248e-06	0.000409791
Manes.12G024400.1	42.9842		Manes.12G024400.1	GO:0000166	Serine-threonine kinase, plant-type, OS=Ricinus communis GN=RCOM_0024500 PE=3 SV=1	0.717	0.705	0.745	0.72	1	0	0	0	0	0	0	4.5694	0.608554	7.50861	5.97562e-14	6.91595e-12	3.96745	0.746249	5.31651	1.05774e-07	1.70227e-05	4.42765	0.650211	6.80956	9.78997e-12	1.55078e-09	3.63459	0.67302	5.40042	6.64865e-08	7.15284e-06
Manes.06G010200.1	94.1338		Manes.06G010200.1	GO:0004672	Serine-threonine kinase, plant-type, OS=Ricinus communis GN=RCOM_0265990 PE=4 SV=1	0.497	0.474	0.431	0.426	0.917608	0	0	0	0	0	0	5.11073	0.588208	8.68865	3.66776e-18	6.12462e-16	4.24819	0.732802	5.79719	6.74373e-09	1.49119e-06	4.35777	0.631629	6.89926	5.22748e-12	8.59703e-10	4.48639	0.653144	6.86892	6.46911e-12	1.27506e-09
Manes.06G021900.1	195.486		Manes.06G021900.1	GO:0004672	Serine-threonine kinase, plant-type, OS=Ricinus communis GN=RCOM_0270330 PE=3 SV=1	0.093	0.06	0.208	0.199	0.285449	0	0	0	0	0	0	6.15042	0.52035	11.8198	3.08453e-32	2.68981e-29	5.50962	0.659708	8.3516	6.73434e-17	1.83161e-13	5.43769	0.557032	9.7619	1.64054e-22	1.17663e-19	5.16722	0.57712	8.95345	3.44534e-19	1.93389e-16
Manes.12G029800.1	36.648		Manes.12G029800.1	GO:0004672	Serine-threonine kinase, plant-type, OS=Ricinus communis GN=RCOM_0527630 PE=4 SV=1	0.452	0.29	0.312	0.309	1	0	0	0	0	0	0	4.55515	0.623267	7.3085	2.70144e-13	2.88132e-11	3.57908	0.759971	4.70949	2.48334e-06	0.000294943	3.91703	0.667066	5.87203	4.30501e-09	4.77061e-07	3.41916	0.689254	4.96067	7.02507e-07	6.52473e-05
Manes.04G153800.1	94.7643		Manes.01G239900.15	GO:0004672	Serine-threonine kinase, plant-type, OS=Ricinus communis GN=RCOM_0622130 PE=4 SV=1	0.003	0.004	0.005	0.004	0.0106197	1	1	1	1	1	5	5.13794	0.60468	8.49696	1.94622e-17	3.07751e-15	3.68039	0.749265	4.912	9.01502e-07	0.00011788	3.56223	0.651036	5.47163	4.45905e-08	4.41121e-06	4.20036	0.671984	6.25068	4.08673e-10	6.31853e-08
Manes.02G110000.1	44.8116		Manes.02G110000.1	GO:0004672	Serine-threonine kinase, plant-type, OS=Ricinus communis GN=RCOM_0782590 PE=3 SV=1	0.102	0.078	0.155	0.138	0.694794	0	0	0	0	0	0	4.38636	0.634676	6.91117	4.80665e-12	4.58706e-10	3.08289	0.772201	3.99234	6.54247e-05	0.00540985	3.653	0.680619	5.36718	7.9978e-08	7.70535e-06	3.252	0.702999	4.6259	3.72982e-06	0.000317835
Manes.01G176300.1	120.349		Manes.01G176300.1	GO:0004672	Serine-threonine kinase, plant-type, OS=Ricinus communis GN=RCOM_0784640 PE=4 SV=1	0.024	0.022	0.087	0.075	0.115385	1	1	0	0	0	2	5.50828	0.622748	8.84513	9.14206e-19	1.61458e-16	4.48486	0.763628	5.87309	4.27743e-09	9.94338e-07	4.16516	0.668614	6.22954	4.67792e-10	6.22598e-08	3.90528	0.691119	5.65066	1.59832e-08	1.9375e-06
Manes.17G122900.1	31.7336		Manes.17G122900.1	GO:0004672	Serine-threonine kinase, plant-type, OS=Ricinus communis GN=RCOM_0851230 PE=4 SV=1	0.431	0.362	0.245	0.269	0.921281	0	0	0	0	0	0	3.63357	0.625583	5.8083	6.31114e-09	4.25931e-07	2.82376	0.76576	3.68753	0.000226439	0.0161222	2.88741	0.673427	4.28763	1.80591e-05	0.00117749	2.70914	0.695512	3.89517	9.81289e-05	0.00606146
Manes.17G123500.1	65.2102		Manes.17G123500.1	GO:0004672	Serine-threonine kinase, plant-type, OS=Ricinus communis GN=RCOM_0851750 PE=4 SV=1	0.378	0.363	0.422	0.382	0.820602	0	0	0	0	0	0	5.12424	0.64463	7.94911	1.87852e-15	2.42142e-13	3.7168	0.778781	4.77259	1.81874e-06	0.000225872	3.98698	0.690044	5.77787	7.56538e-09	8.10531e-07	4.23499	0.710705	5.95886	2.54005e-09	3.52603e-07
Manes.S093900.1	16.8916		Manes.S093900.1	GO:0004672	Serine-threonine kinase, plant-type, OS=Ricinus communis GN=RCOM_0867600 PE=4 SV=1	0.618	0.61	0.795	0.836	1	0	0	0	0	0	0	3.72524	0.670156	5.55877	2.71683e-08	1.6605e-06	3.30302	0.794804	4.15576	3.24205e-05	0.00289106	3.11266	0.716855	4.34211	1.41123e-05	0.000948907	2.66392	0.738403	3.60768	0.000308949	0.0169006
Manes.16G004600.1	698.436		Manes.16G004600.1	GO:0005515	Serine-threonine kinase, plant-type, OS=Ricinus communis GN=RCOM_0903780 PE=4 SV=1	0.66	0.524	0.485	0.509	1	0	0	0	0	0	0	6.23196	0.510796	12.2005	3.09001e-34	3.8201e-31	5.19779	0.669167	7.76756	8.00119e-15	9.46158e-12	5.81797	0.554207	10.4978	8.83901e-26	1.34249e-22	5.60955	0.577632	9.71128	2.69938e-22	2.90409e-19
Manes.15G144600.1	43.7022		Manes.15G144600.1	GO:0004672	Serine-threonine kinase, plant-type, OS=Ricinus communis GN=RCOM_0939540 PE=4 SV=1	0.999	0.992	0.973	0.968	1	0	0	0	0	0	0	4.41865	0.637163	6.93489	4.06534e-12	3.89328e-10	4.13303	0.77156	5.35672	8.47476e-08	1.39368e-05	4.27714	0.680818	6.28235	3.3349e-10	4.55593e-08	4.04518	0.702185	5.76084	8.36956e-09	1.05932e-06
Manes.08G147300.1	320.324		Manes.08G147300.1	GO:0004672	Serine-threonine kinase, plant-type, OS=Ricinus communis GN=RCOM_1122520 PE=4 SV=1	0.012	0.014	0.018	0.012	0.0503906	1	1	1	1	0	4	5.31558	0.625995	8.49141	2.04147e-17	3.20948e-15	4.22995	0.769401	5.49772	3.84735e-08	7.07029e-06	4.11851	0.674677	6.10442	1.03177e-09	1.29952e-07	3.93772	0.698245	5.63946	1.70588e-08	2.03916e-06
Manes.14G068200.1	176.048		Manes.14G068200.1	GO:0004672	Serine-threonine kinase, plant-type, OS=Ricinus communis GN=RCOM_1511830 PE=4 SV=1	0.317	0.362	0.515	0.489	0.79903	0	0	0	0	0	0	3.88598	0.526849	7.37589	1.63245e-13	1.79754e-11	3.27765	0.6882	4.76264	1.91072e-06	0.000236217	3.33764	0.5735	5.81977	5.89295e-09	6.42009e-07	3.24479	0.597705	5.42874	5.67523e-08	6.2355e-06
Manes.16G070900.1	166.544		Manes.16G070900.1	GO:0016787	Sigma factor sigb regulation rsbq, OS=Ricinus communis GN=RCOM_0926370 PE=4 SV=1	0.396	0.494	0.736	0.752	1	0	0	0	0	0	0	2.69797	0.413329	6.52741	6.69146e-11	5.72309e-09	2.81135	0.570425	4.92852	8.2854e-07	0.000108863	2.29624	0.454548	5.05169	4.37915e-07	3.79429e-05	2.06657	0.476952	4.33287	1.47181e-05	0.00112562
Manes.14G132600.1	84.6794		Manes.14G132600.1	GO:0016036	SPX domain-containing family OS=Populus trichocarpa GN=POPTR_0018s13140g PE=4 SV=2	0.328	0.338	0.208	0.209	1	0	0	0	0	0	0	-2.60328	0.416086	-6.25658	3.93512e-10	3.03194e-08	-2.16419	0.584957	-3.69975	0.000215813	0.0154465	-3.18301	0.470319	-6.76778	1.30777e-11	2.00992e-09	-1.60852	0.485233	-3.31494	0.000916639	0.0437479
Manes.18G052600.1	132.021		Manes.18G052600.1	GO:0016036	SPX domain-containing family OS=Populus trichocarpa GN=POPTR_0018s13140g PE=4 SV=2	0.479	0.583	0.732	0.7	1	0	0	0	0	0	0	-2.53457	0.424264	-5.97403	2.31458e-09	1.62247e-07	-2.02919	0.594336	-3.41422	0.00063966	0.0392719	-2.03094	0.471139	-4.31071	1.62729e-05	0.00108012	-1.75686	0.494621	-3.55193	0.00038242	0.0201557
Manes.08G041800.1	29.5404		Manes.08G041800.1	GO:0043167	STICHEL-like 1 OS=Arabidopsis thaliana GN=At1g14460 PE=1 SV=1	0.356	0.241	0.253	0.243	1	0	0	0	0	0	0	3.75607	0.599344	6.26698	3.68121e-10	2.84436e-08	2.63265	0.741848	3.54877	0.000387033	0.0257478	3.31628	0.644153	5.14828	2.6289e-07	2.34872e-05	3.60488	0.66372	5.43133	5.59363e-08	6.22532e-06
Manes.09G094800.1	222.406		Manes.09G094800.1	GO:0004867	Subtilisin inhibitor 1, OS=Ricinus communis GN=RCOM_0233860 PE=4 SV=1	0.286	0.184	0.199	0.185	0.637393	0	0	0	0	0	0	6.2867	0.531976	11.8176	3.16472e-32	2.68981e-29	4.81596	0.675328	7.13129	9.94297e-13	5.10243e-10	5.57333	0.570257	9.77336	1.46507e-22	1.0808e-19	5.3938	0.590989	9.12673	7.06022e-20	4.44622e-17
Manes.08G125400.1	1538.74		Manes.08G125400.1	GO:0004784	Superoxide dismutase	0.595	0.426	0.448	0.395	1	0	0	0	0	0	0	1.18473	0.210911	5.61721	1.94063e-08	1.21058e-06	1.40431	0.318115	4.41446	1.01263e-05	0.00100516	1.44739	0.235385	6.14905	7.79484e-10	9.91443e-08	1.24213	0.249658	4.97532	6.51394e-07	6.09384e-05
Manes.02G128500.1	34.5045		Manes.02G128500.1	GO:0003676	Transcriptional regulator SUPERMAN, OS=Ricinus communis GN=RCOM_0733130 PE=4 SV=1	0.052	0.071	0.065	0.045	0.159068	0	0	0	1	0	1	5.23159	0.619038	8.45117	2.884e-17	4.45676e-15	2.85253	0.754239	3.78199	0.000155579	0.0116891	3.55345	0.663281	5.35738	8.44372e-08	8.0747e-06	3.6343	0.681572	5.33223	9.70123e-08	1.01411e-05
Manes.01G169100.1	29.5004		Manes.01G169100.1	GO:0003676	Transcriptional regulator SUPERMAN, OS=Ricinus communis GN=RCOM_0733130 PE=4 SV=1	0.175	0.232	0.314	0.34	0.476302	0	0	0	0	0	0	4.63441	0.595536	7.78191	7.14371e-15	8.8719e-13	2.74519	0.734214	3.73895	0.000184793	0.0134825	3.11366	0.641236	4.85571	1.19953e-06	9.7396e-05	3.50038	0.657983	5.31986	1.03844e-07	1.07681e-05
Manes.15G046500.1	87.9791		Manes.15G046500.1	GO:0016021	Transmembrane , OS=Medicago truncatula GN=MTR_1g045660 PE=2 SV=1	0.764	0.682	0.704	0.674	1	0	0	0	0	0	0	5.50704	0.607144	9.07041	1.18573e-19	2.32011e-17	4.32878	0.746198	5.80112	6.5875e-09	1.46858e-06	5.17844	0.648475	7.98557	1.39878e-15	3.59198e-13	4.7303	0.670069	7.05942	1.672e-12	3.75399e-10
Manes.16G102000.1	40.0505		Manes.16G102000.1	GO:0016021	Transmembrane 9 superfamily member 4 OS=Gossypium arboreum GN=F383_08984 PE=4 SV=1	0.374	0.298	0.221	0.221	1	0	0	0	0	0	0	4.5221	0.639462	7.07172	1.5302e-12	1.54715e-10	2.65394	0.775699	3.42136	0.000623088	0.038428	3.53798	0.685433	5.16167	2.44757e-07	2.20196e-05	3.73128	0.705671	5.28757	1.23953e-07	1.27964e-05
Manes.06G007200.1	291.828		Manes.06G007200.1	GO:0005874	Tubulin beta-2 chain OS=Daucus carota GN=TUBB2 PE=2 SV=1	0.091	0.069	0.349	0.378	0.293779	0	0	0	0	0	0	4.71656	0.469602	10.0438	9.78754e-24	2.77293e-21	3.92737	0.627961	6.25416	3.99667e-10	1.07625e-07	3.95874	0.511876	7.73379	1.04388e-14	2.45026e-12	3.83338	0.53472	7.16896	7.55707e-13	1.74217e-10
Manes.15G021000.1	29.4132		Manes.15G021000.1	GO:0005515	Ubiquitin- ligase, OS=Ricinus communis GN=RCOM_0678410 PE=4 SV=1	0.255	0.344	0.514	0.467	0.661899	0	0	0	0	0	0	4.22726	0.631279	6.69634	2.13704e-11	1.92461e-09	3.5491	0.766477	4.6304	3.64951e-06	0.000420591	3.4774	0.676669	5.139	2.76198e-07	2.45067e-05	3.51791	0.696828	5.04846	4.4539e-07	4.25925e-05
Manes.07G132300.1	17.2668		Manes.07G132300.1	GO:0004842	Ubiquitin- ligase, OS=Ricinus communis GN=RCOM_0839600 PE=4 SV=1	0.255	0.292	0.221	0.212	0.808122	0	0	0	0	0	0	3.01854	0.65321	4.62108	3.8174e-06	0.000161975	2.84471	0.784492	3.62618	0.000287646	0.019839	2.70844	0.701154	3.86284	0.000112078	0.00601422	2.3903	0.723003	3.30607	0.000946129	0.0447419
Manes.05G141800.1	25.0583		Manes.05G141800.1	GO:0005515	Ubiquitin- ligase, OS=Ricinus communis GN=RCOM_1599830 PE=4 SV=1	0.938	0.877	0.805	0.79	1	0	0	0	0	0	0	3.7014	0.660021	5.60801	2.04664e-08	1.2651e-06	3.19987	0.788832	4.05647	4.98194e-05	0.00424762	3.24626	0.7064	4.5955	4.31703e-06	0.000317566	3.82904	0.724892	5.28222	1.27626e-07	1.30249e-05
Manes.02G125300.1	40.8927		Manes.02G125300.1	GO:0016758	UDP-glucoronosyl UDP-glucosyl transferase family OS=Populus trichocarpa GN=POPTR_0001s25280g PE=2 SV=1	0.35	0.37	0.442	0.42	0.758149	0	0	0	0	0	0	4.84177	0.638264	7.58584	3.30333e-14	3.92332e-12	3.62194	0.772341	4.68956	2.73788e-06	0.000323761	3.70277	0.683427	5.41795	6.02876e-08	5.85198e-06	3.88316	0.703231	5.52189	3.35379e-08	3.84867e-06
Manes.02G054100.1	68.7148		Manes.02G054100.1	GO:0016758	UDP-glucuronosyltransferase, OS=Ricinus communis GN=RCOM_0525650 PE=4 SV=1	0.26	0.166	0.183	0.174	1	0	0	0	0	0	0	5.12493	0.611698	8.37821	5.37409e-17	8.03102e-15	4.92576	0.749544	6.57167	4.97535e-11	1.57348e-08	4.4235	0.654374	6.75989	1.38096e-11	2.08517e-09	4.73913	0.67461	7.02498	2.14095e-12	4.49426e-10
Manes.07G033600.1	49.952		Manes.07G033600.1	GO:0016758	UDP-glucuronosyltransferase, OS=Ricinus communis GN=RCOM_0824230 PE=4 SV=1	0.778	0.813	0.804	0.816	1	0	0	0	0	0	0	2.84163	0.571529	4.97198	6.62742e-07	3.22455e-05	2.66917	0.725684	3.67814	0.000234937	0.0166402	2.36549	0.620225	3.81393	0.000136775	0.00704894	2.195	0.643999	3.40838	0.000653488	0.0323859
Manes.04G097400.1	131.371		Manes.04G097400.1	GO:0016758	UDP-glucuronosyltransferase, OS=Ricinus communis GN=RCOM_1470400 PE=4 SV=1	0.322	0.251	0.378	0.379	0.909309	0	0	0	0	0	0	3.84637	0.457915	8.39974	4.47463e-17	6.76116e-15	2.78536	0.61229	4.54908	5.38805e-06	0.000603063	3.40902	0.498677	6.83613	8.13635e-12	1.29679e-09	2.81262	0.521477	5.39356	6.90733e-08	7.40031e-06
Manes.06G086200.1	121.399		Manes.06G086200.1	GO:0016758	UDP-glucuronosyltransferase, OS=Ricinus communis GN=RCOM_1470400 PE=4 SV=1	0.068	0.057	0.117	0.112	0.420354	0	0	0	0	0	0	4.89946	0.590927	8.29114	1.12167e-16	1.61414e-14	4.14521	0.739022	5.60905	2.03439e-08	4.07518e-06	4.4085	0.636206	6.92937	4.22722e-12	7.08745e-10	3.98915	0.659457	6.04914	1.45618e-09	2.12421e-07
Manes.01G123000.1	322.682		Manes.01G123000.1	GO:0003983	Utp-glucose-1-phosphate uridylyltransferase, OS=Ricinus communis GN=RCOM_1605130 PE=4 SV=1	0.025	0.028	0.064	0.048	0.109556	1	1	0	1	0	3	3.20982	0.465975	6.88839	5.64261e-12	5.3103e-10	2.43505	0.63404	3.84052	0.000122773	0.00945942	2.11889	0.512344	4.13567	3.53915e-05	0.00218329	2.29616	0.5367	4.2783	1.88325e-05	0.00139728
Manes.13G094200.1	32.1035		Manes.13G094200.1	GO:0005506	Valine N-monooxygenase 1 OS=Manihot esculenta GN=CYP79D1 PE=1 SV=1	0.298	0.376	0.214	0.182	1	0	0	0	0	0	0	4.42197	0.625138	7.07358	1.50982e-12	1.53224e-10	3.7479	0.758839	4.939	7.85251e-07	0.000104182	4.56163	0.665863	6.85071	7.34842e-12	1.19331e-09	3.30127	0.690383	4.7818	1.73731e-06	0.000153621
Manes.11G070000.1	30.1188		Manes.11G070000.1	GO:0016021	Wall associated kinase-like 6, OS=Theobroma cacao GN=TCM_021128 PE=4 SV=1	0.107	0.086	0.185	0.184	0.630991	0	0	0	0	0	0	4.44338	0.63138	7.03757	1.95622e-12	1.94891e-10	3.86653	0.764601	5.05692	4.2608e-07	6.09922e-05	4.03383	0.674256	5.98264	2.19552e-09	2.62446e-07	3.37984	0.696738	4.85095	1.22869e-06	0.000110155
Manes.02G171800.1	88.3865		Manes.02G171800.1	GO:0004672	Wall-associated kinase 2, OS=Theobroma cacao GN=TCM_035258 PE=3 SV=1	0.634	0.644	0.563	0.569	1	0	0	0	0	0	0	4.11288	0.595499	6.90661	4.96388e-12	4.72055e-10	3.24493	0.744638	4.35773	1.31417e-05	0.00127653	3.49213	0.642681	5.43369	5.52017e-08	5.39889e-06	3.75431	0.665394	5.64223	1.6786e-08	2.01588e-06
Manes.18G084400.1	19.841		Manes.18G084400.1	GO:0004672	Wall-associated kinase 2, OS=Theobroma cacao GN=TCM_035258 PE=3 SV=1	0.74	0.803	0.922	0.915	1	0	0	0	0	0	0	3.60211	0.668316	5.38983	7.05247e-08	4.04669e-06	3.15919	0.794181	3.97792	6.95214e-05	0.00567821	2.96563	0.715665	4.14388	3.41483e-05	0.00211441	3.29864	0.734141	4.4932	7.01621e-06	0.000578781
Manes.05G106400.1	48.7831		Manes.05G106400.1	GO:0003677	WIN1 , OS=Theobroma cacao GN=TCM_018659 PE=4 SV=1	0.03	0.044	0.215	0.234	0.15429	1	1	0	0	0	2	5.09718	0.641118	7.95045	1.85828e-15	2.40674e-13	3.7493	0.775009	4.83774	1.31323e-06	0.000167686	3.51315	0.687331	5.11129	3.19963e-07	2.81381e-05	3.84126	0.706812	5.43462	5.4913e-08	6.1379e-06
Manes.10G079600.1	785.636		Manes.10G079600.1	GO:0004252	Xylem serine ase 1, OS=Ricinus communis GN=RCOM_0813100 PE=4 SV=1	0.61	0.56	0.585	0.542	1	0	0	0	0	0	0	5.99927	0.531161	11.2946	1.39473e-29	7.43804e-27	5.18535	0.691977	7.49354	6.70411e-14	6.28753e-11	5.48696	0.57711	9.50765	1.95025e-21	1.23737e-18	5.59024	0.601349	9.29616	1.45609e-20	1.21278e-17
Manes.18G039200.1	1081.34		Manes.18G039200.1	GO:0004252	Xylem serine ase 1, OS=Ricinus communis GN=RCOM_1589810 PE=4 SV=1	0.294	0.295	0.52	0.497	0.544923	0	0	0	0	0	0	5.88634	0.507721	11.5936	4.43867e-31	3.01807e-28	4.97346	0.67262	7.39416	1.42308e-13	1.00464e-10	4.8964	0.554111	8.83649	9.8772e-19	3.92353e-16	5.20893	0.578701	9.00108	2.23512e-19	1.34211e-16
Manes.01G070600.1	1953.3		Manes.01G070600.1	GO:0004252	Xylem serine ase 1, OS=Ricinus communis GN=RCOM_1682230 PE=4 SV=1	0.236	0.156	0.274	0.306	0.544995	0	0	0	0	0	0	6.66646	0.527736	12.6322	1.40321e-36	2.72604e-33	5.54661	0.692018	8.01512	1.10028e-15	1.99502e-12	5.95671	0.575165	10.3565	3.90905e-25	4.80627e-22	5.88462	0.600133	9.80553	1.06585e-22	1.37602e-19
Manes.01G070500.1	6324.5		Manes.01G070500.1	GO:0004252	Xylem serine ase 1, OS=Ricinus communis GN=RCOM_1682310 PE=4 SV=1	0.139	0.133	0.238	0.249	0.31063	0	0	0	0	0	0	6.03476	0.555591	10.8619	1.75137e-27	7.00495e-25	4.94988	0.720385	6.87116	6.36822e-12	2.49754e-09	4.92049	0.606571	8.11198	4.97999e-16	1.44476e-13	5.1477	0.632508	8.13856	4.00011e-16	1.35899e-13
Manes.05G194400.1	36.5908		Manes.05G194400.1	GO:0016757	Xyloglucan galactosyltransferase KATAMARI1, OS=Ricinus communis GN=RCOM_1304790 PE=4 SV=1	0.896	0.902	0.906	0.878	1	0	0	0	0	0	0	3.11902	0.608985	5.12167	3.02844e-07	1.5719e-05	2.57188	0.754627	3.40815	0.000654049	0.0400649	2.69987	0.657274	4.10768	3.99652e-05	0.002428	2.65547	0.679771	3.90642	9.36742e-05	0.00582811
Manes.11G100500.1	341.694		Manes.11G100500.1	GO:0016788	Zinc finger , OS=Ricinus communis GN=RCOM_0615800 PE=4 SV=1	0.574	0.377	0.38	0.361	1	0	0	0	0	0	0	5.49579	0.510416	10.7673	4.91287e-27	1.93652e-24	4.66062	0.665517	7.00301	2.5052e-12	1.21672e-09	5.35282	0.552464	9.68899	3.35833e-22	2.34357e-19	5.16487	0.575222	8.97892	2.73443e-19	1.56895e-16
Manes.16G090300.1	830.727		Manes.16G090300.1	GO:0016788	Zinc finger , OS=Ricinus communis GN=RCOM_0708810 PE=4 SV=1	0.13	0.103	0.215	0.208	0.32123	0	0	0	0	0	0	3.99065	0.467824	8.53025	1.46034e-17	2.32271e-15	2.87641	0.637594	4.51134	6.44184e-06	0.000706473	3.11381	0.514327	6.05414	1.41169e-09	1.71933e-07	3.04501	0.5393	5.64622	1.64015e-08	1.97891e-06
Manes.16G050200.1	82.2931		Manes.16G050200.1	GO:0016021	Zinc transporter OS=Vitis vinifera GN=zip3 PE=3 SV=1	0.909	0.919	0.819	0.835	1	0	0	0	0	0	0	4.38355	0.648861	6.75576	1.42093e-11	1.30122e-09	2.95005	0.783452	3.76545	0.000166247	0.012354	4.07682	0.695315	5.86327	4.53846e-09	4.98652e-07	4.24952	0.717091	5.92605	3.10317e-09	4.17312e-07
Manes.02G061700.1	352.457					0.005	0.003	0.005	0.004	0.0205438	1	1	1	1	1	5	4.6718	0.625427	7.46977	8.03376e-14	9.14235e-12	3.45288	0.769876	4.48499	7.29183e-06	0.000776314	3.33434	0.675479	4.93626	7.96362e-07	6.71963e-05	2.65332	0.699701	3.79208	0.000149391	0.00901235
Manes.06G088500.1	140.931					0.006	0.005	0.01	0.011	0.0318075	1	1	1	1	1	5	4.76075	0.574533	8.28629	1.16835e-16	1.67246e-14	3.39489	0.72805	4.663	3.11637e-06	0.000365341	3.43491	0.621803	5.52412	3.31147e-08	3.37953e-06	3.32655	0.645382	5.15439	2.54463e-07	2.49819e-05
Manes.06G111300.1	76.3713					0.008	0.009	0.012	0.011	0.0155957	1	1	1	1	1	5	5.09424	0.605899	8.40774	4.1798e-17	6.35095e-15	3.13493	0.750104	4.17933	2.92369e-05	0.00265061	3.28584	0.652761	5.03376	4.80947e-07	4.11194e-05	3.64804	0.673563	5.41603	6.09378e-08	6.63888e-06
Manes.09G036000.1	49.1288					0.005	0.01	0.003	0.003	0.0107319	1	1	1	1	1	5	5.29473	0.635332	8.3338	7.82887e-17	1.15097e-14	3.20508	0.770969	4.15721	3.2216e-05	0.00288586	3.33728	0.682141	4.89237	9.96312e-07	8.1666e-05	3.56761	0.701553	5.08531	3.67031e-07	3.54934e-05
Manes.03G203700.1	51.069					0.035	0.038	0.028	0.02	0.0642495	1	1	1	1	0	4	4.50648	0.657501	6.85395	7.18392e-12	6.69138e-10	4.26027	0.787564	5.40942	6.32277e-08	1.10235e-05	3.72674	0.703498	5.29743	1.17441e-07	1.09867e-05	3.86228	0.724189	5.33325	9.64692e-08	1.01253e-05
Manes.05G195200.1	41.4041					0.043	0.034	0.033	0.039	0.179218	1	1	1	1	0	4	4.70384	0.66354	7.08901	1.35075e-12	1.37594e-10	3.34826	0.791765	4.22885	2.34884e-05	0.0021878	3.69352	0.709347	5.20693	1.91992e-07	1.74785e-05	3.18803	0.731174	4.36015	1.29972e-05	0.00101693
Manes.09G101200.1	120.087					0.039	0.025	0.029	0.028	0.0799583	1	1	1	1	0	4	4.40574	0.550366	8.00511	1.19359e-15	1.58358e-13	3.02856	0.706152	4.28882	1.79628e-05	0.00172026	3.3901	0.596499	5.68333	1.32095e-08	1.39782e-06	3.47501	0.619569	5.60875	2.0379e-08	2.40268e-06
Manes.15G137300.1	281.531					0.041	0.015	0.036	0.029	0.100563	1	1	1	1	0	4	4.96392	0.593931	8.35773	6.39356e-17	9.45066e-15	3.85903	0.742963	5.19411	2.05696e-07	3.21524e-05	5.62619	0.639291	8.80066	1.36011e-18	5.24152e-16	6.28186	0.662318	9.48465	2.4319e-21	2.32562e-18
Manes.05G121400.1	27.0545					0.04	0.034	0.075	0.073	0.110179	1	1	0	0	0	2	4.43828	0.67276	6.59713	4.19197e-11	3.70173e-09	2.81807	0.79786	3.53203	0.000412378	0.0271571	2.89216	0.72113	4.01059	6.05664e-05	0.00348291	3.18711	0.739428	4.31023	1.63082e-05	0.0012332
Manes.07G124900.1	20.7222					0.144	0.077	0.021	0.018	0.454636	0	0	1	1	0	2	3.90041	0.677053	5.76086	8.36858e-09	5.53793e-07	3.10596	0.799856	3.88315	0.000103113	0.00815255	3.13229	0.723796	4.32758	1.50754e-05	0.0010058	2.82145	0.744486	3.7898	0.000150769	0.00905313
Manes.12G064200.1	58.2103					0.01	0.024	0.087	0.078	0.0847509	1	1	0	0	0	2	5.36844	0.585195	9.17377	4.56759e-20	9.63018e-18	3.61862	0.724719	4.99313	5.94072e-07	8.20181e-05	3.44254	0.629461	5.46902	4.52533e-08	4.45969e-06	3.92145	0.647386	6.05736	1.38375e-09	2.03002e-07
Manes.02G071500.1	33.15					0.083	0.049	0.142	0.151	0.301264	0	1	0	0	0	1	3.82933	0.665773	5.75171	8.83467e-09	5.804e-07	2.91852	0.793645	3.67736	0.000235659	0.016648	2.67806	0.714306	3.74918	0.00017741	0.0089293	2.51282	0.735434	3.41678	0.000633667	0.0318313
Manes.12G097400.1	411.26					0.066	0.046	0.109	0.083	0.275772	0	1	0	0	0	1	5.39017	0.517731	10.4112	2.20526e-25	7.68957e-23	4.18483	0.678194	6.17055	6.80542e-10	1.72985e-07	4.66871	0.562743	8.29635	1.07359e-16	3.22326e-14	4.21338	0.58683	7.1799	6.97627e-13	1.63752e-10
Manes.01G062100.1	2461.12					0.336	0.238	0.169	0.156	1	0	0	0	0	0	0	5.66128	0.5344	10.5937	3.18693e-26	1.17132e-23	5.20405	0.700617	7.42781	1.10412e-13	8.57996e-11	6.17315	0.583526	10.579	3.72737e-26	6.87433e-23	4.96579	0.609179	8.15162	3.59095e-16	1.23624e-13
Manes.01G144000.1	47.7496					0.8	0.629	0.471	0.46	1	0	0	0	0	0	0	3.4603	0.569746	6.07341	1.25219e-09	9.10616e-08	2.70003	0.720141	3.74931	0.000177322	0.0130346	3.60203	0.614242	5.86419	4.51337e-09	4.98014e-07	2.66588	0.639135	4.17108	3.03162e-05	0.00213287
Manes.01G166300.1	3839.96					0.363	0.293	0.316	0.295	0.876944	0	0	0	0	0	0	5.8501	0.554051	10.5588	4.62634e-26	1.65562e-23	4.75512	0.718667	6.61658	3.67606e-11	1.21929e-08	5.18099	0.604657	8.56848	1.04863e-17	3.61007e-15	5.03501	0.630497	7.98579	1.3963e-15	4.45092e-13
Manes.01G240500.1	120.052					0.94	0.792	0.489	0.48	1	0	0	0	0	0	0	3.47535	0.500333	6.94607	3.75597e-12	3.62251e-10	2.73271	0.657268	4.15768	3.2149e-05	0.00288586	3.90915	0.542784	7.20204	5.93187e-13	1.10188e-10	3.76563	0.565575	6.65804	2.77499e-11	4.90755e-09
Manes.01G258900.1	217.469					0.627	0.441	0.52	0.477	1	0	0	0	0	0	0	6.13767	0.577401	10.6298	2.16544e-26	8.06789e-24	5.00715	0.723078	6.92477	4.36692e-12	1.86565e-09	5.6253	0.619336	9.0828	1.05817e-19	5.35725e-17	5.62466	0.641219	8.77183	1.75793e-18	8.72879e-16
Manes.02G123800.1	545.5					0.564	0.49	0.335	0.367	1	0	0	0	0	0	0	4.24301	0.562073	7.54886	4.39075e-14	5.1253e-12	3.36773	0.723774	4.65302	3.27108e-06	0.000381831	3.57087	0.61204	5.83437	5.3994e-09	5.90731e-07	3.77004	0.637321	5.91544	3.30983e-09	4.40514e-07
Manes.02G211000.1	343.674					0.726	0.531	0.375	0.379	1	0	0	0	0	0	0	6.04679	0.539635	11.2053	3.8392e-29	1.93368e-26	4.81732	0.692533	6.95608	3.49866e-12	1.55994e-09	5.71207	0.582233	9.81063	1.01334e-22	8.1764e-20	5.24825	0.605151	8.67262	4.22284e-18	1.98243e-15
Manes.03G025600.1	135.298					0.7	0.598	0.62	0.586	1	0	0	0	0	0	0	5.12437	0.530803	9.654	4.72741e-22	1.15834e-19	3.90947	0.680026	5.74901	8.97693e-09	1.88619e-06	4.62745	0.571834	8.09229	5.85532e-16	1.66137e-13	4.28354	0.593881	7.21279	5.48165e-13	1.33525e-10
Manes.03G102300.1	215.439					0.271	0.214	0.127	0.12	0.638225	0	0	0	0	0	0	6.47103	0.557307	11.6112	3.61299e-31	2.51964e-28	5.04966	0.699938	7.21444	5.41572e-13	3.00606e-10	5.67106	0.596522	9.50687	1.96484e-21	1.23737e-18	5.72242	0.617277	9.27043	1.85403e-20	1.40797e-17
Manes.03G117800.1	55.2252					0.063	0.064	0.093	0.102	0.188214	0	0	0	0	0	0	4.46561	0.599429	7.44979	9.34918e-14	1.05074e-11	3.02584	0.744545	4.06402	4.82354e-05	0.00412653	3.24097	0.645955	5.01734	5.2393e-07	4.46464e-05	3.43897	0.667105	5.15507	2.53533e-07	2.49819e-05
Manes.03G136200.1	66.8301					0.236	0.139	0.221	0.184	0.658813	0	0	0	0	0	0	5.55983	0.588754	9.44338	3.60942e-21	8.31941e-19	4.37942	0.72302	6.05711	1.38585e-09	3.45801e-07	5.06659	0.626709	8.08443	6.24575e-16	1.73403e-13	4.54075	0.647253	7.01542	2.29257e-12	4.73554e-10
Manes.04G120300.1	62.286					0.13	0.078	0.24	0.251	0.282793	0	0	0	0	0	0	5.26502	0.597805	8.80725	1.2825e-18	2.22174e-16	4.04995	0.736585	5.49828	3.83517e-08	7.07029e-06	4.32282	0.639645	6.75816	1.39753e-11	2.09793e-09	4.30249	0.660061	6.51832	7.10984e-11	1.21574e-08
Manes.05G035500.1	1629.59					0.478	0.373	0.4	0.407	1	0	0	0	0	0	0	6.65963	0.54045	12.3224	6.8645e-35	9.33503e-32	5.2491	0.702894	7.46784	8.1519e-14	6.79916e-11	5.89311	0.588023	10.0219	1.22131e-23	1.12623e-20	5.98908	0.612874	9.77213	1.48305e-22	1.74056e-19
Manes.05G035600.1	439.473					0.477	0.379	0.558	0.517	1	0	0	0	0	0	0	5.95311	0.562083	10.5912	3.27471e-26	1.18754e-23	4.70628	0.717287	6.56122	5.33697e-11	1.66845e-08	5.34768	0.607769	8.79887	1.38202e-18	5.24761e-16	5.38733	0.631479	8.53129	1.44724e-17	6.22797e-15
Manes.05G035800.1	1334.31					0.587	0.532	0.544	0.522	1	0	0	0	0	0	0	7.62875	0.532058	14.3382	1.26295e-46	8.58746e-43	6.27204	0.687655	9.12092	7.44913e-20	5.06504e-16	6.9676	0.575318	12.1109	9.25193e-34	7.96283e-30	7.11428	0.598499	11.8869	1.38487e-32	3.57574e-28
Manes.05G035900.1	1202.86					0.49	0.397	0.417	0.405	1	0	0	0	0	0	0	7.40995	0.532051	13.9271	4.33397e-44	1.96459e-40	6.16293	0.68829	8.95397	3.42918e-19	1.55445e-15	6.62148	0.575668	11.5023	1.28487e-30	6.63505e-27	6.9175	0.598951	11.5494	7.43639e-31	6.40025e-27
Manes.05G161300.1	151.556					0.101	0.092	0.285	0.262	1	0	0	0	0	0	0	5.98475	0.596086	10.0401	1.0159e-23	2.84851e-21	5.5077	0.737677	7.46628	8.24959e-14	6.79916e-11	5.4902	0.637801	8.60801	7.43387e-18	2.66587e-15	5.16418	0.659568	7.82963	4.89307e-15	1.45217e-12
Manes.05G207500.1	344.709					0.423	0.31	0.258	0.249	0.948164	0	0	0	0	0	0	4.43002	0.586269	7.55628	4.14748e-14	4.87773e-12	3.32351	0.741739	4.4807	7.43987e-06	0.000787352	3.75026	0.635792	5.89856	3.66685e-09	4.17084e-07	3.90778	0.660419	5.91712	3.27638e-09	4.38321e-07
Manes.06G086800.1	40.57					0.096	0.071	0.051	0.061	0.288321	0	0	0	0	0	0	5.02144	0.619941	8.09986	5.50228e-16	7.44532e-14	3.66935	0.755021	4.85994	1.17424e-06	0.00015136	3.90168	0.66319	5.88321	4.02392e-09	4.51728e-07	4.02184	0.682522	5.89262	3.80125e-09	4.98214e-07
Manes.06G154100.1	66.5062					0.657	0.604	0.583	0.613	1	0	0	0	0	0	0	4.85528	0.619297	7.83999	4.50574e-15	5.69987e-13	2.84639	0.761003	3.74032	0.000183788	0.0134735	3.97326	0.664515	5.97918	2.24258e-09	2.66836e-07	3.8449	0.686433	5.60127	2.12789e-08	2.48607e-06
Manes.07G071600.1	301.226					0.715	0.619	0.534	0.515	1	0	0	0	0	0	0	6.658	0.590954	11.2665	1.9201e-29	1.00429e-26	5.40368	0.735702	7.34492	2.05879e-13	1.36573e-10	5.94809	0.633568	9.38825	6.10081e-21	3.42441e-18	6.16032	0.655549	9.39719	5.60376e-21	4.98928e-18
Manes.07G101000.1	111.157					0.342	0.328	0.453	0.463	0.754199	0	0	0	0	0	0	5.2868	0.576728	9.16689	4.86874e-20	1.00318e-17	4.00099	0.723066	5.53337	3.14141e-08	6.0169e-06	4.56969	0.619583	7.37543	1.63821e-13	3.35702e-11	4.41304	0.6416	6.87818	6.06218e-12	1.20404e-09
Manes.07G107100.1	338.291					0.33	0.344	0.193	0.208	0.823878	0	0	0	0	0	0	4.58119	0.596407	7.68132	1.5746e-14	1.91187e-12	3.33238	0.74928	4.44745	8.68968e-06	0.000891856	3.86063	0.645899	5.97713	2.27099e-09	2.68977e-07	3.84404	0.670383	5.7341	9.80324e-09	1.21692e-06
Manes.08G032700.1	36.4019					0.769	0.785	0.805	0.79	1	0	0	0	0	0	0	3.73989	0.662139	5.64819	1.62147e-08	1.02322e-06	2.77302	0.791546	3.5033	0.000459527	0.029687	2.82525	0.710223	3.97797	6.9505e-05	0.00390135	3.12176	0.730446	4.27377	1.92194e-05	0.00141784
Manes.08G088600.1	87.3788					0.461	0.465	0.699	0.684	0.94897	0	0	0	0	0	0	3.9795	0.577514	6.89075	5.54981e-12	5.2411e-10	2.98712	0.730486	4.08922	4.32835e-05	0.00373722	3.19538	0.624956	5.11297	3.17128e-07	2.80419e-05	3.07574	0.648471	4.74306	2.10514e-06	0.00018488
Manes.08G105400.1	81.9328					0.388	0.296	0.202	0.192	1	0	0	0	0	0	0	4.9553	0.671298	7.38167	1.56321e-13	1.73536e-11	3.57621	0.796881	4.48776	7.19745e-06	0.000772955	4.08417	0.717216	5.69447	1.23753e-08	1.31494e-06	3.81246	0.738516	5.16232	2.43903e-07	2.41287e-05
Manes.09G183300.1	16.0677					0.228	0.232	0.367	0.361	0.793184	0	0	0	0	0	0	3.8696	0.652319	5.93207	2.99139e-09	2.07551e-07	3.33426	0.781007	4.26918	1.96193e-05	0.00185925	3.11496	0.699061	4.45591	8.35375e-06	0.000582957	2.85616	0.719676	3.96868	7.22728e-05	0.00465358
Manes.10G043400.1	75.0518					0.384	0.444	0.45	0.46	1	0	0	0	0	0	0	5.15425	0.63401	8.12961	4.30682e-16	5.91601e-14	3.73737	0.771086	4.84689	1.25413e-06	0.000160895	4.21173	0.678955	6.20324	5.53116e-10	7.21286e-08	4.46324	0.69998	6.37623	1.81496e-10	2.98485e-08
Manes.10G050200.1	57.4521					0.191	0.158	0.131	0.155	0.600508	0	0	0	0	0	0	4.92449	0.601238	8.1906	2.59937e-16	3.66309e-14	4.60177	0.739812	6.22019	4.96549e-10	1.32403e-07	4.37929	0.643253	6.80804	9.89398e-12	1.5577e-09	4.08695	0.664601	6.14949	7.77347e-10	1.16018e-07
Manes.10G076900.1	15.3246					0.562	0.554	0.457	0.45	1	0	0	0	0	0	0	3.2795	0.684269	4.7927	1.64548e-06	7.52164e-05	2.89243	0.803885	3.59807	0.000320587	0.0216361	3.08545	0.730279	4.22503	2.38904e-05	0.00151189	3.00215	0.749717	4.00438	6.21793e-05	0.00405422
Manes.10G109500.1	117.936					0.932	0.85	0.686	0.67	1	0	0	0	0	0	0	4.5304	0.584432	7.75179	9.06034e-15	1.11001e-12	3.6924	0.734061	5.03009	4.90237e-07	6.94451e-05	4.63444	0.629383	7.36346	1.79207e-13	3.6434e-11	4.15902	0.652763	6.37141	1.87299e-10	3.04155e-08
Manes.11G050600.1	208.689					0.174	0.218	0.442	0.397	0.436283	0	0	0	0	0	0	5.83471	0.535559	10.8946	1.22268e-27	5.03854e-25	4.99293	0.684236	7.29709	2.94059e-13	1.83539e-10	4.92421	0.576713	8.5384	1.3609e-17	4.4479e-15	4.95471	0.598381	8.2802	1.22968e-16	4.60148e-14
Manes.11G136300.1	554.342					0.965	0.949	0.899	0.897	1	0	0	0	0	0	0	6.84994	0.580842	11.7931	4.23504e-32	3.29099e-29	6.21167	0.730278	8.5059	1.80196e-17	6.1262e-14	6.30887	0.625053	10.0933	5.91244e-24	5.87151e-21	6.63452	0.647945	10.2393	1.3215e-24	3.54883e-21
Manes.12G044800.1	27.0816					0.706	0.805	0.861	0.861	1	0	0	0	0	0	0	3.90334	0.692464	5.63689	1.73148e-08	1.08759e-06	3.07015	0.80838	3.7979	0.000145926	0.0110523	3.10763	0.738794	4.20636	2.59519e-05	0.00163434	3.04236	0.758279	4.0122	6.01564e-05	0.00393225
Manes.12G075800.1	209.507					0.728	0.608	0.449	0.42	1	0	0	0	0	0	0	5.57919	0.648018	8.60963	7.32981e-18	1.20822e-15	4.1951	0.78294	5.35813	8.40856e-08	1.39368e-05	4.9634	0.69467	7.14497	9.00172e-13	1.62535e-10	4.76197	0.717089	6.6407	3.12203e-11	5.48372e-09
Manes.12G082800.1	1287.3					0.836	0.651	0.563	0.547	1	0	0	0	0	0	0	5.94281	0.544338	10.9175	9.50752e-28	4.0404e-25	4.70169	0.707205	6.64826	2.96569e-11	1.03411e-08	5.4761	0.592572	9.24124	2.43654e-20	1.31066e-17	5.69076	0.617608	9.21419	3.13626e-20	2.1886e-17
Manes.12G085400.1	8.72595					0.93	0.808	0.667	0.647	1	0	0	0	0	0	0	2.81445	0.671573	4.19084	2.77924e-05	0.000989394	2.80011	0.794338	3.52508	0.000423356	0.0276789	2.50417	0.720826	3.47404	0.000512693	0.0228631	3.05888	0.734997	4.16176	3.15807e-05	0.00220979
Manes.13G034200.1	2502.36					0.1	0.062	0.092	0.116	0.240614	0	0	0	0	0	0	5.61227	0.54207	10.3534	4.03865e-25	1.39042e-22	4.70397	0.708217	6.64199	3.09474e-11	1.06545e-08	4.72793	0.592101	7.98501	1.40507e-15	3.59198e-13	4.62071	0.617893	7.47818	7.53611e-14	2.0269e-11
Manes.13G062900.1	51.6078					0.744	0.778	0.622	0.61	1	0	0	0	0	0	0	1.77476	0.522211	3.39856	0.000677414	0.0154178	2.40511	0.681996	3.52658	0.000420968	0.0275892	2.10188	0.569142	3.69307	0.00022156	0.0108965	2.12359	0.592648	3.58322	0.000339383	0.0183324
Manes.14G071400.1	29.7499					0.154	0.22	0.469	0.456	0.49926	0	0	0	0	0	0	3.97086	0.648525	6.12292	9.18783e-10	6.86513e-08	3.30345	0.781656	4.22622	2.37651e-05	0.00220602	2.6652	0.6977	3.81998	0.000133461	0.0069196	2.84719	0.717593	3.96769	7.25736e-05	0.00465981
Manes.14G082500.1	28.7998					0.078	0.103	0.358	0.378	0.30191	0	0	0	0	0	0	4.68688	0.623429	7.51791	5.56607e-14	6.46949e-12	3.37537	0.757036	4.45866	8.24726e-06	0.000859422	3.20431	0.669787	4.78408	1.71772e-06	0.000133188	4.20091	0.684152	6.14031	8.23593e-10	1.22214e-07
Manes.15G065200.1	76.7388					0.985	0.972	0.947	0.947	1	0	0	0	0	0	0	3.86203	0.620404	6.22502	4.81481e-10	3.69925e-08	3.66121	0.762853	4.79937	1.59167e-06	0.000200417	4.5301	0.666005	6.80191	1.03244e-11	1.61562e-09	3.45977	0.689906	5.01485	5.3076e-07	5.01986e-05
Manes.15G082100.1	167.937					0.258	0.166	0.557	0.565	0.860396	0	0	0	0	0	0	5.6229	0.550823	10.2082	1.82249e-24	5.56944e-22	4.86535	0.698755	6.96288	3.33378e-12	1.5112e-09	5.17021	0.59222	8.73021	2.54207e-18	9.37659e-16	4.17751	0.615247	6.78997	1.1216e-11	2.16117e-09
Manes.16G038700.1	83.4789					0.871	0.813	0.813	0.775	1	0	0	0	0	0	0	4.43284	0.595225	7.44733	9.52464e-14	1.06605e-11	3.31151	0.741186	4.46785	7.90095e-06	0.0008265	4.61258	0.639037	7.21802	5.27518e-13	9.94198e-11	4.36601	0.661531	6.59986	4.11549e-11	7.13168e-09
Manes.16G048400.1	19.2829					0.955	0.928	0.834	0.852	1	0	0	0	0	0	0	3.48454	0.690711	5.04486	4.53848e-07	2.27745e-05	2.86321	0.80758	3.54542	0.000391981	0.0260027	2.97466	0.737232	4.03491	5.46232e-05	0.00319812	3.20481	0.755613	4.24134	2.22194e-05	0.00161607
Manes.16G083700.1	47.457					0.267	0.206	0.417	0.385	0.617802	0	0	0	0	0	0	3.94577	0.575014	6.86205	6.78816e-12	6.34448e-10	2.89591	0.723832	4.00081	6.31264e-05	0.00528281	3.20869	0.620729	5.16923	2.35058e-07	2.1221e-05	2.55805	0.644953	3.96626	7.30087e-05	0.00466605
Manes.16G117600.1	481.651					0.562	0.488	0.338	0.342	1	0	0	0	0	0	0	6.23053	0.524861	11.8708	1.67796e-32	1.57369e-29	4.93101	0.679268	7.2593	3.89105e-13	2.30062e-10	5.94789	0.567204	10.4863	9.98347e-26	1.43207e-22	5.79273	0.59002	9.81785	9.43329e-23	1.28193e-19
Manes.17G011200.1	261.863					0.155	0.124	0.104	0.088	0.371248	0	0	0	0	0	0	4.98083	0.583826	8.53137	1.44629e-17	2.31389e-15	3.75907	0.737722	5.09551	3.47799e-07	5.08572e-05	4.09631	0.631777	6.48379	8.94475e-11	1.25518e-08	3.86138	0.656002	5.88623	3.95108e-09	5.15237e-07
Manes.17G036400.1	144.703					0.624	0.49	0.466	0.468	1	0	0	0	0	0	0	5.46868	0.607803	8.99745	2.31028e-19	4.34752e-17	4.05705	0.751014	5.40209	6.58689e-08	1.14108e-05	5.28276	0.651468	8.10901	5.10322e-16	1.46406e-13	5.29515	0.673578	7.86122	3.80397e-15	1.14208e-12
Manes.17G055300.1	13240.9					0.553	0.36	0.355	0.325	1	0	0	0	0	0	0	6.27076	0.548807	11.4262	3.0945e-30	1.91282e-27	5.15959	0.715161	7.21459	5.40976e-13	3.00606e-10	5.68783	0.599839	9.48225	2.48855e-21	1.52987e-18	5.54216	0.625924	8.85436	8.41665e-19	4.43506e-16
Manes.17G110900.1	100.021					0.071	0.114	0.373	0.377	0.241193	0	0	0	0	0	0	4.02114	0.618192	6.50468	7.78592e-11	6.59693e-09	3.12655	0.763457	4.09525	4.21714e-05	0.00366446	2.90843	0.66728	4.35864	1.30872e-05	0.000882273	3.11001	0.69023	4.50576	6.61355e-06	0.000549074
Manes.18G028100.1	14.6593					0.687	0.787	0.82	0.821	1	0	0	0	0	0	0	2.73059	0.713068	3.82935	0.000128482	0.00384429	3.08953	0.817179	3.78073	0.000156372	0.011711	2.99092	0.757286	3.94953	7.83058e-05	0.00433875	2.54185	0.776629	3.27293	0.00106437	0.0499674

## Sheet: Data_S2b_949_genes_DEG
Data S2b. 949 DT transcript CTL vs AMF Kallisto-DESeq2
transcript	baseMean	log2FoldChange	lfcSE	stat	pvalue	padj
Manes.01G149400.1	13262.1	7.76502	0.471102	16.4827	4.88715e-61	1.31239e-56
Manes.02G108300.1	5645.21	7.50261	0.483201	15.5269	2.28101e-54	3.06272e-50
Manes.05G035800.1	1334.31	8.19228	0.542789	15.0929	1.8026e-51	1.61357e-47
Manes.17G054300.1	1316.19	7.51448	0.507406	14.8096	1.26978e-49	8.52465e-46
Manes.05G035900.1	1202.86	7.86416	0.538249	14.6106	2.40231e-48	1.29023e-44
Manes.12G004600.1	724.378	8.14823	0.576986	14.1221	2.77734e-45	1.24304e-41
Manes.16G037700.1	1450.96	7.6254	0.541727	14.0761	5.32762e-45	2.04383e-41
Manes.17G095900.1	2849.85	6.75105	0.484017	13.948	3.23719e-44	1.08665e-40
Manes.10G021500.1	9148.66	7.08493	0.515123	13.7539	4.82713e-43	1.29628e-39
Manes.16G037500.1	2975.26	7.30615	0.53591	13.6332	2.54313e-42	6.20848e-39
Manes.01G149300.1	7475.05	6.83507	0.503305	13.5804	5.23457e-42	1.17141e-38
Manes.01G070600.1	1953.3	6.9081	0.51274	13.4729	2.25808e-41	4.6645e-38
Manes.05G053600.1	529.623	7.29186	0.545303	13.3721	8.80092e-41	1.68814e-37
Manes.03G068500.1	1237.86	6.85895	0.513192	13.3653	9.64903e-41	1.72743e-37
Manes.10G021400.1	3899.54	6.77623	0.507446	13.3536	1.12876e-40	1.89448e-37
Manes.10G021700.1	1479.09	6.61569	0.498262	13.2775	3.12488e-40	4.93621e-37
Manes.11G137300.1	1270.59	7.36804	0.558334	13.1965	9.19277e-40	1.37146e-36
Manes.11G136300.1	554.342	7.95041	0.60834	13.069	4.95017e-39	6.99641e-36
Manes.05G035500.1	1629.59	6.91864	0.530012	13.0538	6.04888e-39	7.97615e-36
Manes.14G096400.1	1694.68	6.16766	0.473779	13.018	9.66647e-39	1.17992e-35
Manes.16G004600.1	698.436	6.49216	0.500906	12.9609	2.03974e-38	2.38153e-35
Manes.13G065300.1	1947.83	6.44425	0.499928	12.8904	5.10095e-38	5.70753e-35
Manes.02G030800.1	14522.6	6.67907	0.518748	12.8754	6.19495e-38	6.65437e-35
Manes.08G146400.1	577.86	6.80558	0.530281	12.8339	1.05879e-37	1.09357e-34
Manes.17G055300.1	13240.9	6.60584	0.517659	12.761	2.7071e-37	2.69246e-34
Manes.16G037600.1	1492.87	6.93892	0.545372	12.7233	4.39056e-37	4.21086e-34
Manes.15G007900.1	870.646	6.66256	0.526096	12.6642	9.34207e-37	8.65076e-34
Manes.02G188800.1	1268.07	7.04246	0.56031	12.5689	3.13196e-36	2.80352e-33
Manes.16G117600.1	481.651	6.5998	0.525336	12.563	3.37243e-36	2.92139e-33
Manes.02G152300.1	414.146	5.81177	0.46787	12.4217	1.99165e-35	1.67136e-32
Manes.10G079600.1	785.636	6.37288	0.515388	12.3652	4.03251e-35	3.28148e-32
Manes.18G034100.1	2450.02	6.17769	0.501096	12.3284	6.37285e-35	5.03343e-32
Manes.12G124500.1	2678.68	6.39519	0.52362	12.2134	2.63622e-34	2.02266e-31
Manes.12G095700.1	569.886	5.18916	0.42585	12.1854	3.7174e-34	2.77298e-31
Manes.01G123300.1	6755.87	5.77964	0.475639	12.1513	5.64495e-34	4.09701e-31
Manes.16G023400.1	248.541	7.26038	0.598774	12.1254	7.74731e-34	5.4749e-31
Manes.01G062100.1	2461.12	6.24883	0.517298	12.0797	1.35133e-33	9.30477e-31
Manes.12G082800.1	1287.3	6.3274	0.525137	12.049	1.96219e-33	1.31731e-30
Manes.16G087900.1	1397.32	6.23418	0.521167	11.962	5.6209e-33	3.60894e-30
Manes.18G039200.1	1081.34	5.9109	0.494155	11.9616	5.64443e-33	3.60894e-30
Manes.07G097300.1	2640.53	5.30569	0.446615	11.8798	1.50759e-32	9.4151e-30
Manes.07G071600.1	301.226	7.46561	0.629628	11.8572	1.97554e-32	1.20571e-29
Manes.01G089400.1	1620.48	6.38198	0.538599	11.8492	2.17206e-32	1.26801e-29
Manes.09G138500.1	345.619	6.95812	0.587196	11.8497	2.15865e-32	1.26801e-29
Manes.S048700.1	536.576	6.34267	0.539645	11.7534	6.78237e-32	3.87519e-29
Manes.05G082500.1	760.172	6.33358	0.541234	11.7021	1.24336e-31	6.81412e-29
Manes.11G100500.1	341.694	5.81256	0.499512	11.6365	2.68879e-31	1.41901e-28
Manes.15G190400.1	1374.95	6.1403	0.527686	11.6363	2.69493e-31	1.41901e-28
Manes.06G021900.1	195.486	6.38034	0.548663	11.6289	2.93921e-31	1.51788e-28
Manes.02G211000.1	343.674	6.32703	0.544964	11.61	3.66664e-31	1.85781e-28
Manes.03G055600.1	1661.01	5.85432	0.507329	11.5395	8.34186e-31	4.13517e-28
Manes.13G149600.1	212.031	7.21055	0.624929	11.5382	8.4693e-31	4.13517e-28
Manes.01G070500.1	6324.5	6.15931	0.534337	11.527	9.64346e-31	4.55567e-28
Manes.09G094800.1	222.406	6.4353	0.558292	11.5268	9.66982e-31	4.55567e-28
Manes.09G003000.1	1058.48	5.59615	0.485667	11.5226	1.01498e-30	4.69936e-28
Manes.02G178000.1	673.561	5.97827	0.519028	11.5182	1.06807e-30	4.86137e-28
Manes.01G166300.1	3839.96	6.07352	0.527377	11.5165	1.09003e-30	4.8786e-28
Manes.03G102300.1	215.439	6.76443	0.590323	11.4589	2.12267e-30	9.34463e-28
Manes.12G068600.1	203.189	6.88613	0.602925	11.4212	3.27684e-30	1.41929e-27
Manes.09G064400.1	283.396	6.00201	0.527338	11.3817	5.15852e-30	2.19884e-27
Manes.08G075800.1	922.455	4.85708	0.426941	11.3765	5.47742e-30	2.29829e-27
Manes.01G069100.1	236.874	7.09162	0.625219	11.3426	8.06832e-30	3.33333e-27
Manes.18G005600.1	570.899	5.75205	0.508202	11.3184	1.06347e-29	4.32704e-27
Manes.13G104000.1	373.361	6.45111	0.570737	11.3031	1.26617e-29	5.07489e-27
Manes.01G258900.1	217.469	6.86649	0.609573	11.2644	1.96638e-29	7.76547e-27
Manes.05G035600.1	439.473	6.29581	0.559405	11.2545	2.20126e-29	8.44468e-27
Manes.12G051900.1	768.58	5.70423	0.516082	11.0529	2.12136e-28	7.91208e-26
Manes.15G153800.1	504.006	4.88772	0.442381	11.0487	2.22472e-28	8.1839e-26
Manes.16G119600.1	805.319	5.63894	0.5107	11.0416	2.4077e-28	8.73735e-26
Manes.13G034200.1	2502.36	5.66602	0.520699	10.8816	1.41095e-27	5.05196e-25
Manes.04G163000.1	321.913	6.59781	0.611395	10.7914	3.78002e-27	1.33564e-24
Manes.11G050600.1	208.689	5.92784	0.550145	10.7751	4.51493e-27	1.5746e-24
Manes.09G105800.1	153.89	6.47355	0.602397	10.7463	6.16847e-27	2.12369e-24
Manes.07G003300.1	179.271	6.66777	0.624775	10.6723	1.37216e-26	4.6643e-24
Manes.01G191900.1	506.743	4.91849	0.463816	10.6044	2.84314e-26	9.54371e-24
Manes.15G123400.1	852.058	6.12749	0.578943	10.5839	3.53808e-26	1.17298e-23
Manes.08G156600.1	490.135	5.87767	0.555544	10.58	3.68822e-26	1.20785e-23
Manes.05G161300.1	151.556	6.74729	0.637903	10.5773	3.798e-26	1.22881e-23
Manes.12G124400.1	1209.99	5.58586	0.530376	10.5319	6.15917e-26	1.96903e-23
Manes.09G138600.1	4902.46	5.77614	0.550566	10.4913	9.47424e-26	2.99319e-23
Manes.17G086900.1	159.416	6.61121	0.633125	10.4422	1.59083e-25	4.96746e-23
Manes.05G140600.1	467.384	5.92917	0.573514	10.3383	4.72764e-25	1.45927e-22
Manes.05G035700.1	116.001	6.30308	0.611491	10.3077	6.50268e-25	1.98435e-22
Manes.11G083500.1	203.308	6.45043	0.627047	10.287	8.06619e-25	2.43382e-22
Manes.12G097400.1	411.26	5.30659	0.517234	10.2596	1.07201e-24	3.16348e-22
Manes.10G048300.1	203.855	6.59162	0.644005	10.2353	1.37698e-24	4.01927e-22
Manes.02G007700.1	1958.57	4.98422	0.490605	10.1593	3.01127e-24	8.69513e-22
Manes.16G084200.1	401.297	5.73489	0.565105	10.1484	3.36993e-24	9.62724e-22
Manes.15G082100.1	167.937	5.81065	0.575099	10.1037	5.31743e-24	1.5031e-21
Manes.09G046400.1	105.911	6.42899	0.637019	10.0923	5.97427e-24	1.65395e-21
Manes.16G137100.1	201.516	5.78303	0.572991	10.0927	5.95075e-24	1.65395e-21
Manes.14G054900.1	526.625	5.44263	0.539782	10.083	6.56805e-24	1.79978e-21
Manes.14G174100.1	489.094	5.55374	0.551877	10.0634	8.02044e-24	2.17556e-21
Manes.05G109200.1	1682.18	3.96583	0.394304	10.0578	8.48901e-24	2.27964e-21
Manes.07G056300.1	233.638	5.23164	0.523986	9.98432	1.78524e-23	4.74661e-21
Manes.06G007200.1	291.828	4.57561	0.460645	9.93305	2.98965e-23	7.87098e-21
Manes.15G007800.1	1129.47	5.13222	0.517476	9.91781	3.48321e-23	9.08138e-21
Manes.11G121200.1	119.504	5.84994	0.591078	9.89706	4.28674e-23	1.10689e-20
Manes.04G164100.1	358.218	5.42145	0.547928	9.89445	4.40038e-23	1.12541e-20
Manes.15G137300.1	281.531	6.2003	0.628097	9.87157	5.52921e-23	1.40077e-20
Manes.17G036400.1	144.703	6.2115	0.632382	9.8224	9.01712e-23	2.26304e-20
Manes.11G148300.1	1156.71	5.34752	0.545915	9.79552	1.17694e-22	2.92644e-20
Manes.06G169000.1	99.5895	6.09146	0.624017	9.7617	1.64382e-22	4.04983e-20
Manes.01G151600.1	167.641	5.66577	0.584221	9.69798	3.07517e-22	7.50733e-20
Manes.18G094900.1	817.778	3.64851	0.377253	9.67126	3.99446e-22	9.66371e-20
Manes.03G025600.1	135.298	5.21025	0.539637	9.65509	4.67752e-22	1.12152e-19
Manes.05G182300.1	89.3763	6.20683	0.642965	9.65346	4.75265e-22	1.12945e-19
Manes.12G075800.1	209.507	6.45061	0.670297	9.62352	6.36191e-22	1.49862e-19
Manes.11G154300.1	204.338	5.71357	0.595739	9.59073	8.74611e-22	2.04233e-19
Manes.06G023400.1	1992.25	3.62494	0.378984	9.56489	1.12316e-21	2.60012e-19
Manes.08G099700.1	134.682	3.98466	0.417499	9.54412	1.37271e-21	3.15065e-19
Manes.16G113300.1	173.018	6.28088	0.65884	9.53324	1.52448e-21	3.46936e-19
Manes.14G125000.1	91.7684	5.82889	0.612047	9.5236	1.67275e-21	3.77479e-19
Manes.05G037700.1	904.18	4.75275	0.500008	9.50534	1.99398e-21	4.4622e-19
Manes.16G138100.1	556.094	4.89347	0.514969	9.50247	2.04975e-21	4.54909e-19
Manes.05G182000.1	612.496	4.36226	0.461082	9.46093	3.0521e-21	6.71813e-19
Manes.10G048500.1	137.806	6.10403	0.645929	9.44999	3.38848e-21	7.39791e-19
Manes.09G099200.1	119.359	5.50939	0.58434	9.4284	4.1639e-21	9.01753e-19
Manes.09G051200.1	244.627	4.58799	0.486774	9.42528	4.28956e-21	9.21534e-19
Manes.15G046500.1	87.9791	6.11937	0.650054	9.41362	4.79315e-21	1.02155e-18
Manes.18G018900.1	129.018	5.89329	0.627743	9.38807	6.11103e-21	1.29217e-18
Manes.16G051600.1	89.0759	5.44255	0.582215	9.34802	8.9306e-21	1.87361e-18
Manes.01G095300.1	90.466	5.5165	0.592951	9.30347	1.35941e-20	2.82989e-18
Manes.01G102600.1	230.377	4.41249	0.475555	9.2786	1.71712e-20	3.54705e-18
Manes.S091700.1	284.246	6.46219	0.696642	9.2762	1.75634e-20	3.60037e-18
Manes.12G154300.1	136.623	5.10112	0.550313	9.26948	1.87057e-20	3.80547e-18
Manes.03G136200.1	66.8301	5.93423	0.640367	9.26693	1.91585e-20	3.86829e-18
Manes.16G119800.1	206.199	4.95385	0.535212	9.25588	2.1248e-20	4.25816e-18
Manes.07G047900.1	86.4592	6.04319	0.655898	9.21361	3.15323e-20	6.27236e-18
Manes.07G101000.1	111.157	5.48036	0.595471	9.2034	3.4679e-20	6.84756e-18
Manes.12G145300.1	203.009	5.34809	0.582131	9.18709	4.03612e-20	7.91139e-18
Manes.01G116600.1	794.985	3.70772	0.405231	9.14965	5.712e-20	1.11152e-17
Manes.S010600.1	172.281	4.78062	0.523113	9.13878	6.31587e-20	1.22019e-17
Manes.S095800.1	184.136	5.39658	0.593429	9.09389	9.55576e-20	1.83293e-17
Manes.02G045800.1	125.348	5.47782	0.604076	9.06811	1.21104e-19	2.30646e-17
Manes.10G095200.1	58.8579	5.35118	0.592562	9.03058	1.70765e-19	3.22939e-17
Manes.16G127400.1	210.695	4.83271	0.535385	9.02661	1.77067e-19	3.32515e-17
Manes.04G002300.1	499.374	5.04126	0.559708	9.00693	2.11902e-19	3.95169e-17
Manes.12G062600.1	79.7477	5.42637	0.603099	8.99748	2.30967e-19	4.27751e-17
Manes.06G010200.1	94.1338	5.45487	0.606841	8.98896	2.49574e-19	4.59045e-17
Manes.06G086200.1	121.399	5.443	0.605884	8.98356	2.62134e-19	4.78867e-17
Manes.11G136400.1	147.238	5.09278	0.567899	8.96775	3.02629e-19	5.49108e-17
Manes.03G204000.1	71.0315	5.87037	0.654686	8.9667	3.05537e-19	5.50665e-17
Manes.08G106700.1	454.828	5.14981	0.57453	8.96352	3.14489e-19	5.63018e-17
Manes.13G037300.1	408.009	2.80712	0.313337	8.95879	3.28267e-19	5.83793e-17
Manes.14G109400.1	237.948	5.59888	0.625118	8.95653	3.35064e-19	5.91961e-17
Manes.05G170500.1	73.2611	5.65336	0.633485	8.92422	4.48855e-19	7.82699e-17
Manes.02G054100.1	68.7148	5.83764	0.654555	8.91849	4.72708e-19	8.18974e-17
Manes.11G015600.1	132.577	6.08636	0.682569	8.91683	4.79813e-19	8.25956e-17
Manes.03G137400.1	77.8818	5.87676	0.662574	8.86958	7.34227e-19	1.25586e-16
Manes.01G048300.1	239.565	4.96942	0.564616	8.8014	1.35117e-18	2.28203e-16
Manes.S103200.1	85.7278	5.47008	0.62278	8.78333	1.58705e-18	2.66366e-16
Manes.02G053800.1	234.106	4.18877	0.477453	8.77315	1.73731e-18	2.89775e-16
Manes.01G137000.1	136.787	5.61254	0.640678	8.76031	1.94711e-18	3.22764e-16
Manes.01G176300.1	120.349	5.72499	0.659955	8.67482	4.14192e-18	6.82374e-16
Manes.05G040000.1	661.013	2.91636	0.336946	8.65526	4.91793e-18	8.05282e-16
Manes.08G147300.1	320.324	5.47047	0.632498	8.649	5.19518e-18	8.45523e-16
Manes.16G072300.1	94.3966	5.85504	0.678921	8.62403	6.46366e-18	1.04563e-15
Manes.17G011200.1	261.863	5.00219	0.580508	8.61691	6.87854e-18	1.10609e-15
Manes.10G109500.1	117.936	5.02908	0.584231	8.60803	7.43263e-18	1.18807e-15
Manes.10G021600.1	295.117	5.21208	0.607573	8.57852	9.61035e-18	1.52149e-15
Manes.12G108900.1	77.5176	5.66599	0.660506	8.57826	9.63183e-18	1.52149e-15
Manes.05G006900.1	322.486	3.78475	0.442357	8.55587	1.16984e-17	1.83713e-15
Manes.04G120300.1	62.286	5.45385	0.637714	8.55219	1.20778e-17	1.88569e-15
Manes.01G258200.1	117.902	4.80988	0.563532	8.53524	1.39871e-17	2.17115e-15
Manes.10G031700.1	72.0414	5.71856	0.670738	8.52577	1.51796e-17	2.34271e-15
Manes.01G193000.1	534.174	3.7876	0.444909	8.5132	1.69192e-17	2.59628e-15
Manes.S049100.1	79.4148	5.64929	0.6642	8.5054	1.80963e-17	2.76113e-15
Manes.04G002400.1	736.442	4.92846	0.582334	8.46328	2.5996e-17	3.94404e-15
Manes.16G054500.1	243.192	3.94648	0.466527	8.45927	2.69046e-17	4.05896e-15
Manes.10G050200.1	57.4521	5.36959	0.635372	8.4511	2.88561e-17	4.32906e-15
Manes.09G046300.1	57.5192	5.48662	0.649737	8.44438	3.05673e-17	4.5603e-15
Manes.01G063900.1	48.8873	5.50566	0.653136	8.42959	3.46885e-17	5.14654e-15
Manes.01G089500.1	661.451	4.83273	0.573649	8.42454	3.62174e-17	5.34386e-15
Manes.01G152700.1	105.608	5.05019	0.59963	8.42217	3.69581e-17	5.42335e-15
Manes.02G045600.1	1310.67	4.57776	0.544143	8.41278	4.00396e-17	5.8436e-15
Manes.10G057300.1	402.032	5.03274	0.598467	8.40939	4.12159e-17	5.98277e-15
Manes.17G071300.1	1678.72	3.38757	0.403025	8.40536	4.2654e-17	6.15822e-15
Manes.11G154200.1	640.709	4.65706	0.556822	8.36365	6.08083e-17	8.68588e-15
Manes.10G043400.1	75.0518	5.57505	0.666977	8.35868	6.34238e-17	9.01155e-15
Manes.05G073500.1	104.341	5.17661	0.619482	8.35636	6.46851e-17	9.14239e-15
Manes.11G014200.1	397.21	3.59144	0.430838	8.33595	7.68793e-17	1.0809e-14
Manes.07G122300.1	59.9645	5.02013	0.602525	8.33182	7.96075e-17	1.11343e-14
Manes.06G063300.1	87.5895	5.40805	0.652426	8.28914	1.14069e-16	1.58715e-14
Manes.09G129800.1	81.7126	5.32889	0.645213	8.25911	1.46759e-16	2.02106e-14
Manes.16G038700.1	83.4789	4.9689	0.603106	8.23885	1.73867e-16	2.38215e-14
Manes.16G090300.1	830.727	3.72367	0.452158	8.23533	1.79071e-16	2.441e-14
Manes.13G020300.1	316.904	5.66813	0.688607	8.23131	1.85183e-16	2.51156e-14
Manes.02G123800.1	545.5	4.38244	0.535744	8.1801	2.83598e-16	3.82701e-14
Manes.01G240500.1	120.052	4.01365	0.491991	8.15796	3.40717e-16	4.55205e-14
Manes.12G128200.1	138.609	5.27997	0.648293	8.14442	3.81092e-16	5.06626e-14
Manes.15G157100.1	1255.06	2.87126	0.353477	8.12291	4.55141e-16	6.02087e-14
Manes.04G153800.1	94.7643	5.13717	0.634559	8.09565	5.69571e-16	7.49768e-14
Manes.07G107100.1	338.291	4.70315	0.581578	8.08688	6.1215e-16	7.97994e-14
Manes.01G070400.1	132.8	5.73272	0.709393	8.08117	6.4148e-16	8.32098e-14
Manes.05G207500.1	344.709	4.5835	0.567223	8.0806	6.44509e-16	8.32098e-14
Manes.04G097400.1	131.371	3.65698	0.453337	8.06681	7.21581e-16	9.27145e-14
Manes.13G074700.1	356.05	3.73248	0.463358	8.05529	7.92935e-16	1.01398e-13
Manes.17G123500.1	65.2102	5.49678	0.683608	8.04083	8.92337e-16	1.13568e-13
Manes.12G127200.1	60.4222	5.13487	0.640568	8.01612	1.09137e-15	1.37594e-13
Manes.05G075300.1	314.264	3.30396	0.412862	8.00259	1.21833e-15	1.52884e-13
Manes.08G105400.1	81.9328	5.4932	0.6997	7.8508	4.13376e-15	5.16316e-13
Manes.12G024400.1	42.9842	5.05029	0.643383	7.84959	4.17398e-15	5.18927e-13
Manes.14G001600.1	414.691	2.63818	0.336333	7.84397	4.36507e-15	5.40182e-13
Manes.15G144600.1	43.7022	5.25775	0.671314	7.83203	4.80037e-15	5.91326e-13
Manes.05G085400.1	45.853	5.27736	0.674542	7.82361	5.133e-15	6.29414e-13
Manes.01G139400.1	584.646	3.20965	0.410572	7.8175	5.38809e-15	6.5769e-13
Manes.12G064200.1	58.2103	5.0022	0.642755	7.78244	7.11388e-15	8.64417e-13
Manes.06G086800.1	40.57	5.19102	0.668881	7.76075	8.44273e-15	1.02127e-12
Manes.13G117200.1	47.903	5.27123	0.680134	7.75028	9.16914e-15	1.10416e-12
Manes.13G125700.1	54.3706	5.12464	0.661379	7.74841	9.30501e-15	1.11552e-12
Manes.09G101200.1	120.087	4.29174	0.555117	7.73123	1.06515e-14	1.27127e-12
Manes.06G016300.1	142.213	3.60912	0.467194	7.72509	1.11774e-14	1.32813e-12
Manes.14G068200.1	176.048	3.8989	0.505737	7.70935	1.26462e-14	1.49605e-12
Manes.02G103700.1	101.24	4.99972	0.648857	7.70543	1.30404e-14	1.53591e-12
Manes.02G072400.1	76.7762	5.1039	0.665929	7.66432	1.79781e-14	2.09906e-12
Manes.02G227000.1	1167.82	2.76427	0.361116	7.65481	1.93602e-14	2.25064e-12
Manes.14G124500.1	1088.29	4.15951	0.543463	7.65372	1.95254e-14	2.26007e-12
Manes.01G017900.1	33.2229	5.0582	0.66243	7.63583	2.24362e-14	2.58584e-12
Manes.06G088500.1	140.931	4.50431	0.591945	7.60933	2.75528e-14	3.14852e-12
Manes.06G154100.1	66.5062	4.91361	0.646179	7.60411	2.86881e-14	3.26437e-12
Manes.08G019300.1	398.86	3.47311	0.457072	7.59861	2.99335e-14	3.39171e-12
Manes.14G013500.1	42.5656	4.69205	0.619076	7.57911	3.47936e-14	3.92583e-12
Manes.16G050200.1	82.2931	5.00304	0.660522	7.57438	3.60844e-14	4.05444e-12
Manes.03G203700.1	51.069	5.2226	0.690043	7.56852	3.77498e-14	4.22389e-12
Manes.07G045700.1	46.3971	5.17678	0.686716	7.53845	4.75582e-14	5.29928e-12
Manes.05G106400.1	48.7831	5.16747	0.690784	7.48058	7.39935e-14	8.21083e-12
Manes.06G156700.1	82.4621	5.32941	0.713577	7.46858	8.10658e-14	8.95861e-12
Manes.02G125300.1	40.8927	5.09588	0.682549	7.46595	8.2698e-14	9.10152e-12
Manes.13G094200.1	32.1035	4.95402	0.670527	7.38824	1.4878e-13	1.63075e-11
Manes.08G046300.1	1247.86	3.5066	0.475839	7.3693	1.71522e-13	1.87238e-11
Manes.02G171800.1	88.3865	4.34473	0.58975	7.36708	1.74407e-13	1.89616e-11
Manes.13G013600.1	47.0256	4.53257	0.615674	7.36197	1.81218e-13	1.96227e-11
Manes.03G052200.1	39.777	5.04353	0.686342	7.34842	2.0057e-13	2.15549e-11
Manes.15G065200.1	76.7388	4.62066	0.628803	7.34835	2.00668e-13	2.15549e-11
Manes.15G037300.1	377.465	4.03239	0.549448	7.33899	2.15215e-13	2.30254e-11
Manes.06G111300.1	76.3713	4.74601	0.647998	7.32412	2.40477e-13	2.56261e-11
Manes.08G134200.1	41.3691	4.74681	0.648755	7.31679	2.53967e-13	2.69566e-11
Manes.04G077700.1	422.029	4.22883	0.578712	7.30731	2.72545e-13	2.88147e-11
Manes.17G118800.1	49.3323	4.63593	0.63449	7.30654	2.74099e-13	2.88653e-11
Manes.02G190800.1	533.963	3.02964	0.415051	7.29945	2.88943e-13	3.03096e-11
Manes.12G029800.1	36.648	4.78298	0.658291	7.26575	3.70964e-13	3.87621e-11
Manes.11G070000.1	30.1188	4.87984	0.672466	7.25663	3.96847e-13	4.13059e-11
Manes.02G176300.1	37.8594	4.98112	0.687915	7.24089	4.45755e-13	4.62174e-11
Manes.12G014900.1	826.524	2.5519	0.353265	7.22375	5.05744e-13	5.22356e-11
Manes.01G262100.1	29.9049	4.8667	0.674209	7.21839	5.2608e-13	5.41278e-11
Manes.10G125600.1	35.4917	4.94327	0.685291	7.2134	5.45732e-13	5.59355e-11
Manes.14G014200.1	141.78	3.88629	0.5427	7.16103	8.00749e-13	8.17617e-11
Manes.13G020700.1	44.5721	4.72516	0.659964	7.15972	8.08431e-13	8.22334e-11
Manes.09G036000.1	49.1288	4.95635	0.694748	7.13403	9.7474e-13	9.87761e-11
Manes.13G026000.1	71.9434	4.98267	0.698816	7.13016	1.00251e-12	1.01208e-10
Manes.02G128500.1	34.5045	4.88836	0.685946	7.12645	1.02987e-12	1.03581e-10
Manes.10G094900.1	33.1695	4.88055	0.685732	7.11728	1.10081e-12	1.10303e-10
Manes.14G082500.1	28.7998	4.80408	0.676886	7.09732	1.27197e-12	1.26979e-10
Manes.11G138000.1	324.07	4.17366	0.58838	7.09347	1.30788e-12	1.30081e-10
Manes.15G104400.1	31.0714	4.22327	0.595898	7.08725	1.36806e-12	1.35564e-10
Manes.01G159800.1	363.859	3.47782	0.491484	7.07616	1.48204e-12	1.46319e-10
Manes.15G108400.1	27.7111	4.66275	0.660981	7.05428	1.73495e-12	1.70038e-10
Manes.05G097400.1	31.6997	4.82215	0.687835	7.01062	2.37266e-12	2.302e-10
Manes.14G029100.1	49.115	4.37399	0.623919	7.01051	2.37452e-12	2.302e-10
Manes.03G117800.1	55.2252	4.33637	0.620392	6.98973	2.75425e-12	2.66052e-10
Manes.07G016900.1	52.3595	4.43901	0.636275	6.97656	3.02498e-12	2.91157e-10
Manes.08G009300.1	32.7805	3.80721	0.545952	6.97353	3.09095e-12	2.96444e-10
Manes.02G061700.1	352.457	4.44035	0.637307	6.96737	3.22919e-12	3.086e-10
Manes.05G195200.1	41.4041	4.90197	0.704146	6.96158	3.36474e-12	3.20414e-10
Manes.15G121600.1	87.9717	4.37296	0.628522	6.95753	3.46288e-12	3.28594e-10
Manes.07G089100.1	1459.79	-1.89811	0.272861	-6.95634	3.49235e-12	3.30224e-10
Manes.S049200.1	71.7836	3.95256	0.568672	6.95052	3.63949e-12	3.42929e-10
Manes.10G007300.1	354.326	3.5247	0.508106	6.93694	4.00675e-12	3.74903e-10
Manes.14G023200.1	92.4268	4.42206	0.63794	6.93179	4.15559e-12	3.8748e-10
Manes.01G018000.1	43.5198	4.89323	0.709256	6.89911	5.23289e-12	4.86242e-10
Manes.15G021000.1	29.4132	4.57316	0.663198	6.89563	5.36282e-12	4.96321e-10
Manes.16G102000.1	40.0505	4.62401	0.670611	6.89522	5.37832e-12	4.96321e-10
Manes.02G110000.1	44.8116	4.49663	0.655733	6.85741	7.01217e-12	6.44879e-10
Manes.08G088600.1	87.3788	3.92329	0.572222	6.85625	7.06919e-12	6.47904e-10
Manes.01G270900.1	22.3662	4.58938	0.671172	6.83786	8.03837e-12	7.34226e-10
Manes.08G125400.1	1538.74	1.30136	0.190506	6.83109	8.42747e-12	7.67157e-10
Manes.15G066100.1	60.7452	3.9495	0.580405	6.80473	1.01237e-11	9.1845e-10
Manes.09G044200.1	1194.94	1.69103	0.248551	6.80356	1.02067e-11	9.22868e-10
Manes.01G169100.1	29.5004	4.37708	0.648335	6.75126	1.46568e-11	1.32078e-09
Manes.06G032500.1	29.2802	4.67812	0.697158	6.71027	1.9426e-11	1.7447e-09
Manes.07G023500.1	41.8425	4.26095	0.635038	6.70975	1.94956e-11	1.74512e-09
Manes.13G017900.1	146.005	2.85001	0.425121	6.704	2.0279e-11	1.80921e-09
Manes.16G070900.1	166.544	2.62582	0.391824	6.70153	2.06244e-11	1.83393e-09
Manes.08G124400.1	28.654	4.45634	0.669326	6.65795	2.77673e-11	2.46094e-09
Manes.17G124600.1	29.4042	4.65422	0.699148	6.65699	2.7949e-11	2.46889e-09
Manes.02G072900.1	319.368	2.99211	0.45285	6.60729	3.91409e-11	3.43493e-09
Manes.02G211900.1	261.655	3.87958	0.587951	6.59848	4.15404e-11	3.63363e-09
Manes.01G023200.1	854.639	2.63184	0.400865	6.56541	5.18892e-11	4.52413e-09
Manes.01G239900.1	737.96	2.27168	0.346321	6.55944	5.40089e-11	4.6937e-09
Manes.05G121200.1	30.6208	4.62599	0.706949	6.5436	6.00573e-11	5.20251e-09
Manes.01G045000.1	828.979	2.52951	0.38706	6.53519	6.35271e-11	5.48539e-09
Manes.13G093600.1	119.229	3.8048	0.58262	6.53049	6.55547e-11	5.64232e-09
Manes.17G110900.1	100.021	4.01665	0.616179	6.51864	7.09459e-11	6.08684e-09
Manes.08G041800.1	29.5404	3.9939	0.613336	6.51178	7.42675e-11	6.35152e-09
Manes.S111500.1	33.6385	4.6417	0.713676	6.50393	7.82484e-11	6.67073e-09
Manes.17G070100.1	115.549	3.88749	0.598794	6.4922	8.45941e-11	7.18889e-09
Manes.07G122800.1	46.7561	4.46521	0.687989	6.49024	8.57022e-11	7.23726e-09
Manes.01G156700.1	157.684	3.54035	0.5457	6.48772	8.71469e-11	7.33619e-09
Manes.S086300.1	131.864	2.67536	0.413701	6.46691	1.00029e-10	8.39432e-09
Manes.08G015600.1	172.782	3.04266	0.471886	6.44787	1.13433e-10	9.48948e-09
Manes.03G203800.1	47.8074	4.58407	0.711291	6.44472	1.15816e-10	9.65878e-09
Manes.13G131100.1	44.4757	4.37526	0.679066	6.44306	1.17085e-10	9.73438e-09
Manes.10G033400.1	25.9464	4.51692	0.702146	6.43302	1.25095e-10	1.03682e-08
Manes.16G083700.1	47.457	3.78183	0.588707	6.42396	1.32773e-10	1.09707e-08
Manes.14G124400.1	290.819	3.68593	0.574218	6.41905	1.37128e-10	1.1227e-08
Manes.01G144000.1	47.7496	3.64622	0.56846	6.41421	1.41559e-10	1.15545e-08
Manes.05G141800.1	25.0583	4.39869	0.687444	6.39862	1.56783e-10	1.27583e-08
Manes.12G122800.1	182.2	3.22655	0.504531	6.39515	1.60393e-10	1.2948e-08
Manes.15G153000.1	80.3129	3.96103	0.619395	6.39499	1.6056e-10	1.2948e-08
Manes.15G168100.1	29.6771	4.5568	0.712468	6.39579	1.59718e-10	1.2948e-08
Manes.12G133900.1	42.6287	4.65409	0.72863	6.38745	1.68673e-10	1.35615e-08
Manes.01G123000.1	322.682	2.88486	0.454796	6.3432	2.25035e-10	1.80391e-08
Manes.03G077000.1	235.356	2.20751	0.34936	6.31872	2.63742e-10	2.1079e-08
Manes.03G193500.1	265.967	2.75288	0.436126	6.31212	2.75244e-10	2.1933e-08
Manes.03G203900.1	22.2355	4.39301	0.69981	6.27744	3.44201e-10	2.73467e-08
Manes.12G140800.1	345.496	2.33492	0.37437	6.23694	4.46208e-10	3.53465e-08
Manes.16G086700.1	879.264	-1.81177	0.290547	-6.23571	4.49741e-10	3.55216e-08
Manes.03G057000.1	41.3339	4.5601	0.734674	6.20698	5.40127e-10	4.25354e-08
Manes.05G120000.1	1271.42	2.01086	0.326968	6.15003	7.74687e-10	6.08288e-08
Manes.09G050700.1	155.873	2.3267	0.378447	6.14801	7.84607e-10	6.14281e-08
Manes.01G097500.1	640.164	3.04264	0.495343	6.1425	8.12309e-10	6.3412e-08
Manes.05G121400.1	27.0545	4.41506	0.719647	6.13504	8.51378e-10	6.62693e-08
Manes.04G107200.1	43.1756	4.16599	0.679429	6.1316	8.69986e-10	6.7522e-08
Manes.17G054400.1	16.5531	4.19348	0.686371	6.10964	9.98575e-10	7.72788e-08
Manes.15G029400.1	102.305	3.70116	0.606306	6.10443	1.03165e-09	7.96091e-08
Manes.12G044800.1	27.0816	4.40016	0.72089	6.10379	1.03582e-09	7.97018e-08
Manes.17G089300.1	26.2816	4.14899	0.681629	6.08687	1.15136e-09	8.83389e-08
Manes.03G123000.1	375.353	3.74966	0.616792	6.07929	1.20717e-09	9.20949e-08
Manes.10G006500.1	81.6362	3.23527	0.532176	6.07932	1.20694e-09	9.20949e-08
Manes.13G079100.1	148.675	2.71201	0.446402	6.07525	1.23795e-09	9.41751e-08
Manes.09G064500.1	31.7416	3.88332	0.641816	6.05052	1.4438e-09	1.09525e-07
Manes.01G003200.1	1686.02	1.73977	0.287764	6.04583	1.48642e-09	1.1244e-07
Manes.09G031200.1	361.782	2.67383	0.442318	6.04504	1.49375e-09	1.12677e-07
Manes.17G090200.1	246.54	2.99323	0.497018	6.02238	1.71867e-09	1.2928e-07
Manes.03G098000.1	42.0856	3.80793	0.632486	6.02058	1.73796e-09	1.30366e-07
Manes.09G183300.1	16.0677	4.13517	0.690267	5.99067	2.08972e-09	1.56316e-07
Manes.03G202500.1	796.888	2.53283	0.424456	5.96723	2.41315e-09	1.80008e-07
Manes.07G124900.1	20.7222	4.23781	0.711066	5.95979	2.52558e-09	1.87872e-07
Manes.14G132600.1	84.6794	-2.47165	0.414911	-5.95705	2.56831e-09	1.90523e-07
Manes.17G084900.1	671.447	2.27154	0.381699	5.95114	2.66277e-09	1.96986e-07
Manes.18G084400.1	19.841	4.13106	0.694316	5.94982	2.68431e-09	1.98034e-07
Manes.16G020100.1	252.216	2.96207	0.497984	5.94813	2.71224e-09	1.99001e-07
Manes.05G144100.1	245.421	-2.93574	0.493523	-5.94854	2.70545e-09	1.99001e-07
Manes.14G071400.1	29.7499	3.99628	0.675041	5.92006	3.21827e-09	2.35486e-07
Manes.10G149700.1	36.2591	3.83274	0.647591	5.91846	3.24966e-09	2.37137e-07
Manes.15G008300.1	389.862	2.26202	0.382371	5.91577	3.30319e-09	2.4039e-07
Manes.17G102200.1	67.9201	3.06733	0.518723	5.91323	3.35461e-09	2.43472e-07
Manes.04G044100.1	282.999	2.59399	0.439017	5.90864	3.44951e-09	2.49685e-07
Manes.11G063600.1	117.072	3.10569	0.525874	5.90578	3.50981e-09	2.53367e-07
Manes.09G059900.1	649.031	2.28488	0.387371	5.89843	3.6697e-09	2.64199e-07
Manes.14G108900.1	1854.74	2.10716	0.357714	5.89064	3.84703e-09	2.76225e-07
Manes.08G032700.1	36.4019	3.95335	0.671432	5.88793	3.91054e-09	2.80036e-07
Manes.10G001900.1	20.526	4.20421	0.714351	5.88535	3.97212e-09	2.8369e-07
Manes.08G145400.1	272.59	1.96545	0.334627	5.87354	4.26585e-09	3.0386e-07
Manes.07G108700.1	34.0629	3.67228	0.62644	5.86215	4.56924e-09	3.2461e-07
Manes.02G036200.1	406.529	2.71496	0.464643	5.84311	5.12349e-09	3.62069e-07
Manes.17G122900.1	31.7336	3.70144	0.633519	5.84266	5.13746e-09	3.62103e-07
Manes.S093900.1	16.8916	4.09749	0.704259	5.81817	5.94967e-09	4.1716e-07
Manes.04G110400.1	19.5359	4.07279	0.70039	5.81503	6.06229e-09	4.2395e-07
Manes.07G073600.1	94.4121	2.81478	0.484909	5.80477	6.44549e-09	4.48991e-07
Manes.14G031200.1	35.9928	3.50683	0.604152	5.80455	6.4538e-09	4.48991e-07
Manes.10G092900.1	19.3163	4.14748	0.715127	5.79964	6.64589e-09	4.6116e-07
Manes.11G070300.1	21.7011	4.03816	0.697502	5.78946	7.06148e-09	4.88734e-07
Manes.10G008500.1	79.3454	3.79529	0.656875	5.7778	7.56838e-09	5.21132e-07
Manes.10G095000.1	57.7612	2.88088	0.499363	5.7691	7.96957e-09	5.47352e-07
Manes.09G098900.1	44.9882	3.6933	0.640303	5.76805	8.01958e-09	5.49382e-07
Manes.03G018000.1	34.0423	4.00206	0.694283	5.7643	8.1998e-09	5.60299e-07
Manes.05G068300.1	41.4482	4.34184	0.755653	5.74581	9.14822e-09	6.23518e-07
Manes.16G048400.1	19.2829	4.1211	0.717983	5.73982	9.47769e-09	6.44339e-07
Manes.01G199200.1	23.5448	3.26052	0.568448	5.73583	9.70386e-09	6.58049e-07
Manes.18G106800.1	30.5057	3.89797	0.680205	5.73058	1.00089e-08	6.77026e-07
Manes.18G052600.1	132.021	-2.25368	0.393407	-5.72861	1.01255e-08	6.8319e-07
Manes.18G062600.1	723.914	1.46714	0.25626	5.72519	1.03316e-08	6.95351e-07
Manes.02G028900.1	25.6862	4.20684	0.73591	5.71651	1.08734e-08	7.29951e-07
Manes.14G099200.1	20.5114	3.52721	0.617067	5.71609	1.09001e-08	7.29951e-07
Manes.18G099600.1	82.5323	2.70259	0.473231	5.71093	1.12359e-08	7.50572e-07
Manes.07G093400.1	16.5123	4.03443	0.707001	5.7064	1.1539e-08	7.68901e-07
Manes.05G147500.1	137.188	2.96065	0.518912	5.70549	1.16011e-08	7.71129e-07
Manes.01G028900.1	108.63	2.90193	0.509752	5.69283	1.24951e-08	8.24432e-07
Manes.17G107600.1	26.5186	4.02897	0.707915	5.69131	1.26066e-08	8.29746e-07
Manes.11G000100.1	21.6847	4.14481	0.728504	5.68949	1.27421e-08	8.36614e-07
Manes.06G132200.1	347.047	2.15596	0.380379	5.66793	1.44532e-08	9.43759e-07
Manes.16G072900.1	20.7963	3.61341	0.637553	5.66762	1.44794e-08	9.43759e-07
Manes.02G154900.1	247.21	2.11947	0.374153	5.66471	1.47275e-08	9.57609e-07
Manes.07G027200.1	115.761	1.91664	0.338959	5.65449	1.56309e-08	1.01145e-06
Manes.05G016500.1	1004.67	1.88479	0.334556	5.63371	1.76374e-08	1.13582e-06
Manes.17G040300.1	588.622	2.68849	0.477756	5.62732	1.83032e-08	1.17587e-06
Manes.15G185100.1	39.083	3.51832	0.627099	5.61048	2.0177e-08	1.29008e-06
Manes.18G109500.1	45.026	3.19679	0.570284	5.60562	2.07515e-08	1.32366e-06
Manes.01G165000.1	501.872	2.65228	0.473982	5.59574	2.19683e-08	1.39795e-06
Manes.10G076900.1	15.3246	3.96018	0.709092	5.58486	2.33889e-08	1.48483e-06
Manes.14G052600.1	37.7494	3.5621	0.638339	5.58026	2.40161e-08	1.52106e-06
Manes.02G043000.1	23.0689	4.04082	0.724365	5.57843	2.42699e-08	1.53351e-06
Manes.08G030100.1	123.113	2.56778	0.460623	5.57458	2.48127e-08	1.56413e-06
Manes.02G204600.1	14.5695	3.93659	0.706497	5.57198	2.51859e-08	1.58394e-06
Manes.12G123400.1	19.7512	4.0565	0.728187	5.57068	2.53742e-08	1.59205e-06
Manes.14G009000.1	371.935	1.98755	0.356815	5.57027	2.54348e-08	1.59214e-06
Manes.14G100900.1	532.98	2.43891	0.437893	5.56965	2.55246e-08	1.59404e-06
Manes.05G194400.1	36.5908	3.33779	0.599726	5.56552	2.61367e-08	1.62848e-06
Manes.02G071500.1	33.15	3.801	0.683877	5.55801	2.72862e-08	1.69617e-06
Manes.16G132000.1	44.0143	2.44758	0.4407	5.55386	2.7943e-08	1.73298e-06
Manes.03G207000.1	17.9533	4.00325	0.723407	5.53388	3.13217e-08	1.93805e-06
Manes.02G111500.1	58.928	3.63567	0.658921	5.51761	3.43646e-08	2.12144e-06
Manes.07G045800.1	39.7391	3.32012	0.60225	5.51286	3.53049e-08	2.17449e-06
Manes.09G132400.1	481.561	2.23397	0.406077	5.50136	3.7688e-08	2.31596e-06
Manes.15G034400.1	499.919	1.83566	0.333981	5.49629	3.87872e-08	2.37806e-06
Manes.05G072800.1	45.9983	3.64854	0.664551	5.49023	4.01421e-08	2.45553e-06
Manes.06G118200.1	41.6032	3.67164	0.671611	5.46692	4.57919e-08	2.79476e-06
Manes.06G086300.1	373.106	2.17552	0.398018	5.46589	4.60582e-08	2.80464e-06
Manes.17G012700.1	79.3532	3.66363	0.670579	5.46338	4.67144e-08	2.83817e-06
Manes.10G088900.1	24.5374	4.07286	0.746289	5.45748	4.82926e-08	2.92743e-06
Manes.11G104700.1	525.613	1.66166	0.305062	5.44694	5.12442e-08	3.09935e-06
Manes.05G037800.1	113.01	1.97684	0.362976	5.44618	5.14625e-08	3.10556e-06
Manes.04G005200.1	231.934	3.95595	0.728246	5.43216	5.56753e-08	3.35225e-06
Manes.11G099200.1	40.5827	3.51784	0.648238	5.42678	5.73794e-08	3.44713e-06
Manes.09G009000.1	256.356	3.61011	0.666199	5.41897	5.99447e-08	3.5932e-06
Manes.03G127800.1	1426.88	1.69133	0.31278	5.4074	6.39446e-08	3.82443e-06
Manes.13G068600.1	151.561	2.54118	0.470417	5.40198	6.59101e-08	3.93322e-06
Manes.01G138700.1	42.8886	2.96205	0.549721	5.38829	7.11328e-08	4.22611e-06
Manes.05G194600.1	1646.92	1.72067	0.319326	5.38845	7.1069e-08	4.22611e-06
Manes.10G034100.1	105.625	-3.65921	0.679699	-5.38358	7.30201e-08	4.32866e-06
Manes.11G133900.1	116.511	-1.75128	0.325471	-5.38075	7.41774e-08	4.38757e-06
Manes.05G131000.1	70.6903	2.7659	0.514675	5.37406	7.6983e-08	4.54352e-06
Manes.02G136900.1	20.2238	3.97839	0.740532	5.37235	7.7719e-08	4.56891e-06
Manes.11G154800.1	367.773	1.68036	0.312784	5.37227	7.77534e-08	4.56891e-06
Manes.05G121700.1	570.677	2.16926	0.404058	5.36869	7.93117e-08	4.6503e-06
Manes.06G114300.2	39.7544	3.14356	0.585595	5.36814	7.95539e-08	4.65434e-06
Manes.06G058400.1	179.177	3.13091	0.583699	5.36391	8.14377e-08	4.74388e-06
Manes.14G026000.1	24.9079	3.64392	0.679303	5.3642	8.1307e-08	4.74388e-06
Manes.11G149700.1	1364.55	-2.19692	0.409793	-5.36105	8.27383e-08	4.80921e-06
Manes.12G034000.1	139.888	2.56693	0.479402	5.35443	8.58273e-08	4.97798e-06
Manes.13G041400.1	845.968	1.39866	0.262635	5.32551	1.0067e-07	5.81376e-06
Manes.08G095400.1	18.2376	3.92583	0.738012	5.31946	1.04076e-07	5.99753e-06
Manes.05G065500.1	509.356	1.78513	0.335837	5.31546	1.06387e-07	6.11759e-06
Manes.13G108900.1	22.2388	3.9718	0.749037	5.30255	1.14199e-07	6.55279e-06
Manes.11G070400.1	17.4231	3.89794	0.73577	5.29777	1.17223e-07	6.71194e-06
Manes.12G054700.1	103.124	2.50958	0.474404	5.28998	1.22331e-07	6.98953e-06
Manes.10G105100.1	19.7811	3.7947	0.719046	5.27741	1.31023e-07	7.47026e-06
Manes.08G043400.1	721.707	1.6434	0.312432	5.26001	1.44044e-07	8.19527e-06
Manes.03G043500.1	34.5529	-2.3191	0.44231	-5.24315	1.57861e-07	8.96234e-06
Manes.05G150000.1	757.437	1.72487	0.329585	5.23345	1.66375e-07	9.40596e-06
Manes.13G050100.1	43.9741	3.05689	0.584269	5.23199	1.67699e-07	9.46088e-06
Manes.18G067000.1	13.1681	-3.9688	0.758818	-5.23024	1.6929e-07	9.53064e-06
Manes.03G117200.1	12.1693	3.72614	0.713007	5.22595	1.73263e-07	9.73391e-06
Manes.02G095500.1	140.691	2.49772	0.479506	5.20894	1.89918e-07	1.06473e-05
Manes.06G162700.1	394.485	1.73899	0.334394	5.20043	1.98828e-07	1.11236e-05
Manes.14G059800.1	806.691	-1.87088	0.361058	-5.18167	2.19913e-07	1.22776e-05
Manes.13G005500.1	13.9933	3.68312	0.711386	5.17739	2.25007e-07	1.2536e-05
Manes.14G139300.1	15.9608	3.80256	0.735202	5.17214	2.31433e-07	1.28673e-05
Manes.05G049200.1	39.603	-2.72846	0.527598	-5.17148	2.32249e-07	1.2886e-05
Manes.07G033600.1	49.952	2.85281	0.552488	5.16358	2.42277e-07	1.33871e-05
Manes.01G170500.1	141.904	-3.08903	0.598371	-5.16239	2.43812e-07	1.34442e-05
Manes.01G088000.1	18.206	3.54643	0.687081	5.16159	2.44855e-07	1.3474e-05
Manes.09G050400.1	11.6527	3.4919	0.677433	5.1546	2.54168e-07	1.39579e-05
Manes.10G048400.1	21.7336	3.88158	0.753685	5.15013	2.60301e-07	1.42656e-05
Manes.14G082400.1	38.4437	3.1493	0.612525	5.1415	2.72553e-07	1.49066e-05
Manes.13G069300.1	317.907	1.88017	0.366387	5.13164	2.87225e-07	1.56771e-05
Manes.02G001500.1	15.5784	3.2836	0.64137	5.11966	3.06092e-07	1.66392e-05
Manes.07G108400.1	14.4182	3.60407	0.703943	5.11983	3.05809e-07	1.66392e-05
Manes.16G067700.1	70.7129	1.70865	0.33388	5.11756	3.09506e-07	1.67909e-05
Manes.08G026900.1	17.2958	3.06763	0.599565	5.11642	3.11385e-07	1.68503e-05
Manes.14G174200.1	45.482	3.1024	0.606395	5.11614	3.11856e-07	1.68503e-05
Manes.15G093700.1	2287.71	-0.990328	0.193609	-5.1151	3.13574e-07	1.69091e-05
Manes.12G054900.1	222.862	2.32283	0.454644	5.10912	3.2366e-07	1.73831e-05
Manes.06G060300.1	493.218	1.60062	0.31367	5.10288	3.34522e-07	1.79306e-05
Manes.02G097000.1	108.425	2.6846	0.526525	5.09871	3.41974e-07	1.82935e-05
Manes.09G110500.1	47.2796	2.58947	0.507924	5.09813	3.4302e-07	1.8313e-05
Manes.12G004900.1	216.882	2.23836	0.439233	5.09606	3.468e-07	1.84781e-05
Manes.13G023400.1	94.7614	2.2171	0.435221	5.09419	3.50236e-07	1.85874e-05
Manes.10G071700.1	20.1884	-3.36585	0.660687	-5.09448	3.49704e-07	1.85874e-05
Manes.13G016900.1	65.2465	2.33292	0.45854	5.08771	3.62405e-07	1.91953e-05
Manes.04G028500.1	100.023	3.29275	0.647541	5.08502	3.67592e-07	1.94317e-05
Manes.03G164700.1	770.986	1.61449	0.317609	5.08325	3.71029e-07	1.95749e-05
Manes.17G063400.1	131.057	2.09815	0.414615	5.06047	4.18218e-07	2.20212e-05
Manes.05G196700.1	22.706	3.8505	0.762456	5.05013	4.41518e-07	2.31573e-05
Manes.15G122600.1	373.697	1.44427	0.286146	5.0473	4.48088e-07	2.34561e-05
Manes.14G125300.1	50.5289	3.00048	0.595228	5.0409	4.63347e-07	2.42076e-05
Manes.18G028100.1	14.6593	3.72308	0.738879	5.03882	4.6841e-07	2.44246e-05
Manes.07G132300.1	17.2668	3.33636	0.662367	5.03703	4.7282e-07	2.46068e-05
Manes.06G164600.1	345.928	2.19709	0.436547	5.03289	4.83133e-07	2.50949e-05
Manes.02G117500.1	39.9187	3.27951	0.652842	5.02343	5.0756e-07	2.63128e-05
Manes.09G127700.1	924.263	1.60883	0.321086	5.01057	5.42693e-07	2.80799e-05
Manes.10G001600.1	61.4961	1.9763	0.394948	5.00395	5.61674e-07	2.90061e-05
Manes.12G024900.1	59.2913	2.85946	0.572481	4.99485	5.88811e-07	3.03492e-05
Manes.01G014200.1	31.7352	3.32778	0.666715	4.9913	5.99734e-07	3.0853e-05
Manes.13G050800.1	10.4024	3.54368	0.710711	4.98611	6.16063e-07	3.16324e-05
Manes.13G008000.1	301.191	2.06913	0.415747	4.97689	6.46124e-07	3.31126e-05
Manes.17G086200.1	42.7423	3.03565	0.613222	4.95032	7.40912e-07	3.7898e-05
Manes.02G212000.1	143.667	2.97067	0.600436	4.94753	7.51603e-07	3.83717e-05
Manes.07G100900.1	476.258	1.64363	0.332895	4.93738	7.91795e-07	4.0347e-05
Manes.S077300.1	20.2941	-3.00704	0.609234	-4.93577	7.98346e-07	4.06038e-05
Manes.11G003200.1	14.7184	3.6685	0.743914	4.93135	8.16616e-07	4.14545e-05
Manes.02G183500.1	35.7038	3.30759	0.671629	4.92472	8.44802e-07	4.27237e-05
Manes.13G116000.1	593.241	1.83627	0.373831	4.91202	9.01443e-07	4.54194e-05
Manes.14G104000.1	23.2455	3.29824	0.671465	4.91201	9.01487e-07	4.54194e-05
Manes.18G100100.1	78.9516	2.62031	0.533659	4.91008	9.1039e-07	4.5782e-05
Manes.06G003200.1	214.415	3.05239	0.622196	4.90584	9.30288e-07	4.66952e-05
Manes.03G000200.1	17.9259	3.71952	0.758593	4.90318	9.42958e-07	4.72429e-05
Manes.12G085400.1	8.72595	3.42352	0.698518	4.90111	9.52949e-07	4.76545e-05
Manes.15G176100.1	159.98	2.0936	0.428351	4.88757	1.02088e-06	5.09569e-05
Manes.01G002300.1	198.045	-1.76139	0.360506	-4.88588	1.0297e-06	5.13017e-05
Manes.05G087300.1	59.2188	2.28565	0.47069	4.85597	1.19801e-06	5.93972e-05
Manes.14G167400.1	14.4075	3.63377	0.748331	4.85583	1.19883e-06	5.93972e-05
Manes.08G129500.1	27.0895	3.06587	0.631759	4.8529	1.21668e-06	6.01706e-05
Manes.02G069900.1	177.227	2.8537	0.588181	4.85175	1.2238e-06	6.03006e-05
Manes.01G076600.1	331.348	1.4149	0.29191	4.84702	1.2533e-06	6.16412e-05
Manes.08G095500.1	53.6556	3.04877	0.629878	4.84026	1.29668e-06	6.35423e-05
Manes.01G231100.1	104.097	2.56093	0.529731	4.8344	1.33548e-06	6.53244e-05
Manes.13G037100.1	40.8971	2.39709	0.496484	4.82813	1.37819e-06	6.72908e-05
Manes.09G075100.1	11.7441	3.55048	0.736463	4.82099	1.4285e-06	6.96207e-05
Manes.08G058400.1	193.589	1.38798	0.28884	4.80535	1.54482e-06	7.51531e-05
Manes.11G058800.1	431.676	2.22719	0.465844	4.78099	1.74436e-06	8.47069e-05
Manes.14G078500.1	561.601	1.75206	0.367515	4.7673	1.86712e-06	9.0179e-05
Manes.11G048900.1	20.0758	2.92919	0.614673	4.76544	1.88446e-06	9.08532e-05
Manes.01G018100.1	13.2008	3.55125	0.748386	4.74521	2.08291e-06	0.000100241
Manes.15G146900.1	39.5863	2.48406	0.524359	4.73732	2.16561e-06	0.000103849
Manes.14G035700.1	15.8492	3.45296	0.731576	4.71989	2.35969e-06	0.000112954
Manes.02G125400.1	64.1918	-2.39066	0.50774	-4.70843	2.49634e-06	0.000119071
Manes.15G021200.1	12.5267	3.51304	0.747	4.70286	2.56546e-06	0.00012215
Manes.04G010700.1	17.4653	3.25145	0.692481	4.69536	2.66134e-06	0.000126268
Manes.07G045600.1	40.8077	2.81833	0.60053	4.69307	2.69141e-06	0.000127261
Manes.13G048400.1	60.1721	2.78487	0.593405	4.69304	2.69175e-06	0.000127261
Manes.15G062700.1	12.4079	3.50263	0.747819	4.68379	2.81616e-06	0.000132909
Manes.18G069600.1	11.3998	3.31914	0.709408	4.67874	2.88643e-06	0.000135986
Manes.05G004100.1	100.596	2.30355	0.493138	4.6712	2.99452e-06	0.000140586
Manes.02G226200.1	126.881	-0.697451	0.149367	-4.66938	3.02106e-06	0.000141584
Manes.04G122700.1	243.663	2.0064	0.430142	4.66449	3.09381e-06	0.000144741
Manes.11G010400.1	46.4016	2.29786	0.4931	4.66003	3.16169e-06	0.000147659
Manes.14G107900.1	18.0812	3.2068	0.688628	4.6568	3.21164e-06	0.000149731
Manes.01G077800.1	12.1806	3.47828	0.749948	4.63803	3.5174e-06	0.000163137
Manes.05G045700.1	35.9817	2.63153	0.567369	4.63813	3.51581e-06	0.000163137
Manes.08G092300.1	9.83894	3.37852	0.728434	4.63806	3.5169e-06	0.000163137
Manes.05G060300.1	357.914	2.43869	0.526145	4.63501	3.56927e-06	0.000165257
Manes.11G021600.1	9.24055	3.28062	0.708609	4.62966	3.66272e-06	0.000169292
Manes.09G109800.1	129.59	1.57517	0.340338	4.62825	3.68774e-06	0.000170156
Manes.06G140800.1	173.452	1.60194	0.346418	4.6243	3.75862e-06	0.000173129
Manes.12G084900.1	297.643	1.69813	0.367431	4.62162	3.8075e-06	0.00017508
Manes.18G088700.1	89.4834	2.59825	0.563519	4.61077	4.01189e-06	0.000184163
Manes.01G090300.1	153.53	2.0729	0.449892	4.60756	4.07418e-06	0.000186703
Manes.01G264600.1	470.283	1.29305	0.280887	4.60347	4.15511e-06	0.000190087
Manes.02G126200.1	196.004	1.63304	0.354866	4.60184	4.18773e-06	0.000191254
Manes.04G153000.1	11.8294	3.16894	0.689834	4.59377	4.35304e-06	0.000198466
Manes.07G018400.1	658.684	1.22926	0.267632	4.59309	4.36727e-06	0.000198777
Manes.05G125400.1	177.194	2.90592	0.632866	4.59168	4.39686e-06	0.000199786
Manes.18G047700.1	302.386	1.37759	0.300128	4.59001	4.43219e-06	0.000201051
Manes.01G196300.1	18.0759	-2.56318	0.558925	-4.58592	4.51997e-06	0.000204342
Manes.01G048500.1	9.39579	3.35695	0.732482	4.58297	4.58412e-06	0.000206894
Manes.08G104300.1	17.2916	3.10975	0.678622	4.58245	4.59568e-06	0.000207068
Manes.12G026000.1	428.389	1.94073	0.424791	4.56867	4.90823e-06	0.000220411
Manes.06G134000.1	23.0513	-2.21621	0.486252	-4.55773	5.17089e-06	0.000231432
Manes.02G146400.1	31.7468	2.88541	0.633228	4.55668	5.19694e-06	0.000232211
Manes.06G178100.1	609.266	2.12424	0.466278	4.55573	5.22046e-06	0.000232874
Manes.01G069200.1	25.6783	3.60413	0.791564	4.55317	5.28438e-06	0.000234945
Manes.17G117400.1	55.0393	2.59134	0.569107	4.55334	5.28018e-06	0.000234945
Manes.04G151500.1	17.261	3.05299	0.670777	4.55142	5.32851e-06	0.000236515
Manes.10G088700.1	30.8779	3.56451	0.783408	4.55001	5.3644e-06	0.000237715
Manes.01G180600.1	51.787	2.82099	0.620475	4.5465	5.45446e-06	0.000241253
Manes.04G034400.1	38.1204	2.85551	0.628108	4.5462	5.46221e-06	0.000241253
Manes.09G087100.1	617.559	1.39957	0.307994	4.54416	5.51559e-06	0.000243211
Manes.11G142800.1	28.755	3.08859	0.680584	4.53814	5.67517e-06	0.000249838
Manes.08G170900.1	341.038	0.985514	0.2177	4.52693	5.98475e-06	0.000263035
Manes.10G046700.1	130.331	1.93382	0.427826	4.52011	6.18062e-06	0.0002712
Manes.12G022200.1	136.511	1.88447	0.422435	4.46097	8.15879e-06	0.000356254
Manes.09G123900.1	881.931	-0.751865	0.168605	-4.45931	8.22221e-06	0.00035844
Manes.15G057700.1	24.0181	2.95592	0.663518	4.45492	8.3926e-06	0.000364926
Manes.10G089100.1	18.3183	3.48792	0.783457	4.45196	8.50907e-06	0.000369148
Manes.18G127700.1	268.799	2.00094	0.450268	4.44389	8.83475e-06	0.000382658
Manes.15G008600.1	551.746	2.30639	0.519336	4.44104	8.95239e-06	0.00038713
Manes.09G106900.1	172.779	1.2041	0.27149	4.43514	9.20133e-06	0.000395982
Manes.18G101100.1	1297.44	1.11723	0.251896	4.43527	9.19587e-06	0.000395982
Manes.06G155200.1	504.762	1.8621	0.419999	4.43358	9.26824e-06	0.000398223
Manes.15G056000.1	839.254	-1.34035	0.302432	-4.43192	9.33981e-06	0.000400657
Manes.06G135800.1	60.1162	2.68601	0.606374	4.42963	9.43953e-06	0.000404289
Manes.18G009300.1	80.5864	1.56433	0.353219	4.42878	9.47656e-06	0.000405229
Manes.05G082900.1	217.029	1.48773	0.336083	4.42667	9.57001e-06	0.000407926
Manes.05G153800.1	980.488	-1.06797	0.241251	-4.42679	9.56449e-06	0.000407926
Manes.03G041800.1	144.723	-1.21665	0.275069	-4.42309	9.73006e-06	0.00041409
Manes.17G066400.1	118.156	2.40278	0.544505	4.41279	1.02048e-05	0.000433609
Manes.15G138100.1	12.9072	-2.19989	0.498743	-4.41087	1.02957e-05	0.000436778
Manes.01G051800.1	187.123	2.1671	0.491622	4.40806	1.043e-05	0.000441084
Manes.01G217900.1	118.262	2.70672	0.614115	4.40751	1.04568e-05	0.00044152
Manes.08G057900.1	19.833	2.81578	0.639019	4.40641	1.05097e-05	0.000443059
Manes.11G153900.1	57.5624	2.5825	0.586797	4.40101	1.07751e-05	0.000453532
Manes.01G240600.1	16.8019	2.96095	0.673107	4.39894	1.08783e-05	0.000457163
Manes.07G056100.1	351.303	1.21967	0.277386	4.39702	1.09749e-05	0.000460502
Manes.10G003800.1	141.88	2.85619	0.650021	4.39399	1.11288e-05	0.000466227
Manes.13G062900.1	51.6078	2.18234	0.496959	4.39139	1.12629e-05	0.000471111
Manes.10G095100.1	42.5024	2.88973	0.658616	4.38758	1.14619e-05	0.000477208
Manes.17G058800.1	44.7962	1.9636	0.44753	4.38765	1.14584e-05	0.000477208
Manes.S017900.1	65.5389	2.80814	0.642261	4.37227	1.22964e-05	0.000511157
Manes.08G043300.1	17.975	2.77963	0.636001	4.37048	1.23976e-05	0.000514569
Manes.06G066800.1	102.115	2.71125	0.622083	4.35835	1.31049e-05	0.000543086
Manes.02G016000.1	26.244	2.42275	0.556582	4.3529	1.3435e-05	0.000555906
Manes.11G143900.1	272.722	2.41569	0.556272	4.34264	1.4078e-05	0.000581614
Manes.03G045700.1	8.67234	3.20463	0.740609	4.32702	1.51143e-05	0.000623469
Manes.13G018600.1	9.96472	-2.90888	0.672601	-4.32483	1.52652e-05	0.000628728
Manes.02G171700.1	10.8042	3.29071	0.762333	4.31663	1.58427e-05	0.000651514
Manes.11G090400.1	2666.89	-1.2596	0.291878	-4.3155	1.59243e-05	0.000653872
Manes.02G107100.1	156.835	1.79495	0.416479	4.30982	1.63391e-05	0.000669878
Manes.04G082800.1	459.139	1.19924	0.278571	4.30496	1.67016e-05	0.000683696
Manes.12G123300.1	22.5737	3.37869	0.786381	4.2965	1.73512e-05	0.000709208
Manes.14G062800.1	100.64	1.97159	0.459137	4.29411	1.75393e-05	0.000714718
Manes.18G084900.1	12.0904	3.08078	0.717409	4.29432	1.75228e-05	0.000714718
Manes.04G054400.1	49.5591	2.23841	0.521687	4.29071	1.781e-05	0.000724651
Manes.17G071700.1	332.713	1.49883	0.351193	4.26784	1.97375e-05	0.00080065
Manes.08G127300.1	699.685	1.26687	0.297247	4.26199	2.02613e-05	0.000820475
Manes.14G139000.1	11.7551	3.28154	0.772131	4.24998	2.13792e-05	0.000863332
Manes.08G005600.1	115.501	1.68829	0.397421	4.2481	2.15588e-05	0.000867477
Manes.11G089400.1	144.55	2.15294	0.506774	4.24833	2.15374e-05	0.000867477
Manes.15G094700.1	53.5671	2.19641	0.517581	4.2436	2.19959e-05	0.000882927
Manes.03G142800.1	16.1271	3.21369	0.760302	4.22686	2.36978e-05	0.00094982
Manes.01G038200.1	316.638	1.209	0.286079	4.22609	2.3779e-05	0.000951658
Manes.10G098200.1	8.72637	3.16909	0.752285	4.21262	2.52427e-05	0.00100723
Manes.11G092200.1	85.7273	1.68344	0.399591	4.21291	2.52102e-05	0.00100723
Manes.07G081600.1	1051.93	1.14034	0.271227	4.20439	2.61785e-05	0.00104148
Manes.08G058700.1	187.641	-1.4391	0.342537	-4.20129	2.65399e-05	0.00105429
Manes.09G162400.1	312.571	1.1899	0.283289	4.20029	2.66568e-05	0.00105737
Manes.18G007900.1	18.587	2.63071	0.627148	4.19472	2.73213e-05	0.00108054
Manes.01G058800.1	88.3211	2.31571	0.553818	4.18135	2.89789e-05	0.00114273
Manes.10G045700.1	30.3304	2.33835	0.559677	4.17803	2.94046e-05	0.00115782
Manes.11G098400.1	91.0435	1.29071	0.308969	4.17747	2.94771e-05	0.00115897
Manes.16G001800.1	635.663	0.977232	0.234605	4.16544	3.10758e-05	0.00122004
Manes.11G061500.1	29.484	-1.82792	0.439136	-4.16253	3.1474e-05	0.00123387
Manes.15G005100.1	44.3429	2.19684	0.529086	4.15215	3.29373e-05	0.00128748
Manes.04G114200.1	38.6463	2.2888	0.552193	4.14492	3.39936e-05	0.00132491
Manes.01G218200.1	1749.88	0.840606	0.203447	4.13181	3.59919e-05	0.00140076
Manes.09G153600.1	13.0273	2.64752	0.641311	4.1283	3.6545e-05	0.00142023
Manes.17G062600.1	200.832	1.81116	0.43975	4.11862	3.81153e-05	0.00147486
Manes.18G032700.1	29.8143	2.70778	0.658679	4.11093	3.94074e-05	0.00152266
Manes.04G130500.1	36.6388	1.94764	0.474351	4.10591	4.02732e-05	0.00155387
Manes.04G068400.1	388.528	-2.41712	0.589661	-4.09916	4.14652e-05	0.00159757
Manes.04G089800.1	101.804	-2.39906	0.585653	-4.09639	4.1964e-05	0.00161447
Manes.18G143400.1	18.3182	2.40383	0.587532	4.0914	4.28784e-05	0.00164494
Manes.06G086400.1	278.899	1.45962	0.356956	4.08906	4.33119e-05	0.00165841
Manes.S011700.1	830.942	0.774146	0.189364	4.08813	4.34857e-05	0.00166112
Manes.01G014600.1	7.33655	3.05305	0.747941	4.08194	4.46618e-05	0.0017012
Manes.01G055000.1	32.7844	-1.99291	0.488319	-4.08117	4.48095e-05	0.00170441
Manes.04G165300.1	537.333	-1.17516	0.288089	-4.07914	4.52018e-05	0.00171409
Manes.11G149900.1	442.511	-2.24854	0.551266	-4.07887	4.52555e-05	0.00171409
Manes.18G053700.1	10.4121	2.71906	0.666808	4.07772	4.54801e-05	0.00172017
Manes.17G031200.1	961.643	-1.07888	0.264939	-4.07219	4.6574e-05	0.00175907
Manes.S024600.1	6.43372	2.89448	0.710919	4.07147	4.67182e-05	0.00176204
Manes.14G021800.1	7.56362	2.96779	0.730284	4.06388	4.82627e-05	0.00181265
Manes.18G042300.1	56.548	1.70259	0.418956	4.0639	4.82594e-05	0.00181265
Manes.01G049000.1	393.756	-2.6104	0.643759	-4.05493	5.01492e-05	0.00187825
Manes.16G054300.1	35.2954	1.80451	0.447322	4.03402	5.48295e-05	0.00205068
Manes.08G161300.1	330.206	1.05387	0.261621	4.02823	5.61981e-05	0.00209895
Manes.07G031600.1	24.8938	3.00309	0.746203	4.02449	5.70987e-05	0.00212962
Manes.02G079400.1	26.8215	2.66445	0.662115	4.02414	5.71828e-05	0.0021298
Manes.01G221700.1	74.8491	2.41763	0.601182	4.02146	5.78382e-05	0.00215123
Manes.05G082300.1	7.1509	2.83165	0.70658	4.00755	6.13524e-05	0.00227249
Manes.14G019900.1	138.455	1.923	0.48054	4.00175	6.28766e-05	0.00232574
Manes.03G167500.1	7.87204	2.88714	0.721704	4.00044	6.32243e-05	0.00233538
Manes.10G014300.1	6.4898	2.96263	0.740768	3.9994	6.35035e-05	0.00234248
Manes.05G178700.1	287.957	1.34164	0.335541	3.99846	6.37569e-05	0.0023486
Manes.06G134900.1	307.491	-1.94982	0.488655	-3.99017	6.60253e-05	0.0024255
Manes.06G069600.1	310.921	1.84023	0.461537	3.98717	6.68647e-05	0.00245298
Manes.17G081000.1	189.334	1.43576	0.360445	3.9833	6.7965e-05	0.00248995
Manes.08G154600.1	275.657	1.51792	0.38115	3.98247	6.8202e-05	0.00249183
Manes.02G111300.1	97.2871	-1.60373	0.402682	-3.98261	6.81631e-05	0.00249183
Manes.11G070200.1	9.69362	2.9759	0.747879	3.97912	6.917e-05	0.00252034
Manes.16G023900.1	127.506	2.01473	0.506601	3.97695	6.98042e-05	0.00254
Manes.01G152100.1	67.6091	-2.11099	0.531282	-3.97338	7.0859e-05	0.0025749
Manes.05G200100.1	11.1394	3.07479	0.774318	3.97097	7.15796e-05	0.00259756
Manes.S022600.1	648.11	-0.728664	0.183807	-3.96429	7.36161e-05	0.00266427
Manes.12G134400.1	78.7856	2.10626	0.532862	3.95273	7.72655e-05	0.00279258
Manes.11G116900.1	17.94	2.50522	0.635587	3.94159	8.09439e-05	0.00291768
Manes.05G125300.1	666.6	1.18851	0.301893	3.93686	8.25532e-05	0.00297169
Manes.08G087100.1	281.911	1.92123	0.488217	3.93521	8.31246e-05	0.00298826
Manes.08G066600.1	42.6516	-1.59142	0.404505	-3.93424	8.34616e-05	0.00299636
Manes.05G142100.1	9.25013	2.90358	0.738688	3.93072	8.46908e-05	0.00303643
Manes.02G089400.1	317.045	1.20455	0.30651	3.92988	8.49892e-05	0.00304307
Manes.14G086200.1	64.5632	1.8352	0.46776	3.92339	8.73132e-05	0.00312212
Manes.01G030100.1	597.257	-0.831254	0.211987	-3.92125	8.80909e-05	0.00314543
Manes.18G093200.1	470.022	-1.1213	0.285977	-3.92095	8.81996e-05	0.00314543
Manes.03G122900.1	37.715	2.34092	0.597787	3.91598	9.00366e-05	0.00320669
Manes.09G122100.1	97.789	1.66832	0.426119	3.91515	9.03472e-05	0.00321349
Manes.06G108800.1	318.193	1.1828	0.302207	3.91385	9.08348e-05	0.00322229
Manes.14G139600.1	171.062	1.11035	0.283935	3.91059	9.20708e-05	0.00326183
Manes.06G128100.1	7.69472	2.96944	0.759985	3.90723	9.33591e-05	0.00330312
Manes.17G096100.1	5.4288	2.83823	0.726771	3.90527	9.41214e-05	0.00332571
Manes.04G119100.1	528.262	1.11872	0.286642	3.90287	9.50601e-05	0.00335446
Manes.13G080500.1	24.732	-2.51736	0.645786	-3.89814	9.69359e-05	0.00341617
Manes.03G015900.1	79.7074	2.19418	0.562941	3.89772	9.71033e-05	0.00341758
Manes.03G041400.1	447.05	0.802925	0.20612	3.89542	9.80271e-05	0.00344557
Manes.14G036400.1	8.56509	3.01015	0.77472	3.88547	0.000102131	0.00358514
Manes.13G120200.1	443.839	-0.477744	0.123103	-3.88086	0.00010409	0.00364911
Manes.14G002600.1	32.4218	2.14442	0.552833	3.87897	0.000104899	0.00366313
Manes.S076800.1	21.7001	-2.52725	0.65151	-3.87907	0.000104855	0.00366313
Manes.07G135900.1	186.498	1.75691	0.453047	3.878	0.00010532	0.00367306
Manes.04G143400.1	6.92438	2.70495	0.697692	3.877	0.000105754	0.00368343
Manes.01G038100.1	32.0964	-2.18692	0.564943	-3.87104	0.000108371	0.00376481
Manes.08G016900.1	24.9448	2.62717	0.678763	3.87053	0.000108599	0.00376786
Manes.05G157600.1	95.4422	1.40356	0.362704	3.8697	0.000108968	0.00377576
Manes.09G094700.1	73.2935	1.74464	0.452488	3.85566	0.000115419	0.0039839
Manes.08G036300.1	34.6176	2.26943	0.589671	3.84864	0.000118776	0.0040945
Manes.16G014500.1	5.49402	2.82712	0.73478	3.84757	0.000119293	0.00410178
Manes.03G174900.1	60.0096	2.04818	0.532496	3.84637	0.000119881	0.00411673
Manes.01G237700.1	1412.75	1.0695	0.278364	3.84209	0.000121993	0.00417324
Manes.16G113200.1	94.6326	2.74805	0.71525	3.84209	0.000121992	0.00417324
Manes.S020100.1	198.515	1.76065	0.458185	3.84267	0.000121704	0.00417324
Manes.S024700.1	5.55988	2.76011	0.7202	3.83242	0.000126887	0.00432964
Manes.01G189600.1	10.4342	3.03119	0.792517	3.82477	0.000130896	0.00445512
Manes.04G160700.1	103.548	1.34747	0.352816	3.8192	0.000133887	0.00453964
Manes.14G167100.1	12.9816	-2.56852	0.672826	-3.81751	0.000134804	0.00456498
Manes.15G152600.1	59.2483	-2.09638	0.549576	-3.81454	0.000136437	0.00460865
Manes.07G119000.1	76.79	1.60455	0.420862	3.81254	0.000137545	0.00464024
Manes.15G101100.1	480.108	-1.19073	0.312676	-3.80818	0.000139992	0.00471096
Manes.03G175000.1	203.595	1.35988	0.35715	3.80757	0.000140337	0.00471667
Manes.10G138500.1	354.895	1.00969	0.265221	3.80696	0.000140686	0.00472247
Manes.18G077100.1	19.8032	2.52782	0.664474	3.80425	0.000142235	0.00476851
Manes.09G017600.1	9.93382	3.00636	0.790505	3.80309	0.000142905	0.00478501
Manes.15G017700.1	415.898	0.995214	0.261948	3.79928	0.000145118	0.00485306
Manes.12G045200.1	52.8942	2.38518	0.629717	3.78771	0.000152045	0.00507838
Manes.09G129400.1	461.277	1.15079	0.304192	3.78309	0.000154895	0.00516713
Manes.15G008500.1	4.91351	2.73105	0.72377	3.77336	0.000161061	0.00536618
Manes.12G055000.1	15.3199	2.56932	0.681896	3.7679	0.000164627	0.00547819
Manes.S111200.1	7.22497	2.76775	0.735777	3.76167	0.000168781	0.00560252
Manes.15G022800.1	17.8891	2.46458	0.655669	3.75888	0.000170675	0.00565841
Manes.15G046400.1	23.5281	2.35977	0.62842	3.75508	0.000173285	0.00573784
Manes.02G073100.1	33.7841	1.93947	0.517118	3.75053	0.000176461	0.00583582
Manes.01G183100.1	11.1411	2.63769	0.704395	3.74462	0.000180668	0.00596759
Manes.03G028600.1	53.8732	2.42618	0.648394	3.74184	0.000182679	0.00602662
Manes.18G044600.1	186.055	-1.1274	0.301365	-3.74099	0.000183298	0.0060396
Manes.13G037400.1	42.7347	2.14618	0.57389	3.73971	0.000184233	0.00606298
Manes.16G074000.1	16.5882	1.87489	0.501498	3.73858	0.000185065	0.00608124
Manes.15G125000.1	26.6519	2.37086	0.635741	3.72928	0.00019203	0.00629643
Manes.02G069400.1	25.6837	2.62681	0.704462	3.72882	0.000192376	0.00630008
Manes.13G058100.1	683.299	0.607227	0.163248	3.71966	0.000199494	0.00652522
Manes.11G129500.1	10.472	2.50427	0.673532	3.71812	0.000200711	0.00654909
Manes.13G098500.1	106.703	1.64577	0.443315	3.71241	0.000205297	0.00669059
Manes.05G072500.1	24.1256	2.22709	0.599991	3.71188	0.000205728	0.00669652
Manes.03G042100.1	4.82875	2.71813	0.733179	3.70732	0.000209461	0.00680977
Manes.11G160800.1	41.9857	2.11677	0.573648	3.69001	0.000224245	0.00727673
Manes.13G013400.1	13.3295	-2.31375	0.627054	-3.68987	0.000224366	0.00727673
Manes.09G179000.1	44.1506	1.76615	0.478779	3.68886	0.000225263	0.00729699
Manes.09G162000.1	11.9763	2.78263	0.75464	3.68737	0.000226585	0.00733097
Manes.01G062300.1	22.4535	2.20104	0.598037	3.68043	0.000232837	0.00750612
Manes.03G016700.1	6.09695	2.80137	0.761819	3.67721	0.000235799	0.00758341
Manes.08G055300.1	278.527	-1.43765	0.391301	-3.67404	0.00023875	0.00766912
Manes.01G114000.1	8.65288	2.90179	0.790559	3.67055	0.000242031	0.00776524
Manes.10G065700.1	526.798	1.71844	0.468607	3.66712	0.000245294	0.00786052
Manes.09G021400.1	414.99	1.38722	0.378353	3.66647	0.00024592	0.00787121
Manes.18G052900.1	12.525	-2.69516	0.73601	-3.66185	0.000250402	0.00799558
Manes.10G070000.1	861.602	1.36938	0.374306	3.65845	0.000253745	0.00809271
Manes.13G028800.1	9.63422	2.3727	0.64866	3.65785	0.000254339	0.00810203
Manes.16G129300.1	64.2912	1.52488	0.417078	3.6561	0.000256077	0.00813811
Manes.09G039400.1	182.488	-1.32136	0.361772	-3.65246	0.000259745	0.0082449
Manes.13G065400.1	21.9484	2.18615	0.59875	3.65119	0.000261027	0.00827581
Manes.12G137900.1	5.11275	2.71646	0.744707	3.64769	0.000264609	0.00837949
Manes.06G122100.1	15.2676	2.43443	0.667737	3.64579	0.000266566	0.00841673
Manes.01G091600.1	41.8361	2.15597	0.593628	3.63185	0.000281397	0.00883817
Manes.07G068300.1	5.03653	2.61535	0.725266	3.60605	0.000310893	0.00973044
Manes.07G068400.1	19.5705	2.2679	0.629221	3.60431	0.000312988	0.00978461
Manes.08G112800.1	74.9878	1.53155	0.425102	3.60279	0.00031482	0.00983045
Manes.02G080300.1	192.01	-1.24092	0.344465	-3.60245	0.00031523	0.0098318
Manes.08G152800.1	157.339	1.18835	0.329962	3.60147	0.000316423	0.00985756
Manes.13G004600.1	218.114	0.904969	0.251448	3.59903	0.000319403	0.00993889
Manes.06G002900.1	640.512	0.595874	0.165837	3.59312	0.000326739	0.010142
Manes.01G234500.1	358.391	1.33553	0.371752	3.59252	0.000327497	0.0101437
Manes.12G063500.1	512.048	1.36841	0.381302	3.58878	0.000332225	0.0102783
Manes.01G111700.1	358.838	0.949387	0.265072	3.58161	0.000341477	0.0105524
Manes.01G112400.1	9.42957	2.5524	0.713051	3.57954	0.000344196	0.0106037
Manes.02G137700.1	295.456	2.72833	0.762222	3.57945	0.000344321	0.0106037
Manes.06G176700.1	502.371	0.878789	0.245496	3.57965	0.000344052	0.0106037
Manes.15G133700.1	38.4318	-1.20403	0.33655	-3.57756	0.000346822	0.0106684
Manes.01G020000.1	9.67524	2.33725	0.653673	3.57557	0.000349468	0.0107253
Manes.16G075700.1	712.789	1.04964	0.294271	3.5669	0.000361223	0.0110608
Manes.08G163100.1	210.512	0.885	0.248196	3.56574	0.000362834	0.0110974
Manes.02G034900.1	99.149	-1.97863	0.555347	-3.56287	0.000366823	0.0112067
Manes.14G032500.1	14.4559	2.28685	0.641968	3.56226	0.000367681	0.0112201
Manes.14G147100.1	12.2073	2.89337	0.812824	3.55965	0.000371345	0.0113191
Manes.06G108500.1	68.9855	1.9907	0.5605	3.55166	0.000382813	0.0116554
Manes.06G071500.1	25.8129	-1.62046	0.456601	-3.54896	0.000386749	0.0117619
Manes.15G059300.1	26.6844	2.12732	0.599895	3.54615	0.0003909	0.0118613
Manes.18G028300.1	126.716	1.31833	0.371752	3.54627	0.000390729	0.0118613
Manes.18G108100.1	9.66432	-2.12792	0.601661	-3.53674	0.000405091	0.012278
Manes.07G090200.1	9.24793	-2.31564	0.654925	-3.53573	0.000406649	0.0123113
Manes.03G179900.1	16.8067	-1.71058	0.4839	-3.53499	0.000407786	0.0123318
Manes.10G009600.1	160.354	1.33336	0.378317	3.52446	0.00042435	0.0127895
Manes.18G064100.1	37.9798	1.98751	0.564286	3.52217	0.000428025	0.0128859
Manes.18G069900.1	92.9577	2.03684	0.578507	3.52086	0.000430152	0.0129354
Manes.09G123600.1	116	1.829	0.519524	3.52054	0.000430668	0.0129364
Manes.11G153100.1	11.6833	-2.36508	0.671986	-3.51954	0.00043229	0.0129706
Manes.08G143000.1	277.145	-1.64473	0.467594	-3.51744	0.000435738	0.0130595
Manes.11G081300.1	29.782	2.03499	0.579255	3.51311	0.000442891	0.0132591
Manes.14G084100.1	8.59157	2.28897	0.652066	3.51033	0.000447544	0.0133835
Manes.11G117200.1	9.92865	2.58181	0.73566	3.50952	0.000448921	0.0134097
Manes.01G024600.1	14.3341	1.88547	0.537878	3.50538	0.000455954	0.0136044
Manes.02G088700.1	25.334	1.65647	0.472622	3.50484	0.000456874	0.0136044
Manes.03G041100.1	148.915	-0.820552	0.234123	-3.50479	0.00045696	0.0136044
Manes.13G008400.1	143.998	1.6683	0.476399	3.5019	0.000461962	0.0137381
Manes.18G088500.1	23.4797	-2.18044	0.622983	-3.5	0.000465257	0.0138208
Manes.S097500.1	95.5023	1.81569	0.519569	3.49462	0.000474746	0.014056
Manes.01G117800.1	13.483	-2.77876	0.795883	-3.49142	0.000480464	0.014194
Manes.18G073100.1	10.9207	-2.51458	0.720209	-3.49146	0.000480396	0.014194
Manes.03G084700.1	1168.37	0.934208	0.267653	3.49037	0.000482357	0.0142343
Manes.12G063300.1	94.1984	1.67055	0.478723	3.4896	0.000483741	0.0142595
Manes.17G110800.1	47.1278	1.47651	0.423701	3.4848	0.000492512	0.0145021
Manes.03G140100.1	830.619	-0.830519	0.238597	-3.48084	0.000499845	0.0147019
Manes.16G014700.1	11.1244	2.80356	0.805792	3.47927	0.00050279	0.0147723
Manes.05G108700.1	17.056	2.06071	0.592732	3.47663	0.000507765	0.0149022
Manes.07G098800.1	63.3817	1.64672	0.473861	3.47512	0.000510631	0.01497
Manes.07G128900.1	42.7275	1.87034	0.538687	3.47203	0.000516533	0.01511
Manes.08G019000.1	280.055	1.52279	0.43907	3.46821	0.000523931	0.0152961
Manes.09G084500.1	178.563	1.47793	0.426143	3.46816	0.000524033	0.0152961
Manes.16G132600.1	382.308	0.882019	0.254494	3.46578	0.000528704	0.0154156
Manes.03G166600.1	6.96405	-2.19411	0.633252	-3.46482	0.000530579	0.0154368
Manes.15G192300.1	11.9562	1.98921	0.574876	3.46024	0.000539702	0.0156683
Manes.11G076000.1	180.797	0.971632	0.280909	3.45889	0.000542413	0.01573
Manes.06G063500.1	1465.7	1.02837	0.297351	3.45844	0.000543309	0.015739
Manes.11G106800.1	62.2933	1.64477	0.475898	3.45614	0.000547977	0.0158571
Manes.07G000400.1	170.886	1.63908	0.474362	3.45533	0.000549613	0.0158873
Manes.18G138200.1	13.681	-2.42716	0.704577	-3.44485	0.000571369	0.0164807
Manes.05G006400.1	9.34748	2.16709	0.629159	3.44442	0.000572293	0.0164896
Manes.01G062200.1	5.33733	2.64145	0.767833	3.44014	0.000581412	0.0167344
Manes.15G030700.1	118.511	1.03399	0.301239	3.43244	0.000598175	0.0171801
Manes.01G188400.1	6.65576	2.71171	0.790474	3.43048	0.000602515	0.0172678
Manes.04G132900.1	46.6355	1.77307	0.517532	3.42602	0.000612497	0.0175352
Manes.16G004500.1	7.33923	2.43578	0.71186	3.42172	0.000622268	0.0177959
Manes.09G006000.1	9.07928	2.64467	0.773116	3.42079	0.000624385	0.0178375
Manes.06G156400.1	16.3952	2.15594	0.631714	3.41284	0.0006429	0.0183209
Manes.03G139000.1	440.817	-0.908062	0.266106	-3.41241	0.000643908	0.0183209
Manes.09G046000.1	7.19192	-2.27177	0.6656	-3.41311	0.00064225	0.0183209
Manes.13G005300.1	443.16	0.917591	0.268953	3.41171	0.000645563	0.0183449
Manes.06G096000.1	63.6796	1.59602	0.468149	3.40922	0.000651492	0.0184429
Manes.11G021300.1	13.9894	2.45022	0.718608	3.40967	0.000650411	0.0184429
Manes.13G049100.1	59.2702	1.7027	0.499835	3.40653	0.000657947	0.0185984
Manes.11G035200.1	50.823	1.61263	0.47391	3.40282	0.000666946	0.0188132
Manes.05G161500.1	210.231	1.17302	0.345683	3.39334	0.000690464	0.0194154
Manes.01G229300.1	99.1833	-1.32556	0.391307	-3.38752	0.000705268	0.0198109
Manes.01G213700.1	9.26565	2.129	0.628663	3.38655	0.000707783	0.0198423
Manes.04G112600.1	77.2835	1.35871	0.401211	3.38652	0.000707863	0.0198423
Manes.10G063500.1	290.141	1.02047	0.30142	3.38556	0.000710344	0.0198911
Manes.03G138300.1	26.0596	2.12862	0.629872	3.37944	0.000726337	0.0203178
Manes.08G007900.1	7.15714	2.70049	0.800854	3.37202	0.0007462	0.0208517
Manes.04G136700.1	97.9938	1.53019	0.454295	3.36827	0.000756408	0.0211149
Manes.18G043700.1	4.42923	-2.87409	0.853484	-3.36748	0.000758583	0.0211537
Manes.01G080800.1	38.4093	1.51681	0.450876	3.36413	0.000767841	0.0213675
Manes.18G092100.1	46.2307	-2.35888	0.703153	-3.35472	0.000794467	0.0220627
Manes.03G138900.1	14.6529	2.07845	0.619803	3.35341	0.000798211	0.0221438
Manes.09G057800.1	1437.7	1.04699	0.312501	3.35036	0.000807058	0.0223661
Manes.13G104100.1	70.4399	1.14178	0.341248	3.3459	0.000820158	0.0226823
Manes.10G053100.1	35.3797	-1.64691	0.493319	-3.33842	0.000842572	0.0232066
Manes.01G274200.1	540.01	0.662753	0.198554	3.33789	0.000844178	0.023227
Manes.09G030700.1	18.0369	1.79488	0.538262	3.33458	0.000854284	0.023481
Manes.01G045900.1	118.148	1.64419	0.493522	3.33154	0.000863656	0.0237143
Manes.02G139300.1	657.764	1.51499	0.455019	3.32951	0.000869977	0.0238635
Manes.13G064200.1	47.4403	1.48242	0.445737	3.32577	0.000881752	0.0241397
Manes.02G072700.1	45.3451	2.03986	0.614337	3.32042	0.000898826	0.0245296
Manes.14G156300.1	3638.51	-0.763162	0.23006	-3.31723	0.000909157	0.0247863
Manes.10G026900.1	91.0517	1.6392	0.494441	3.31527	0.000915558	0.0249355
Manes.11G075700.1	37.8885	2.232	0.673346	3.31479	0.000917126	0.0249529
Manes.18G070800.1	6.1587	2.61881	0.791661	3.30799	0.000939676	0.0254632
Manes.03G064200.1	79.4419	1.62749	0.492076	3.30739	0.000941712	0.0254927
Manes.14G022500.1	8.77659	2.69764	0.816563	3.30365	0.000954355	0.0258089
Manes.08G139400.1	75.0692	1.71467	0.519393	3.30129	0.000962416	0.0260007
Manes.09G141100.1	35.6142	1.80312	0.54713	3.2956	0.000982126	0.0264799
Manes.11G050500.1	413.981	1.37749	0.418026	3.29521	0.000983471	0.0264896
Manes.06G074000.1	84.613	1.30074	0.396051	3.28428	0.00102242	0.0274012
Manes.12G015100.1	153.718	-1.11942	0.340876	-3.28396	0.00102361	0.0274059
Manes.06G112000.1	142.204	0.770343	0.234789	3.281	0.00103441	0.0276502
Manes.15G064500.1	112.184	1.01523	0.309757	3.27752	0.00104723	0.0279546
Manes.18G093100.1	379.114	-1.42504	0.435065	-3.27546	0.00105488	0.0281309
Manes.11G138700.1	106.115	1.36917	0.418242	3.27364	0.00106173	0.0282853
Manes.11G004200.1	286.407	0.952301	0.291344	3.26865	0.00108061	0.0287599
Manes.04G089100.1	837.419	-0.845834	0.258815	-3.26811	0.0010827	0.028787
Manes.01G102000.1	227.307	-1.28743	0.394114	-3.26664	0.00108832	0.0288997
Manes.03G077900.1	238.374	-1.19168	0.364824	-3.26644	0.00108909	0.0288997
Manes.01G255400.1	7511.47	0.722035	0.221443	3.26059	0.00111179	0.0294149
Manes.09G169600.1	18.1911	2.40332	0.738941	3.25238	0.00114443	0.0301891
Manes.15G025800.1	84.5073	1.01199	0.311483	3.24893	0.00115841	0.0304682
Manes.09G153400.1	1348.64	-0.920818	0.283421	-3.24895	0.00115834	0.0304682
Manes.14G167500.1	215.056	1.6607	0.512255	3.24195	0.00118717	0.0311635
Manes.16G104600.1	168.419	1.05969	0.327797	3.23276	0.001226	0.0320574
Manes.12G151100.1	22.9991	1.71651	0.531321	3.23064	0.00123513	0.0322647
Manes.13G106100.1	14.2633	2.17458	0.674014	3.22631	0.00125399	0.0326937
Manes.07G128700.1	101.813	1.40981	0.437204	3.2246	0.0012615	0.0328577
Manes.02G020100.1	6548.64	-0.721699	0.223941	-3.22273	0.00126977	0.0330412
Manes.14G064700.1	24.478	1.80131	0.559489	3.21957	0.00128385	0.0333428
Manes.03G062300.1	6194.73	-1.04248	0.323842	-3.21911	0.00128591	0.0333641
Manes.02G114000.1	69.0368	1.39671	0.434921	3.2114	0.0013209	0.0342059
Manes.02G090600.1	82.5808	1.29108	0.402635	3.20659	0.00134318	0.0346825
Manes.09G176800.1	163.066	-1.39645	0.43547	-3.20677	0.00134236	0.0346825
Manes.07G035500.1	45.3259	-1.73759	0.542245	-3.20443	0.0013533	0.0349101
Manes.02G151100.1	23.0865	-1.61649	0.504543	-3.20387	0.00135592	0.0349108
Manes.03G059000.1	17.095	1.64351	0.513376	3.20138	0.00136771	0.0351469
Manes.13G079500.1	200.493	1.44143	0.450366	3.20058	0.00137152	0.0352111
Manes.07G002400.1	18.7839	2.03772	0.636735	3.20026	0.00137305	0.0352166
Manes.05G151400.1	16.675	1.96879	0.615607	3.19813	0.00138321	0.0354435
Manes.09G009700.1	1037.11	1.05541	0.330123	3.19703	0.00138852	0.0355456
Manes.03G138600.1	142.125	1.6848	0.527375	3.19469	0.00139979	0.0356728
Manes.05G106300.1	34.8072	1.48897	0.466053	3.19486	0.00139898	0.0356728
Manes.05G156300.1	5.79628	2.54087	0.795402	3.19445	0.00140099	0.0356728
Manes.16G028000.1	7.17376	2.55759	0.800547	3.1948	0.00139929	0.0356728
Manes.02G174800.1	15.0936	2.12538	0.665581	3.19327	0.00140673	0.0357732
Manes.12G139600.1	53.8049	-1.34124	0.420369	-3.19063	0.00141965	0.0360674
Manes.05G137900.1	52.4417	1.38114	0.433305	3.18747	0.00143525	0.0363949
Manes.12G150800.1	10.623	2.55739	0.802844	3.18542	0.00144544	0.0366177
Manes.09G118700.1	263.97	1.05865	0.332417	3.18471	0.00144899	0.0366397
Manes.18G067600.1	60.233	1.70896	0.536883	3.18311	0.00145703	0.0367389
Manes.04G068800.1	13.2269	-2.06109	0.647506	-3.18311	0.00145701	0.0367389
Manes.01G213900.1	8.11881	2.28159	0.716989	3.18218	0.00146169	0.0367875
Manes.S020500.1	81.8129	1.34266	0.421897	3.18243	0.00146044	0.0367875
Manes.S057400.1	12.4112	2.26359	0.711935	3.17949	0.00147533	0.037096
Manes.05G179800.1	22.6939	2.01038	0.632628	3.17782	0.00148387	0.0372759
Manes.S032700.1	288.539	1.54899	0.487493	3.17746	0.0014857	0.0372868
Manes.01G085600.1	21.6483	-1.72796	0.544412	-3.174	0.00150356	0.0376998
Manes.03G020900.1	7.64017	2.49203	0.785765	3.17147	0.0015167	0.0379585
Manes.07G128000.1	58.5791	1.80112	0.568087	3.1705	0.00152177	0.0380499
Manes.14G166900.1	54.5243	1.3907	0.43873	3.16984	0.00152522	0.0380674
Manes.06G006900.1	523.567	-2.06223	0.650992	-3.16782	0.00153586	0.0382598
Manes.16G082100.1	12.8231	-1.80257	0.569408	-3.16569	0.00154716	0.0384699
Manes.15G073000.1	746.097	0.914422	0.288879	3.16541	0.00154864	0.0384711
Manes.05G053700.1	4.92039	2.4742	0.782534	3.16178	0.00156806	0.0387606
Manes.02G088000.1	16.9147	1.83456	0.580851	3.15841	0.00158635	0.0391541
Manes.02G014400.1	7.65302	2.4911	0.789144	3.15671	0.00159559	0.0393462
Manes.14G077500.1	69.7297	1.3739	0.435467	3.155	0.00160496	0.039541
Manes.05G141500.1	439.177	-1.06318	0.337293	-3.1521	0.001621	0.039863
Manes.02G213500.1	58.156	1.70564	0.541497	3.14986	0.0016335	0.0400969
Manes.05G023000.1	25.0094	2.3286	0.739258	3.14991	0.00163319	0.0400969
Manes.05G123800.1	18.6949	2.18582	0.694399	3.14779	0.00164508	0.0403286
Manes.08G152200.1	27.3902	1.60995	0.511522	3.14737	0.00164745	0.0403286
Manes.03G159900.1	54.3006	1.21369	0.386059	3.1438	0.00166771	0.0407504
Manes.17G085100.1	12.9313	2.48487	0.791547	3.13926	0.00169377	0.0411996
Manes.17G089100.1	229.883	-0.835083	0.266208	-3.13695	0.00170714	0.0414761
Manes.14G057600.1	258.269	0.802831	0.256047	3.13549	0.00171569	0.0416198
Manes.02G022600.1	770.359	-0.618869	0.197648	-3.13116	0.00174117	0.0421617
Manes.17G030400.1	6.64701	2.54404	0.813462	3.12742	0.00176346	0.0425863
Manes.07G052900.1	30.7358	1.95549	0.625569	3.12594	0.00177238	0.0427248
Manes.04G133900.1	292.941	1.15754	0.371268	3.11779	0.00182214	0.0438063
Manes.05G047000.1	1520.83	0.761883	0.244507	3.116	0.00183325	0.0439948
Manes.12G109200.1	21.3633	2.13829	0.686321	3.11558	0.00183583	0.0440173
Manes.03G116400.1	16.7909	-1.5884	0.510304	-3.11266	0.00185411	0.0444159
Manes.11G120100.1	861.415	1.36591	0.439804	3.10572	0.00189813	0.045316
Manes.01G074700.1	27.981	1.54067	0.496365	3.1039	0.00190986	0.0455079
Manes.16G019800.1	16.3127	-2.07182	0.668363	-3.09984	0.00193626	0.0460552
Manes.12G138000.1	5.63021	2.47758	0.800048	3.09679	0.00195627	0.0464079
Manes.01G158200.1	165.291	0.935294	0.302806	3.08876	0.00200992	0.0473876
Manes.14G056700.1	51.3808	-2.14526	0.694917	-3.08708	0.00202134	0.0475732
Manes.07G018900.1	40.9266	1.80184	0.583875	3.08601	0.00202864	0.0477033
Manes.06G120900.1	11.6369	2.18408	0.708187	3.08405	0.00204205	0.0479346
Manes.10G091700.1	36.4811	1.61342	0.523545	3.08173	0.00205803	0.04817
Manes.16G065500.1	33.5643	1.55982	0.506223	3.08129	0.00206104	0.04817
Manes.17G054200.1	52.8043	1.07819	0.349814	3.08217	0.00205497	0.04817
Manes.09G062300.1	423.77	-1.12428	0.365515	-3.07587	0.00209892	0.0489275
Manes.04G136300.1	42.643	-2.03456	0.662201	-3.07241	0.00212335	0.0493255
Manes.03G204200.1	1364.07	-0.523418	0.170527	-3.06941	0.00214479	0.0497376

## Sheet: Data_S2c_25_genes_DEG
Data S2c. Cassava Genes differentially transcribed between Cassava roots inoculated with GP1 and GP3+GP5
gene	baseMean	log2FoldChange	lfcSE	stat	pvalue	padj	gene	GO	annotation
Manes.08G170900.1	467.923	0.624787	0.131864	4.73812	2.15713e-06	0.00564306	Manes.08G170900.1	GO:0016020	ovule OS=Solanum chacoense PE=4 SV=1
Manes.04G028700.1	324.232	-1.01113	0.224695	-4.50002	6.79465e-06	0.0088874	Manes.04G028700.1	GO:0000786	Histone H4 OS=Flaveria trinervia GN=hh4 PE=3 SV=3
Manes.05G065500.1	750.438	0.961228	0.227439	4.22631	2.37551e-05	0.0155359	Manes.05G065500.1	GO:0003676	Nucleic acid binding , OS=Ricinus communis GN=RCOM_0555270 PE=4 SV=1
Manes.09G101700.2	827.483	1.19274	0.281786	4.2328	2.308e-05	0.0155359	Manes.09G101700.2	GO:0009317	Carboxyltransferase alpha subunit OS=Vernicia fordii GN=accA PE=2 SV=1
Manes.01G016600.1	398.83	0.665429	0.162254	4.10116	4.11078e-05	0.0207604	Manes.01G016600.1	GO:0004124	Cysteine synthase OS=Theobroma cacao GN=TCM_019851 PE=3 SV=1
Manes.04G116100.1	5325.08	-0.893512	0.220931	-4.0443	5.24806e-05	0.0207604	Manes.04G116100.1
Manes.11G058800.1	646.971	1.39359	0.345722	4.03095	5.55515e-05	0.0207604	Manes.11G058800.1	GO:0005515	Eukaryotic translation initiation factor 3 subunit, OS=Theobroma cacao GN=TCM_027279 PE=4 SV=1
Manes.03G121600.1	485.584	-0.426949	0.108054	-3.95125	7.77448e-05	0.0210991	Manes.03G121600.1	GO:0000786	Histone H2A OS=Citrus clementina GN=CICLE_v10009865mg PE=3 SV=1
Manes.07G083100.1	528.495	-0.851193	0.215474	-3.95034	7.80406e-05	0.0210991	Manes.07G083100.1	GO:0005737	Trans-2,3-enoyl- reductase OS=Glycine soja GN=glysoja_000426 PE=4 SV=1
Manes.08G078500.2	1606.82	-0.564026	0.143065	-3.94245	8.06539e-05	0.0210991	Manes.08G078500.2	GO:0015629	Actin depolymerizing factor 4 OS=Theobroma cacao GN=TCM_041889 PE=4 SV=1
Manes.01G048000.1	350.257	0.770406	0.198475	3.88162	0.000103761	0.0246763	Manes.01G048000.1	GO:0004672	Serine-threonine kinase, OS=Ricinus communis GN=RCOM_1691050 PE=4 SV=1
Manes.03G202500.1	1161.34	1.25272	0.331799	3.77554	0.000159664	0.0272069	Manes.03G202500.1	GO:0004148	Dihydrolipoamide dehydrogenase, OS=Ricinus communis GN=RCOM_0999900 PE=3 SV=1
Manes.13G116000.1	866.422	1.00022	0.262801	3.80601	0.000141227	0.0272069	Manes.13G116000.1
Manes.14G108900.1	2712.93	1.05917	0.281304	3.76522	0.000166403	0.0272069	Manes.14G108900.1	GO:0004332	Fructose-bisphosphate aldolase OS=Ricinus communis GN=RCOM_0577600 PE=3 SV=1
Manes.16G052800.1	369.925	1.40016	0.371588	3.76804	0.000164531	0.0272069	Manes.16G052800.1	GO:0006606	Nucleo TPR, OS=Ricinus communis GN=RCOM_1128370 PE=4 SV=1
Manes.17G114500.1	408.431	-1.16449	0.30446	-3.82477	0.000130892	0.0272069	Manes.17G114500.1	GO:0005746	Cytochrome c oxidase subunit 5C OS=Hordeum vulgare GN=COX5C PE=3 SV=3
Manes.06G063500.1	2019.98	0.878863	0.238975	3.67764	0.000235402	0.0362242	Manes.06G063500.1	GO:0004332	Fructose-bisphosphate aldolase OS=Ricinus communis GN=RCOM_0577600 PE=3 SV=1
Manes.01G263100.1	421.713	-0.680384	0.190156	-3.57803	0.000346193	0.0400223	Manes.01G263100.1	GO:0005737	Ubiquitin-related modifier 1 homolog OS=Jatropha curcas GN=JCGZ_14475 PE=3 SV=1
Manes.02G192300.1	574.453	-0.570062	0.159277	-3.57906	0.000344832	0.0400223	Manes.02G192300.1	GO:0005829	Peptidase, OS=Ricinus communis GN=RCOM_0685920 PE=4 SV=1
Manes.05G060300.1	532.392	1.42697	0.396654	3.59751	0.000321275	0.0400223	Manes.05G060300.1	GO:0016021	Multidrug resistance ABC transporter family OS=Theobroma cacao GN=TCM_042344 PE=4 SV=1
Manes.05G104800.1	371.036	1.02402	0.282732	3.62188	0.00029247	0.0400223	Manes.05G104800.1	GO:0005509	ATP GTP-binding family , isoform 1 OS=Theobroma cacao GN=TCM_011668 PE=4 SV=1
Manes.08G046300.1	1878.35	1.24825	0.349282	3.57377	0.000351878	0.0400223	Manes.08G046300.1	GO:0005835	Enoyl-acyl carrier reductase
Manes.16G054500.1	373.675	1.12878	0.310673	3.63334	0.000279772	0.0400223	Manes.16G054500.1	GO:0016021	Phospholipid-transporting ATPase OS=Populus trichocarpa GN=POPTR_0001s11630g PE=3 SV=1
Manes.07G089100.1	1204.28	-0.829745	0.233277	-3.55691	0.00037524	0.0409012	Manes.07G089100.1	GO:0046872	Copper chaperone OS=Jatropha curcas GN=CCH PE=2 SV=1
Manes.14G001600.1	621.904	0.807991	0.230861	3.49991	0.000465424	0.048702	Manes.14G001600.1	GO:0016021	Copper-transporting atpase p-type, OS=Ricinus communis GN=RCOM_1577390 PE=3 SV=1
