# Supplementary material for: Genetic variation and evolutionary history of a mycorrhizal fungus regulate the currency of exchange in symbiosis with the food security crop cassava
Source: ISME J. 2020 Feb 17;14(6):1333–44. doi: 10.1038/s41396-020-0606-6 (PMC7242447; doi:10.1038/s41396-020-0606-6)
Supplement: Supplementary file 4 — Data S3 [file 41396_2020_606_MOESM4_ESM.xlsx]

## Sheet: General_information_of_seq
Data S3a General information of the 47 libraries
lane	code	isolat	ext_type (Hand, Robot)	Yield Mbases	Raw reads nb	RQN	Fragment analyzer [] (ng/ul)	illumina INDEX	% PF cluster	Mean Quality Score (PF)	total_nb_read_lane
lane1_new	B16	LPA54	H	7838	82277518	6.5	3.7	27	94.33	35.36	565665056
lane1_new	CTL10	CTL	H	7341	77518660	3.9	2.6	21	93.76	35.08	565665056
lane1_new	G12	DAOM234181	H	18073	190504368	6.4	9.69	3	93.93	35.19	565665056
lane1_new	H4	DAOM240448	H	7804	82603526	7.2	2.8	23	94	34.71	565665056
lane1_new	K6	DAOM229457	H	9798	102905300	4.8	6.6	9	94.27	35.27	565665056
lane1_new	Q11	A2	H	2830	29855684	7.2	1.8	25	93.84	35.21	565665056
lane1_old	CTL12	CTL	H	7589	79000830	7.1	1.25	3	95.11	35.44	563302426
lane1_old	CTL14	CTL	H	6552	68162960	6.3	12.64	9	95.17	35.39	563302426
lane1_old	D12	SAMP7	H	16315	169758890	7.9	4.1706	1	95.15	35.45	563302426
lane1_old	M8	C3	H	7466	77959600	5.7	6.19	11	94.82	35.24	563302426
lane1_old	N15	DAOM197198-CZ	H	11912	124274186	6.5	1.54	8	94.9	35.31	563302426
lane1_old	N9	DAOM197198-CZ	H	4165	44145960	5.9	2.91	10	93.4	35.15	563302426
lane2_new	B13	LPA54	H	14565	156795168	5.4	4.2	21	91.97	34.68	651935856
lane2_new	C13	ESQLS69	H	4100	44235622	5.5	0.427	3	91.77	34.98	651935856
lane2_new	C3	ESQLS69	R	7229	78234464	9.1	11.41	23	91.48	34.3	651935856
lane2_new	CTL5	CTL	H	12674	136629996	6.3	3.38	20	91.84	34.79	651935856
lane2_new	G4	DAOM234181	H	7251	77848142	8.2	7.5	9	92.21	34.87	651935856
lane2_new	H5	DAOM240448	H	14729	158192464	6.2	3.63	27	92.19	34.92	651935856
lane2_old	CTL8	CTL	H	1782	18915058	6	11.84	1	93.28	34.97	634192456
lane2_old	D2	SAMP7	H	21875	233028328	6.4	3.01	9	92.94	35.06	634192456
lane2_old	D4	SAMP7	H	13220	140297068	7.4	12.17	8	93.3	35.19	634192456
lane2_old	M11	C3	H	11157	118213568	6.9	9.19	11	93.44	35.15	634192456
lane2_old	M2	C3	H	5183	53892554	6	7.8	3	95.22	35.37	634192456
lane2_old	N6	DAOM197198-CZ	H	6566	69845880	6	19.1	10	93.07	35.04	634192456
lane3_new	B7	LPA54	H	13586	143317534	7	6.55	8	93.85	35.24	599943068
lane3_new	C10	ESQLS69	H	4188	44440834	4.2	1.14	25	93.3	35.39	599943068
lane3_new	CTL9bis	CTL	H	11930	125220552	6.4	26	23	94.33	35.39	599943068
lane3_new	G7	DAOM234181	H	6367	67536550	4.8	2.19	27	93.35	35.35	599943068
lane3_new	K9	DAOM229457	H	7084	74717330	5.7	8.34	11	93.87	35.3	599943068
lane3_new	Q12	A2	H	13670	144710268	6.9	6.58	20	93.53	35.23	599943068
lane4_new	C15	ESQLS69	H	5605	58956076	4.1	5.76	1	94.13	35.32	579211054
lane4_new	CTL2	CTL	H	6101	63925268	4	8.65	25	94.5	35.53	579211054
lane4_new	H6	DAOM240448	H	14615	152995936	7.1	9.64	22	94.58	35.28	579211054
lane4_new	K7	DAOM229457	H	16124	168640504	8.1	4.79	20	94.66	35.39	579211054
lane4_new	Q13	A2	H	5519	58064046	4.3	0.553	3	94.11	35.27	579211054
lane4_new	Q14	A2	R	7336	76629224	8.7	2.45	9	94.78	35.41	579211054
lane5_new	A13	BEG72	H	7378	75211050	5.6	16.4	10	97.12	35.85	456977600
lane5_new	A6	BEG72	H	7293	74574280	6.5	5.44	8	96.83	35.65	456977600
lane5_new	CTL9	CTL	H	10221	104557948	6.8	9.97	23	96.79	35.56	456977600
lane5_new	E11	BEG140	R	5697	58217582	9	5.1	9	96.89	35.7	456977600
lane5_new	E7	BEG140	R	7469	76853720	9.4	1.47	25	96.22	35.73	456977600
lane5_new	F8	Israel	R	6567	67563020	8.7	0.88	11	96.23	35.57	456977600
lane6_new	A10	BEG72	H	6041	61002172	6.4	3.4	23	98.05	35.87	422836256
lane6_new	CTL2bis	CTL	H	8870	90318810	4	2.9	25	97.24	35.81	422836256
lane6_new	E16	BEG140	H	9645	97898510	6.9	1.9	27	97.55	35.88	422836256
lane6_new	F2	Israel	R	7295	74084764	9.1	5.8	8	97.5	35.81	422836256
lane6_new	F4	Israel	R	9820	99532000	8.6	5.82	3	97.68	35.9	422836256

## Sheet: Kallisto_M.esculenta
Data S3b General mapping information of the 47 libraries with the pseudoaligner Kallisto on the M.esculenta genome
lane	code	isolate	ext_type	Nb_mapped_reads	mean_mapped_reads_per_transcript	max_mapped_reads_toatranscript	total_nb_transcript	nb_transcript>0reads	nb_transcript>10reads	nb_transcript>100reads	nb_transcript>1000reads
lane1_new	B16	LPA54	H	2.13055e+06	51.4863	412186	41381	21190	14208	3123	177
lane1_new	CTL10	CTL	H	1.74529e+06	42.1761	459837	41381	19957	13046	2528	114
lane1_new	G12	DAOM234181	H	7.9435e+06	191.96	1.88905e+06	41381	28339	21961	10873	919
lane1_new	H4	DAOM240448	H	2.11563e+06	51.1257	428417	41381	21012	14990	3634	154
lane1_new	K6	DAOM229457	H	1.34419e+06	32.4834	672486	41381	23198	9655	1024	51
lane1_new	Q11	A2	H	2.5674e+06	62.043	116664	41381	23707	17578	5568	254
lane1_old	CTL12	CTL	H	5.0219e+06	121.358	318583	41381	22473	18851	9298	654
lane1_old	CTL14	CTL	H	2.31078e+06	55.8416	547955	41381	23982	15368	3579	179
lane1_old	D12	SAMP7	H	1.77066e+07	427.891	1.54443e+06	41381	28979	24489	15004	2835
lane1_old	M8	C3	H	4.05077e+06	97.8895	1.11137e+06	41381	25740	18883	6429	349
lane1_old	N15	DAOM197198-CZ	H	6.75461e+06	163.23	622844	41381	26396	22343	10779	1063
lane1_old	N9	DAOM197198-CZ	H	1.63887e+06	39.6043	374965	41381	21691	13896	2589	100
lane2_new	B13	LPA54	H	6.91065e+06	167.001	1.22298e+06	41381	27113	21932	10414	881
lane2_new	C13	ESQLS69	H	1.9251e+06	46.5214	270635	41381	9218	8033	3608	198
lane2_new	C3	ESQLS69	R	2.64044e+07	638.079	161515	41381	34967	30410	21585	6692
lane2_new	CTL5	CTL	H	1.19484e+06	28.8741	727517	41381	15764	7068	515	30
lane2_new	G4	DAOM234181	H	1.14546e+07	276.808	474772	41381	29339	24437	13649	2174
lane2_new	H5	DAOM240448	H	1.0825e+07	261.594	1.0824e+06	41381	28561	23960	12802	1738
lane2_old	CTL8	CTL	H	1.33659e+06	32.2996	182799	41381	24522	14741	2440	76
lane2_old	D2	SAMP7	H	7.1623e+06	173.082	2.92647e+06	41381	26665	20298	8010	549
lane2_old	D4	SAMP7	H	1.3635e+07	329.5	1.13511e+06	41381	30799	24368	14238	2512
lane2_old	M11	C3	H	1.56145e+07	377.335	750204	41381	31179	26089	16349	3290
lane2_old	M2	C3	H	2.02114e+06	48.8423	600931	41381	24596	15549	3034	99
lane2_old	N6	DAOM197198-CZ	H	2.33529e+06	56.434	1.16883e+06	41381	24695	14859	2353	72
lane3_new	B7	LPA54	H	7.36722e+06	178.034	1.39694e+06	41381	27521	21052	9431	888
lane3_new	C10	ESQLS69	H	1.13421e+06	27.409	361907	41381	8567	5986	1088	47
lane3_new	CTL9bis	CTL	H	3.84623e+06	92.9468	1.27331e+06	41381	25180	14417	2456	136
lane3_new	G7	DAOM234181	H	1.3334e+06	32.2225	528945	41381	12163	8533	1304	59
lane3_new	K9	DAOM229457	H	2.02785e+06	49.0043	495022	41381	23558	14628	2863	144
lane3_new	Q12	A2	H	3.49283e+06	84.4065	1.14891e+06	41381	25496	18018	4976	213
lane4_new	C15	ESQLS69	H	2.51862e+06	60.8641	297017	41381	25073	18027	5205	204
lane4_new	CTL2	CTL	H	627364	15.1607	465118	41381	10161	2966	134	11
lane4_new	H6	DAOM240448	H	1.03411e+07	249.899	1.27203e+06	41381	29126	23610	13415	1665
lane4_new	K7	DAOM229457	H	2.1022e+06	50.8012	1.3191e+06	41381	20785	10196	1083	44
lane4_new	Q13	A2	H	1.39183e+06	33.6345	320819	41381	8779	7576	2665	94
lane4_new	Q14	A2	R	2.90205e+07	701.301	572847	41381	28522	26471	19933	6792
lane5_new	A13	BEG72	H	3.20775e+06	77.5174	282472	41381	27311	19855	5785	413
lane5_new	A6	BEG72	H	1.03368e+07	249.795	291364	41381	29645	24351	14483	2025
lane5_new	CTL9	CTL	H	6.69674e+06	161.831	925445	41381	28873	22222	9720	698
lane5_new	E11	BEG140	R	2.26585e+07	547.559	210495	41381	28818	26234	18649	5234
lane5_new	E7	BEG140	R	2.98437e+07	721.194	240649	41381	28984	27067	20885	7190
lane5_new	F8	Israel	R	2.45663e+07	593.662	286244	41381	26012	24321	18815	6109
lane6_new	A10	BEG72	H	3.59616e+06	86.9037	402724	41381	19656	17268	6876	408
lane6_new	CTL2bis	CTL	H	2.49356e+06	60.2586	981882	41381	17948	12480	2758	142
lane6_new	E16	BEG140	H	3.14938e+06	76.1068	834137	41381	17700	14514	4760	208
lane6_new	F2	Israel	R	2.80826e+07	678.635	239710	41381	31525	28486	20784	6878
lane6_new	F4	Israel	R	3.43395e+07	829.836	370846	41381	34824	30009	21597	7936

## Sheet: Kallisto_R.irregularis
Data S3c General mapping information of the 47 libraries with the pseudoaligner Kallisto on the R. irregularis N6 genome
lane	code	isolate	ext_type	Nb_mapped_reads	mean_mapped_reads_per_transcript	max_mapped_reads_toatranscript	total_nb_transcript	nb_transcript>0reads	nb_transcript>10reads	nb_transcript>100reads	nb_transcript>1000reads
lane1_new	B16	LPA54	H	764895	47.9468	21056.2	15953	7977	5869	1593	87
lane1_new	CTL10	CTL	H	1496	0.0937755	329.811	15953	140	16	3	0
lane1_new	G12	DAOM234181	H	811550	50.8713	13527.4	15953	9700	6806	1846	82
lane1_new	H4	DAOM240448	H	134612	8.43804	2346.54	15953	5193	2775	209	3
lane1_new	K6	DAOM229457	H	93766	5.87764	1161.05	15953	7087	2069	124	1
lane1_new	Q11	A2	H	362272	22.7087	9185.57	15953	6956	4416	750	27
lane1_old	CTL12	CTL	H	17768	1.11377	1023.61	15953	1218	482	18	1
lane1_old	CTL14	CTL	H	2105	0.13195	449.889	15953	381	21	3	0
lane1_old	D12	SAMP7	H	3.9578e+06	248.092	89660.3	15953	9508	7916	4820	836
lane1_old	M8	C3	H	882703	55.3315	11948.6	15953	9326	6927	2078	89
lane1_old	N15	DAOM197198-CZ	H	2.58916e+06	162.3	112709	15953	9582	8314	3982	414
lane1_old	N9	DAOM197198-CZ	H	274932	17.2339	3040.17	15953	8039	4725	513	10
lane2_new	B13	LPA54	H	2.00384e+06	125.609	48673.8	15953	9255	7484	3500	348
lane2_new	C13	ESQLS69	H	528466	33.1264	13899.4	15953	2944	2777	1406	59
lane2_new	C3	ESQLS69	R	904071	56.6709	13432.5	15953	9622	7020	2404	63
lane2_new	CTL5	CTL	H	951	0.0596126	242.982	15953	386	9	1	0
lane2_new	G4	DAOM234181	H	164448	10.3083	2462.35	15953	6566	3024	284	9
lane2_new	H5	DAOM240448	H	2.56221e+06	160.61	30041.2	15953	9579	7761	3741	463
lane2_old	CTL8	CTL	H	15429	0.967154	460.067	15953	2493	315	8	0
lane2_old	D2	SAMP7	H	173396	10.8692	2595.17	15953	6907	3450	259	5
lane2_old	D4	SAMP7	H	3.1402e+06	196.84	48603.7	15953	10204	8064	4769	630
lane2_old	M11	C3	H	2.54828e+06	159.737	23322.6	15953	10811	8740	4801	426
lane2_old	M2	C3	H	311551	19.5293	3525.57	15953	8832	5019	638	9
lane2_old	N6	DAOM197198-CZ	H	357540	22.4121	6877.74	15953	9256	5378	697	16
lane3_new	B7	LPA54	H	1.79874e+06	112.752	44182	15953	9456	7293	3140	304
lane3_new	C10	ESQLS69	H	164686	10.3232	6650.88	15953	2537	1913	336	10
lane3_new	CTL9bis	CTL	H	834	0.0522786	185.938	15953	106	11	3	0
lane3_new	G7	DAOM234181	H	56184	3.52185	2624.66	15953	1843	1180	83	2
lane3_new	K9	DAOM229457	H	307221	19.2579	5699.42	15953	7883	4475	599	16
lane3_new	Q12	A2	H	670841	42.0511	6164.18	15953	8779	6024	1539	67
lane4_new	C15	ESQLS69	H	1.80803e+06	113.335	23626.2	15953	9416	7487	3518	280
lane4_new	CTL2	CTL	H	260	0.0162979	38.9208	15953	137	3	0	0
lane4_new	H6	DAOM240448	H	1.02887e+06	64.4938	10183.3	15953	9943	7302	2379	116
lane4_new	K7	DAOM229457	H	125550	7.86999	1428.16	15953	6814	2673	174	2
lane4_new	Q13	A2	H	451825	28.3223	6157.14	15953	3258	3066	1130	50
lane4_new	Q14	A2	R	638325	40.0129	8150.53	15953	6813	5788	1627	44
lane5_new	A13	BEG72	H	416449	26.1047	7815.03	15953	8182	4856	862	33
lane5_new	A6	BEG72	H	1.63989e+06	102.795	24866.6	15953	9865	7884	3458	219
lane5_new	CTL9	CTL	H	3586	0.224785	943.717	15953	262	36	6	0
lane5_new	E11	BEG140	R	1.76563e+06	110.677	25939.2	15953	8453	7564	3777	241
lane5_new	E7	BEG140	R	2.13662e+06	133.932	22844.7	15953	8078	7279	4360	325
lane5_new	F8	Israel	R	1.76125e+06	110.403	13572.9	15953	7406	6875	4008	223
lane6_new	A10	BEG72	H	282787	17.7263	19339.3	15953	3907	3315	532	28
lane6_new	CTL2bis	CTL	H	5999	0.376042	479.851	15953	763	166	3	0
lane6_new	E16	BEG140	H	303814	19.0443	15075.6	15953	3909	3229	693	22
lane6_new	F2	Israel	R	2.46337e+06	154.414	26000.8	15953	9488	8337	4724	403
lane6_new	F4	Israel	R	2.75997e+06	173.007	19206.7	15953	11054	8934	5282	488

## Sheet: 2PassSTAR_featureCounts_M.esc
Data S3d General mapping information of the 47 libraries with the 2pass aligner STAR on the M. esculenta genome
lane	code	isolate	ext_type	Nb_mapped_reads	mean_mapped_reads_per_transcript	max_mapped_reads_toatranscript	total_nb_transcript	nb_transcript>0reads	nb_transcript>10reads	nb_transcript>100reads	nb_transcript>1000reads
lane1_new	B16	LPA54	H	1297316	31.3505	21004	41381	15833	10666	2509	142
lane1_new	CTL10	CTL	H	913738	22.0811	11349	41381	14692	9614	1924	81
lane1_new	G12	DAOM234181	H	4387280	106.022	27645	41381	21137	15901	8037	720
lane1_new	H4	DAOM240448	H	1240921	29.9877	11997	41381	15728	11304	2800	120
lane1_new	K6	DAOM229457	H	478501	11.5633	6395	41381	17489	7138	837	38
lane1_new	Q11	A2	H	1830848	44.2437	13268	41381	17754	12969	4158	207
lane1_old	CTL12	CTL	H	3283432	79.3464	26487	41381	16448	14052	6626	484
lane1_old	CTL14	CTL	H	1303390	31.4973	17104	41381	17896	11111	2750	138
lane1_old	D12	SAMP7	H	11296659	272.991	299835	41381	21612	17778	10587	2008
lane1_old	M8	C3	H	2217585	53.5894	15940	41381	19362	13929	4960	280
lane1_old	N15	DAOM197198-CZ	H	4701050	113.604	46425	41381	20005	17020	8117	875
lane1_old	N9	DAOM197198-CZ	H	931142	22.5017	8539	41381	16169	10244	2032	67
lane2_new	B13	LPA54	H	4252684	102.769	32848	41381	20578	16335	7865	734
lane2_new	C13	ESQLS69	H	1313270	31.7361	22299	41381	6785	6177	2883	157
lane2_new	C3	ESQLS69	R	19094019	461.42	155534	41381	25957	21423	15409	4880
lane2_new	CTL5	CTL	H	298191	7.20599	11710	41381	11589	5372	411	18
lane2_new	G4	DAOM234181	H	8887563	214.774	109042	41381	22383	18340	10514	1826
lane2_new	H5	DAOM240448	H	7818829	188.947	133906	41381	21801	18050	9858	1451
lane2_old	CTL8	CTL	H	866728	20.9451	10340	41381	18495	10692	1876	55
lane2_old	D2	SAMP7	H	3019662	72.9722	70296	41381	20036	14836	6027	429
lane2_old	D4	SAMP7	H	9438567	228.089	112211	41381	22858	17604	10503	1929
lane2_old	M11	C3	H	10960812	264.875	75524	41381	23095	18883	11935	2532
lane2_old	M2	C3	H	1038532	25.0968	8331	41381	18545	11358	2383	67
lane2_old	N6	DAOM197198-CZ	H	843045	20.3728	5154	41381	18764	10877	1882	48
lane3_new	B7	LPA54	H	4509411	108.973	76521	41381	20656	15268	7056	709
lane3_new	C10	ESQLS69	H	610952	14.7641	179379	41381	6234	4618	854	28
lane3_new	CTL9bis	CTL	H	2508022	60.6081	1514048	41381	19183	10153	1778	82
lane3_new	G7	DAOM234181	H	622961	15.0543	90427	41381	8959	6517	1055	40
lane3_new	K9	DAOM229457	H	1162865	28.1014	15507	41381	17823	10917	2288	108
lane3_new	Q12	A2	H	1660242	40.1209	12333	41381	19259	13262	3805	160
lane4_new	C15	ESQLS69	H	1669923	40.3548	9872	41381	19001	13423	3981	157
lane4_new	CTL2	CTL	H	113063	2.73224	12101	41381	7436	2248	103	4
lane4_new	H6	DAOM240448	H	6506101	157.224	58240	41381	21746	17190	9738	1267
lane4_new	K7	DAOM229457	H	506720	12.2452	4721	41381	15565	7683	904	31
lane4_new	Q13	A2	H	813080	19.6486	11424	41381	6498	5907	2142	64
lane4_new	Q14	A2	R	21000511	507.492	308581	41381	21164	19659	14311	4996
lane5_new	A13	BEG72	H	2224644	53.76	12835	41381	20788	14602	4409	341
lane5_new	A6	BEG72	H	7577160	183.107	53452	41381	22060	17698	10646	1614
lane5_new	CTL9	CTL	H	4488350	108.464	839759	41381	21788	16294	7259	554
lane5_new	E11	BEG140	R	17043307	411.863	215215	41381	21338	19197	13368	3972
lane5_new	E7	BEG140	R	22395330	541.198	231036	41381	21542	20213	15242	5314
lane5_new	F8	Israel	R	17624881	425.917	177922	41381	19267	18319	13765	4452
lane6_new	A10	BEG72	H	2411012	58.2637	20006	41381	14491	13155	5137	321
lane6_new	CTL2bis	CTL	H	1178594	28.4815	87567	41381	13323	9634	2259	106
lane6_new	E16	BEG140	H	1735517	41.9399	175613	41381	12996	10999	3622	159
lane6_new	F2	Israel	R	20693230	500.066	240389	41381	23262	20595	14852	5067
lane6_new	F4	Israel	R	24105250	582.52	266252	41381	25793	20892	15155	5683

## Sheet: 2PassSTAR_featureCounts_R.irr
Data S3e General mapping information of the 47 libraries with the 2pass aligner STAR on the R. irregularis N6 genome
lane	code	isolate	ext_type	Nb_mapped_reads_with_2Pass_STAR	mean_mapped_reads_per_transcript	max_mapped_reads_toatranscript	total_nb_transcript	nb_transcript>0reads	nb_transcript>10reads	nb_transcript>100reads	nb_transcript>1000reads
lane1_new	B16	LPA54	H	687517	43.0964	11266	15953	7735	5651	1519	74
lane1_new	CTL10	CTL	H	122	0.00764746	33	15953	74	1	0	0
lane1_new	G12	DAOM234181	H	781742	49.0028	10045	15953	9524	6687	1806	76
lane1_new	H4	DAOM240448	H	129560	8.12136	1732	15953	5127	2726	206	2
lane1_new	K6	DAOM229457	H	89317	5.59876	1126	15953	6920	1889	109	1
lane1_new	Q11	A2	H	330735	20.7318	7252	15953	6790	4200	698	22
lane1_old	CTL12	CTL	H	12507	0.78399	322	15953	1032	403	6	0
lane1_old	CTL14	CTL	H	360	0.0225663	57	15953	234	1	0	0
lane1_old	D12	SAMP7	H	3319668	208.091	46189	15953	9146	7628	4535	704
lane1_old	M8	C3	H	858892	53.8389	10988	15953	9051	6752	2087	83
lane1_old	N15	DAOM197198-CZ	H	2457752	154.062	81366	15953	9388	8123	3913	404
lane1_old	N9	DAOM197198-CZ	H	268868	16.8538	2886	15953	7948	4601	504	8
lane2_new	B13	LPA54	H	1817107	113.904	23056	15953	8911	7159	3352	318
lane2_new	C13	ESQLS69	H	486191	30.4765	7056	15953	2864	2676	1354	52
lane2_new	C3	ESQLS69	R	737640	46.2383	9048	15953	9159	6557	2022	39
lane2_new	CTL5	CTL	H	543	0.0340375	146	15953	340	1	1	0
lane2_new	G4	DAOM234181	H	155060	9.7198	2412	15953	6508	2899	276	4
lane2_new	H5	DAOM240448	H	2519380	157.925	29996	15953	9451	7666	3710	459
lane2_old	CTL8	CTL	H	12467	0.781483	169	15953	2295	242	3	0
lane2_old	D2	SAMP7	H	157917	9.89889	2417	15953	6688	3262	227	3
lane2_old	D4	SAMP7	H	2855195	178.975	32101	15953	9786	7792	4597	595
lane2_old	M11	C3	H	2459635	154.18	22884	15953	10444	8488	4711	408
lane2_old	M2	C3	H	301056	18.8714	3418	15953	8590	4810	610	9
lane2_old	N6	DAOM197198-CZ	H	350911	21.9966	5320	15953	9140	5282	701	16
lane3_new	B7	LPA54	H	1586521	99.4497	23165	15953	9082	7001	2977	264
lane3_new	C10	ESQLS69	H	147098	9.22071	4072	15953	2445	1831	318	6
lane3_new	CTL9bis	CTL	H	73	0.00457594	30	15953	40	1	0	0
lane3_new	G7	DAOM234181	H	53069	3.32658	1788	15953	1817	1163	83	1
lane3_new	K9	DAOM229457	H	293373	18.3898	3736	15953	7715	4270	587	14
lane3_new	Q12	A2	H	642645	40.2836	5787	15953	8575	5851	1506	63
lane4_new	C15	ESQLS69	H	1691819	106.05	18351	15953	9075	7276	3425	265
lane4_new	CTL2	CTL	H	126	0.0078982	6	15953	104	0	0	0
lane4_new	H6	DAOM240448	H	972453	60.9574	9706	15953	9752	7088	2280	102
lane4_new	K7	DAOM229457	H	120952	7.58177	1387	15953	6684	2599	164	2
lane4_new	Q13	A2	H	432212	27.0928	5803	15953	3190	3017	1141	49
lane4_new	Q14	A2	R	581355	36.4417	7900	15953	6622	5605	1548	34
lane5_new	A13	BEG72	H	382631	23.9849	7752	15953	7960	4607	798	26
lane5_new	A6	BEG72	H	1520960	95.3401	19725	15953	9519	7619	3365	204
lane5_new	CTL9	CTL	H	262	0.0164232	104	15953	112	1	1	0
lane5_new	E11	BEG140	R	1596513	100.076	17151	15953	8084	7212	3587	215
lane5_new	E7	BEG140	R	1963680	123.092	18929	15953	7778	7030	4192	291
lane5_new	F8	Israel	R	1621020	101.612	12538	15953	7110	6600	3812	198
lane6_new	A10	BEG72	H	245617	15.3963	5166	15953	3748	3142	494	22
lane6_new	CTL2bis	CTL	H	3702	0.232057	42	15953	659	110	0	0
lane6_new	E16	BEG140	H	268285	16.8172	5219	15953	3762	3076	661	13
lane6_new	F2	Israel	R	2280393	142.944	19853	15953	9100	7955	4570	369
lane6_new	F4	Israel	R	2556664	160.262	18353	15953	10602	8609	5169	438
