# Supplementary material for: Genetic variation and evolutionary history of a mycorrhizal fungus regulate the currency of exchange in symbiosis with the food security crop cassava
Source: ISME J. 2020 Feb 17;14(6):1333–44. doi: 10.1038/s41396-020-0606-6 (PMC7242447; doi:10.1038/s41396-020-0606-6)
Supplement: Supplementary file 5 — Data S4 [file 41396_2020_606_MOESM5_ESM.xlsx]

## Sheet: Data_S3_fatty_acid_relatedgenes
Data S4. 53 Fatty acid genes and related genes, with gene name and complementary information, log2fold Change with both mapping methods (Kallisto and STAR)
order	Gene_Code_Mesculenta	Gene_annotation	Gene_names	Express	Kallisto log2FoldChange	Kallisto padj	STAR log2FoldChange	STAR padj	Complementary_comment_and_information	Kallisto baseMean	Kallisto lfcSE	Kallisto stat	Kallisto pvalue	STAR baseMean	STAR lfcSE	STAR stat	STAR pvalue
1	Manes.11G137000.1	Endoplasmic reticulum	MCA8	no	-0.110896	0.893833	-0.0956579	0.90229		1133.54	0.233186	-0.47557	0.634381	1082.38	0.243835	-0.392306	0.694832
2	Manes.11G147300.1	CNGC15a	CNGC15a	no	0.228148	NA	0.208933	NA		1.12295	0.882775	0.258444	0.796064	1.12067	0.830749	0.2515	0.801428
3	Manes.04G018700.1	CNGC15b	CNGC15b	no	-1.0446	0.129903	-1.04528	0.105809		169.294	0.394251	-2.64958	0.00805908	167.655	0.392914	-2.66032	0.0078067
4	Manes.04G018900.1	CNGC15c	CNGC15c	no	-1.23988	0.189729	-1.23527	0.15116		31.9186	0.508116	-2.44015	0.0146813	32.6166	0.499627	-2.47238	0.0134218
5	Manes.02G075900.1	DELLA domain GRAS family transcription factor GAI [Medicago truncatula]	DELLA1	no	0.502334	0.494221	0.516028	0.430463		650.788	0.305454	1.64455	0.100062	614.646	0.311671	1.65568	0.0977869
6	Manes.15G130800.1	DELLA domain GRAS family transcription factor GAI [Medicago truncatula]	DELLA2	no	-0.281402	0.675176	-0.263849	0.666599		226.661	0.240795	-1.16864	0.242549	224.977	0.250689	-1.0525	0.292572
7	Manes.17G080200.1	DELLA3	DELLA3	no	0.203732	0.771436	0.251645	0.664984		447.439	0.230522	0.883785	0.376812	425.419	0.238459	1.0553	0.291289
8	Manes.17G003400.1	CYCLOPS	CYCLOPS	no	0.647746	0.608911	0.628039	0.563942		122.906	0.482442	1.34264	0.179388	124.142	0.47588	1.31974	0.186921
9	Manes.10G063500.1	calcium and calcium/calmodulin-dependent serine/threonine-protein kinase-like	CcamK	yes	1.02047	0.0198911	1.03942	0.0154251		290.141	0.30142	3.38556	0.000710344	281.162	0.305694	3.40019	0.000673394
10	Manes.15G121600.1	Gibberellin 2-oxidase OS=Jatropha curcas PE=2 SV=1	Gib2-ox	yes	4.37296	3.28594e-10	4.20358	4.15089e-10	The use of gibberellic-acid inhibitor was shown to induce the transcription of RAM1, Interestingly a Gibberellin-2-oxidase is commonly up regulated (Figure 3A). In a similar way as a gibberellic-acid inhibitor, gibberellin-2-oxidase inactivates bioactive gibberellins (GAs). This Gibberellin-2-oxidase might thus play an important role in allowing the activation of RAM1 and other GRAS factor.	87.9717	0.628522	6.95753	3.46288e-12	85.3021	0.610039	6.89067	5.55289e-12
11	Manes.11G083500.1	RAM1	RAM1	yes	6.45043	2.43382e-22	6.34825	1.12575e-22	The transcription factor RAM1 (REQUIRED FOR ARBUSCULAR MYCORRHIZATION 1) was the gene with the biggest change in expression in the genes involved in the fatty acid biosynthesis. Such findings comfort the central role of RAM1 in the activation of the biosynthesis of fatty acid. Consistently with previous study the third closest RAM1 homologue, TF124 and another transcription factor TF80 were not i…	203.308	0.627047	10.287	8.0662e-25	183.474	0.614304	10.334	4.94329e-25
12	Manes.14G054900.1	DELLA protein RGL1-like [Manihot esculenta]	RAD1	yes	5.44263	1.79978e-21	5.08983	1.03235e-19	The DELLA RAD1 (REQUIRED FOR ARBUSCULE DEVELOPMENT 1) that was shown to interact with the RAM1 transcription factor , it close homologue (Figure S3), was as well commonly strongly up regulated. The RAD1 gene was also found to posses another unknown homologue commonly up regulated in cassava (Figure S3) but which is not present in Medicago truncatula.	526.625	0.539782	10.083	6.56805e-24	520.933	0.528574	9.62938	6.00911e-22
13	Manes.05G182300.1	EXO70I	EXO70I	yes	6.20683	1.12945e-19	6.01326	4.88079e-20	The EXO70I gene a subunit of the exocyst complex that was shown to be essential for the incorporation of the STR transporters in the membrane surrounding the arbuscules was as well commonly up-regulated in all treatments . STR/STR2 and EXO70I were all shown to be regulated by the expression of RAM1.	89.3763	0.642965	9.65346	4.75265e-22	87.2593	0.619304	9.7097	2.74132e-22
14	Manes.05G097400.1	Integrase-type DNA-binding superfamily	WRI5a	yes	4.82215	2.302e-10	4.57098	5.48885e-10		31.6997	0.687835	7.01062	2.37266e-12	30.0997	0.66748	6.84812	7.48288e-12
15	Manes.01G189600.1	WRI5b	WRI5b	yes	3.03119	0.00445512	3.04356	0.00120972		10.4342	0.792517	3.82477	0.000130897	10.3429	0.740425	4.11056	3.94695e-05
16	Manes.12G108900.1	WRI5c	WRI5c	yes	5.66599	1.52149e-15	5.46259	1.08066e-15	WRI (WRINKLED) genes, WRI5a to c are transcription factor dependent of the RAM1. Two WRI (WRI5a & WRI5c) cassava genes out of the three closest relative to WRI5a to c of M. truncatula were commonly up regulated (Figure S3b). A last WRI-like gene (WRI1) related to the other WRI genes was strongly and commonly up regulated. The homologues of these genes were shown to act at the end of the glycolysi…	77.5177	0.660506	8.57826	9.63183e-18	74.6158	0.636315	8.58474	9.10434e-18
17	Manes.06G032500.1	AP2 domain-containing transcription factor	WRI1	yes	4.67812	1.7447e-09	4.49972	1.39239e-09		29.2802	0.697158	6.71027	1.9426e-11	28.5373	0.670771	6.70828	1.96933e-11
18	Manes.04G164200.1	GRAS family transcription factor [Medicago truncatula]	TF80	no	0.851896	0.361682	0.94253	0.233872		178.665	0.43017	1.98037	0.047662	170.973	0.427591	2.20428	0.0275047
19	Manes.14G009600.1	GRAS family transcription factor [Medicago truncatula]	TF124	no	1.36592	0.164703	1.34754	0.125485		63.8569	0.539503	2.53182	0.0113472	62.6869	0.523833	2.57246	0.0100977
20	Manes.14G009000.1	Phosphoglycerate kinase	PGK	yes	1.98755	1.59214e-06	2.03173	6.4954e-07	It is then without a surprise that we found genes at the end of the glycolysis such a phosphoglycerate kinase and a pyruvate kinase (PGK, PK) and the genes of the oxidative decarboxylation of pyruvate such as pyruvate dehydrogenase E1 component subunit alpha, dihydrolipoamide dehydrogenase and dihydrolipoamide acetyltransferase component of pyruvate dehydrogenase (PDHA1, DLD, DLAT) commonly up re…	371.935	0.356815	5.57027	2.54348e-08	357.829	0.357098	5.68958	1.27354e-08
21	Manes.07G056300.1	Pyruvate kinase	PK	yes	5.23164	4.74661e-21	5.51607	1.78106e-24		233.638	0.523986	9.98432	1.78524e-23	232.176	0.513683	10.7383	6.72956e-27
22	Manes.01G239900.1	Pyruvate dehydrogenase E1 component	PDHA1	yes	2.27168	4.6937e-09	2.28519	2.11589e-09		737.96	0.346322	6.55944	5.40089e-11	797.917	0.343987	6.64325	3.06845e-11
23	Manes.17G071300.1	Pyruvate dehydrogenase	PDHA2	yes	3.38757	6.15822e-15	2.88948	8.73422e-11		1678.72	0.403025	8.40536	4.2654e-17	340.523	0.406049	7.11607	1.11045e-12
24	Manes.03G202500.1	Dihydrolipoamide dehydrogenase	DLD	yes	2.53283	1.80008e-07	2.53134	8.06195e-08		796.888	0.424456	5.96723	2.41315e-09	755.045	0.417857	6.05791	1.37899e-09
25	Manes.02G190800.1	Dihydrolipoamide acetyltransferase component of pyruvate dehydrogenase	DLAT	yes	3.02964	3.03097e-11	3.0354	1.32471e-11	The glycolysis genes will first produce pyruvate that will be decarboxylated in the oxidative decarboxylation of pyruvate. At the end of this process acetyl-CoA that is the precursor for the fatty acid biosynthesis will be released.	533.963	0.41505	7.29945	2.88943e-13	512.524	0.411173	7.38231	1.5557e-13
26	Manes.02G227000.1	Biotin carboxylase*	ACC1	yes	2.76427	2.25064e-12	2.76136	8.54369e-13	In the fatty acid biosynthesis, 12 genes were found to be commonly up regulated (ACC, MAT, ACP, KASIII, KAR, HAD, EAR), with sometimes several genes up regulated used to produce different cofactor of the same enzyme (Figure 3).	1167.82	0.361116	7.65481	1.93602e-14	1102.75	0.356287	7.75039	9.16097e-15
27	Manes.01G097500.1	Biotin carboxyl carrier*	ACC2	yes	3.04264	6.3412e-08	3.08873	8.45123e-09		640.164	0.495343	6.1425	8.12309e-10	599.168	0.480677	6.4258	1.31181e-10
28	Manes.02G053800.1	Biotin carboxyl carrier*	ACC3	yes	4.18877	2.89775e-16	4.15345	1.31856e-16		234.106	0.477453	8.77315	1.73731e-18	225.137	0.470166	8.83401	1.00987e-18
29	Manes.10G007300.1	Biotin carboxyl carrier of acetyl- carboxylase, OS=Ricinus communis GN=RCOM_0687720 PE=4 SV=1	ACC4	yes	3.5247	3.74903e-10	3.43682	6.31806e-10		354.326	0.508106	6.93694	4.00675e-12	310.452	0.503425	6.82688	8.67786e-12
30	Manes.18G127700.1	Malonyl :ACP transacylase	MAT	yes	2.00094	0.000382658	1.92269	0.0010597		268.799	0.450268	4.44389	8.83475e-06	208.939	0.464019	4.14356	3.4196e-05
31	Manes.03G055600.1	Acyl carrier*	ACP1	yes	5.85432	4.13517e-28	5.86223	7.52116e-30		1661.01	0.507329	11.5395	8.34186e-31	1789.19	0.493779	11.8722	1.65131e-32
32	Manes.16G087900.1	Acyl carrier*	ACP2	yes	6.23418	3.60894e-30	6.11005	3.32638e-29		1397.32	0.521167	11.962	5.6209e-33	1272.55	0.52062	11.7361	8.32232e-32
33	Manes.02G036200.1	Beta-ketoacyl-ACP synthase III*	KASIII	yes	2.71496	3.62069e-07	2.71336	1.95588e-07		406.529	0.464643	5.84311	5.12349e-09	390.089	0.45957	5.90412	3.54526e-09
34	Manes.12G014900.1	Beta-ketoacyl-ACP*	KAR	yes	2.5519	5.22356e-11	2.65484	5.90101e-12		826.524	0.353265	7.22375	5.05744e-13	799.384	0.354408	7.49091	6.83957e-14
35	Manes.01G139400.1	Hydroxyacyl-ACP dehydratase*	HAD	yes	3.20965	6.5769e-13	3.17763	5.26423e-13		584.646	0.410572	7.8175	5.38809e-15	531.112	0.406687	7.81346	5.56394e-15
36	Manes.08G046300.1	Enoyl-acyl carrier reductase*	EAR	yes	3.5066	1.87238e-11	3.49328	5.57003e-12		1247.86	0.475839	7.3693	1.71522e-13	1193.13	0.465829	7.49906	6.42751e-14
37	Manes.02G007700.1	3-oxoacyl-*	DIS	yes	4.98422	8.69513e-22	4.95816	5.57566e-23	At this point, the normal fatty acid biosynthesis pathway is split into two pathways. From the KAS gene a specific pathway induced by AMF symbiosis is conserved in mycorrhizal plant. This conserved pathway is up regulated with all R. irregularis, including DIS (DISORGANIZED ARBUSCULES), the conserved β-keto-acyl ACP synthase I (KASI) in mycorrhizal plant (Figure S3c) , FATM1 & FATM2 [27] the cons…	1958.57	0.490605	10.1593	3.01127e-24	1848.64	0.476536	10.4046	2.36293e-25
38	Manes.15G120000.1	ketoacyl ACP synthase I	KAS	no	0.470704	0.587569	0.47138	0.509932	The other side of this pathway (KASI, FATB, GPAT) was not or poorly up regulated (FATA).	211.22	0.337325	1.3954	0.162894	190.316	0.325097	1.44997	0.147067
39	Manes.06G063300.1	FatM*	FatM1	yes	5.40805	1.58715e-14	5.63021	5.54334e-16	Particularly in Cassava, the FATM gene was found in two copies.	87.5894	0.652426	8.28914	1.14069e-16	86.5104	0.64979	8.66466	4.52864e-18
40	Manes.14G109400.1	FatM*	FatM2	yes	5.59888	5.91961e-17	5.29812	1.77725e-16		237.947	0.625118	8.95653	3.35064e-19	194.542	0.602171	8.79835	1.3884e-18
41	Manes.13G049100.1	FatA	FatA	yes	1.7027	0.0185984	1.7718	0.0075367		59.2702	0.499835	3.40653	0.000657947	57.8476	0.489514	3.61951	0.000295157
42	Manes.S047300.2	FatB homologue	FatB1	no	0.667973	0.815598	-0.185739	NA		3.43155	0.893255	0.747797	0.454583	0.019335	0.618816	-0.300153	0.764061
43	Manes.16G064400.1	FatB homologue	FatB2	no	0.151678	0.93521	0.0356481	0.982064		53.8099	0.483198	0.313904	0.753594	45.819	0.430967	0.0827166	0.934077
44	Manes.S047300.1	FatB homologue	FatB3	no	-0.658336	0.560552	-0.642763	0.633394		42.7399	0.449198	-1.46558	0.142763	9.69206	0.568096	-1.13143	0.257873
45	Manes.01G193000.1	ER GPAT	RAM2	yes	3.7876	2.59628e-15	5.81155	6.49054e-23	RAM2 was suggest to produce β-monacylglycerol (β-MAG) a fatty acid proposes to be exported in the outer membrane space to produce cutin.	534.174	0.444909	8.5132	1.69192e-17	428.663	0.559397	10.389	2.78379e-25
46	Manes.15G153800.1	GPD	GPD	yes	4.88772	8.1839e-26	4.82696	5.38791e-26	For a full function, RAM2 need an income of glycerol-3-phosphate, which might be provided by the glycerol-3-phosphate dehydrogenase (GPD) gene, an enzyme releasing glycerol-3-phosphate and commonly up regulated in cassava.	504.006	0.442381	11.0487	2.22472e-28	499.937	0.435997	11.0711	1.73315e-28
47	Manes.07G118400.1	ER GPAT	GPAT	no	-0.126398	0.968448	-0.0534832	0.984195		35.5972	0.770138	-0.164123	0.869634	34.5866	0.752649	-0.0710598	0.94335
48	Manes.02G084800.1	ER GPAT	GPAT	no	-0.250367	NA	-0.233914	NA		0.240757	0.871981	-0.287125	0.774017	0.244592	0.803033	-0.291288	0.770831
49	Manes.01G127800.1	ER GPAT	GPAT	no	-0.125669	NA	-0.132655	NA		0.337179	0.689659	-0.182219	0.855411	0.33604	0.646185	-0.20529	0.837346
50	Manes.06G004300.2	STR	STR	yes/no	4.8619	3.15051e-22	no mapped reads	no mapped reads	A pair of ABC-G (STR/STR2) transporters were shown to be indispensable for arbuscule formation, conserved across mycorrhizal plant and suggested as potential lipid transporters. Both, the STR and the STR2 were found to be highly up regulated with any fungal treatment (Figure 3), suggesting an active transport.	628.281	0.473823	10.261	1.05588e-24	no mapped reads	no mapped reads	no mapped reads	no mapped reads
51	Manes.13G104000.1	STR2	STR2	yes	6.45111	5.07489e-27	6.38146	1.2319e-27	STR/STR2 and EXO70I were all shown to be regulated by the expression of RAM1.	373.361	0.570737	11.3031	1.26617e-29	364.316	0.559046	11.4149	3.5224e-30
52	Manes.11G015600.1	ABC transporter (Delaux et al., 2014)	ABC	yes	6.08636	8.25956e-17	5.84698	5.93923e-17	In addition to these well know transporter we found another ABC-B transporter conserved in mycorrhizal plant strongly up regulated that could play a role in this fatty acid transport (auxin transport).	132.577	0.682569	8.91683	4.79813e-19	125.745	0.655069	8.92573	4.42751e-19
53	Manes.16G054500.1	Phospholipid-transporting ATPase OS=Populus trichocarpa GN=POPTR_0001s11630g PE=3 SV=1	PA	yes	3.94648	4.05896e-15	3.9154	1.70788e-15	Finally we reported here the common up regulation of a phospholipid-transport ATPase. Phospholipids were reported as signalling molecules, transferred from the plant host to the fungus and inversely. Phospholipids such a PC and PA were also shown to accumulate in ram2 M. truncatula mutants. The particular function of this transporter remains to be highlighted, but might well be implicated in phos…	243.192	0.466527	8.45927	2.69046e-17	238.136	0.459095	8.52851	1.48246e-17
-	Manes.02G204600.1		MIG	yes	3.93659	1.58394e-06	3.81524	9.39942e-07	Other DELLAs genes were found to be commonly activated such as four DELLA RGL2 related to MIG factors (Figure S3) and a DELLA DWARF8. One of the MIG factors, MIG1 in M. truncatula, was shown to play a role in plant cell remodeling during arbuscule developpement. However other MIG factors does not have a predefined role and thus all five could play an important function in fatty acid biosynthesis.	14.5695	0.706497	5.57198	2.51859e-08	14.443	0.678716	5.62126	1.89572e-08
-	Manes.03G203900.1	DELLA RGL2, OS=Ricinus communis GN=RCOM_1000430 PE=4 SV=1	MIG-like	yes	4.39301	2.73467e-08	4.25212	1.52285e-08		22.2355	0.69981	6.27744	3.44201e-10	21.9315	0.671569	6.33162	2.42599e-10
-	Manes.03G203800.1	DELLA RGL2, OS=Ricinus communis GN=RCOM_1000430 PE=4 SV=1	MIG-like	yes	4.58407	9.65878e-09	4.62432	5.38874e-10		47.8074	0.711291	6.44472	1.15816e-10	53.88	0.674956	6.85129	7.31889e-12
-	Manes.03G204000.1	DELLA RGL2, OS=Ricinus communis GN=RCOM_1000430 PE=4 SV=1	MIG2	yes	5.87037	5.50665e-17	5.80837	2.49215e-18		71.0315	0.654686	8.9667	3.05538e-19	75.4864	0.625617	9.28423	1.62877e-20
