# Supplementary material for: Genetic variation and evolutionary history of a mycorrhizal fungus regulate the currency of exchange in symbiosis with the food security crop cassava
Source: ISME J. 2020 Feb 17;14(6):1333–44. doi: 10.1038/s41396-020-0606-6 (PMC7242447; doi:10.1038/s41396-020-0606-6)
Supplement: Supplementary file 6 — Data S5 [file 41396_2020_606_MOESM6_ESM.xlsx]

## Sheet: RAM1_Cyan_module_Plant_476genes
Data S5a. Co-trancription analysis, Cyan module, 476 genes, 45 hub genes (in blue) with RAM1 as the high MM value.
gene	Gene name	MM	MMPvalue	Annot1	Annot2	GO
Manes.11G083500.1	RAM1	0.965626	6.9871e-21	RAM1	DELLA GAI1, OS=Ricinus communis GN=RCOM_1447030 PE=4 SV=1	GO:0006351GO:0006355
Manes.18G018900.1		0.959422	1.03101e-19		OS=Jatropha curcas GN= PE=3 SV=1	GO:0016020GO:0005215GO:0006857
Manes.08G046300.1	EAR	0.956274	3.45536e-19	Enoyl-acyl carrier reductase*	Enoyl-acyl carrier reductase	GO:0005835GO:0009570GO:0009579GO:0009941GO:0004318GO:0005507GO:0016631GO:0006084GO:0006816GO:0007030GO:0009651GO:0016126GO:0016132GO:0055114GO:0006633GO:0042967EC:2.3.1.85EC:1.3.1.9EC:1.3.1
Manes.03G137400.1		0.948312	5.14512e-18		Leucine-rich repeat kinase family , OS=Theobroma cacao GN=TCM_030740 PE=4 SV=1	GO:0004672GO:0005524GO:0006468
Manes.05G125400.1		0.948273	5.20814e-18		MLO OS=Ricinus communis GN=MLO PE=3 SV=1	GO:0016021GO:0006952
Manes.08G106700.1		0.946605	8.68254e-18		Nitrate transporter, OS=Ricinus communis GN=RCOM_1436980 PE=4 SV=1	GO:0016020GO:0005215GO:0006810
Manes.12G108900.1	WRI5c	0.945374	1.253e-17	WRI5c	Integrase-type DNA-binding superfamily OS=Theobroma cacao GN=TCM_018386 PE=4 SV=1	GO:0003677GO:0003700GO:0006355GO:0007275GO:0005667GO:0045449
Manes.01G028900.1		0.941153	4.14601e-17		Beta-glucosidase, OS=Ricinus communis GN=RCOM_1621030 PE=3 SV=1	GO:0004553GO:0005975
Manes.05G147500.1		0.93866	8.06919e-17		Neutral alkaline invertase OS=Manihot esculenta GN=NINV2 PE=2 SV=1	GO:0033926EC:3.2.1.97
Manes.02G211900.1		0.938597	8.20267e-17		Extra-large GTP-binding 3 OS=Theobroma cacao GN=TCM_042288 PE=4 SV=1	GO:0008270
Manes.03G202500.1	DLD	0.937421	1.11184e-16	Dihydrolipoamide dehydrogenase	Dihydrolipoamide dehydrogenase, OS=Ricinus communis GN=RCOM_0999900 PE=3 SV=1	GO:0004148GO:0050660GO:0045454GO:0006094GO:0006096GO:0006099GO:0006118GO:0006544GO:0006563GO:0006566EC:1.8.1.4
Manes.05G082500.1		0.936247	1.49755e-16		Ammonium transporter OS=Ricinus communis GN=RCOM_0991000 PE=3 SV=1	GO:0016020GO:0008519GO:0072488
Manes.17G040300.1		0.936076	1.56315e-16		Beta-galactosidase OS=Jatropha curcas GN=JCGZ_21371 PE=3 SV=1	GO:0004553GO:0030246GO:0005975
Manes.17G011200.1		0.934868	2.10963e-16
Manes.03G127800.1		0.933143	3.20583e-16		Glucose-6-phosphate phosphate-translocator family OS=Populus trichocarpa GN=POPTR_0001s44610g PE=4 SV=1	GO:0016021GO:0005215GO:0006810
Manes.07G122800.1		0.931523	4.70124e-16		Rop guanine nucleotide exchange factor, OS=Ricinus communis GN=RCOM_1483260 PE=4 SV=1	GO:0005089GO:0043087
Manes.05G140600.1		0.931471	4.75807e-16		Ceramidase, OS=Ricinus communis GN=RCOM_1600200 PE=4 SV=1	GO:0017040GO:0006687EC:3.5.1.23
Manes.10G021600.1		0.931386	4.85338e-16		Cucumisin family OS=Populus trichocarpa GN=POPTR_0010s20400g PE=4 SV=2	GO:0004252GO:0006508EC:3.4.21
Manes.14G068200.1		0.931342	4.90363e-16		Serine-threonine kinase, plant-type, OS=Ricinus communis GN=RCOM_1511830 PE=4 SV=1	GO:0004672GO:0005515GO:0005524GO:0006468
Manes.10G153600.2		0.928322	9.75207e-16		Beta-hexosaminidase OS=Jatropha curcas GN=JCGZ_05249 PE=3 SV=1	GO:0004563GO:0005975GO:0001575GO:0006027GO:0006040EC:3.2.1.52EC:3.2.1
Manes.17G110900.1		0.927467	1.17828e-15
Manes.02G036200.1	KASIII	0.927266	1.23127e-15	Beta-ketoacyl-ACP synthase III*	Beta-ketoacyl-ACP synthase III OS=Jatropha curcas GN=JCGZ_20790 PE=2 SV=1	GO:0004315GO:0006633GO:0005835GO:0042967EC:2.3.1.85EC:2.3.1.41
Manes.17G123500.1		0.927047	1.29196e-15		Serine-threonine kinase, plant-type, OS=Ricinus communis GN=RCOM_0851750 PE=4 SV=1	GO:0004672GO:0005524GO:0006468
Manes.14G023200.1		0.923288	2.87669e-15		Ferric-chelate reductase, OS=Ricinus communis GN=RCOM_1582800 PE=4 SV=1	GO:0016491GO:0055114
Manes.06G063500.1		0.920284	5.29973e-15		Fructose-bisphosphate aldolase OS=Ricinus communis GN=RCOM_0577600 PE=3 SV=1	GO:0004332GO:0006096GO:0006000GO:0006013GO:0006020GO:0006094GO:0006098GO:0015976EC:4.1.2.13
Manes.18G127700.1	MAT	0.919104	6.69461e-15	Malonyl :ACP transacylase	Malonyl :ACP transacylase OS=Jatropha curcas PE=2 SV=1	GO:0016740GO:0008152
Manes.10G057300.1		0.916177	1.17686e-14		Pleiotropic drug resistance 6 OS=Theobroma cacao GN=TCM_043756 PE=4 SV=1	GO:0016020GO:0005524GO:0016887EC:3.6.1EC:3.6.1.3EC:3.6.1.15
Manes.08G129500.1		0.915519	1.33235e-14		Microsomal oleate desaturase OS=Xanthoceras sorbifolium GN=FAD2 PE=2 SV=1	GO:0016717GO:0006629GO:0055114EC:1.14.19
Manes.16G072300.1		0.915478	1.34271e-14		Nitrate transporter, OS=Ricinus communis GN=RCOM_0802140 PE=4 SV=1	GO:0016020GO:0005215GO:0006857
Manes.08G147300.1		0.914072	1.74408e-14		Serine-threonine kinase, plant-type, OS=Ricinus communis GN=RCOM_1122520 PE=4 SV=1	GO:0004672GO:0005524GO:0006468
Manes.13G008400.1		0.913145	2.06728e-14		Glucose-6-phosphate 1-dehydrogenase OS=Hevea brasiliensis GN=G6PDH-2 PE=2 SV=1	GO:0004345GO:0050661GO:0006006GO:0055114GO:0006098GO:0006749EC:1.1.1.49
Manes.14G054900.1	RAD1	0.911821	2.6266e-14	DELLA protein RGL1-like [Manihot esculenta]	DELLA RGL1, OS=Ricinus communis GN=RCOM_1507300 PE=4 SV=1	GO:0006351GO:0006355
Manes.11G015600.1	ABC	0.910079	3.57927e-14	ABC transporter (Delaux et al., 2014)	Multidrug resistance 1, 2, OS=Ricinus communis GN=RCOM_0684690 PE=4 SV=1	GO:0016021GO:0005524GO:0042626GO:0055085EC:3.6.1EC:3.6.1.3EC:3.6.1.15
Manes.08G134200.1		0.909952	3.66061e-14		Ammonium transporter OS=Populus trichocarpa GN=POPTR_0013s03780g PE=3 SV=2	GO:0016020GO:0008519GO:0072488
Manes.09G009000.1		0.90836	4.82876e-14		Replication factor C subunit, OS=Ricinus communis GN=RCOM_0160810 PE=4 SV=1	GO:0006260
Manes.02G072700.1		0.907538	5.56008e-14
Manes.06G111300.1		0.907111	5.98056e-14
Manes.13G026000.1		0.906301	6.85895e-14		Serine-threonine kinase, plant-type, OS=Ricinus communis GN=RCOM_0024500 PE=3 SV=1	GO:0004672GO:0005524GO:0006468
Manes.11G142800.1		0.905908	7.32695e-14		NAC transcription factors 75 OS=Manihot esculenta PE=2 SV=1	GO:0003677GO:0006355
Manes.10G043400.1		0.905631	7.675e-14
Manes.14G078500.1		0.90456	9.17107e-14		Malate dehydrogenase, OS=Ricinus communis GN=RCOM_1471880 PE=4 SV=1	GO:0030060GO:0005975GO:0006108GO:0006090GO:0019643GO:0046487EC:1.1.1.37
Manes.01G100700.2		0.903339	1.1206e-13
Manes.03G142900.2		0.902215	1.34453e-13		Oligopeptide transporter, OS=Ricinus communis GN=RCOM_0523130 PE=4 SV=1	GO:0055085
Manes.01G159800.1		0.900297	1.82562e-13		Alpha-galactosidase OS=Jatropha curcas GN=JCGZ_08446 PE=3 SV=1	GO:0004553GO:0005975
Manes.11G050600.1		0.900181	1.85918e-13
Manes.17G012700.1		0.89896	2.25114e-13		Palmate-like pentafoliata 1 transcription factor OS=Populus trichocarpa GN=PALM1 PE=4 SV=1	GO:0046872
Manes.12G068400.1		0.89881	2.30419e-13		Lipase OS=Populus trichocarpa GN=POPTR_0014s15810g PE=3 SV=2	GO:0016788GO:0006629
Manes.17G118800.1		0.898586	2.38563e-13
Manes.11G121200.1		0.898463	2.43175e-13		Flavonol synthase flavanone 3-hydroxylase, OS=Ricinus communis GN=RCOM_1278050 PE=3 SV=1	GO:0016491GO:0055114
Manes.10G094900.1		0.898193	2.53549e-13		Kinase, OS=Ricinus communis GN=RCOM_0818440 PE=3 SV=1	GO:0004672GO:0005524GO:0030246GO:0006468
Manes.01G165800.1		0.896143	3.46793e-13
Manes.12G145300.1		0.895561	3.7859e-13		Cell division kinase 7, OS=Ricinus communis GN=RCOM_0030850 PE=4 SV=1	GO:0004672GO:0005524GO:0006468
Manes.08G145400.1		0.892837	5.67051e-13		AP2 ERF domain-containing transcription factor, OS=Theobroma cacao GN=TCM_025913 PE=4 SV=1	GO:0003677GO:0003700GO:0006355GO:0005667GO:0045449
Manes.16G124000.1		0.889985	8.557e-13		Calcium lipid binding , OS=Ricinus communis GN=RCOM_0923310 PE=4 SV=1	GO:0005515GO:0008289
Manes.14G052600.1		0.888223	1.09725e-12
Manes.02G072400.1		0.887969	1.13691e-12		DETOXIFICATION OS=Ricinus communis GN=RCOM_0466970 PE=3 SV=1	GO:0016020GO:0015238GO:0015297GO:0006855
Manes.15G054400.1		0.886487	1.39622e-12		Purple acid phosphatase OS=Manihot esculenta GN=PAP15-1 PE=2 SV=1	GO:0003993GO:0046872GO:0006771GO:0019497EC:3.1EC:3.1.3.41EC:3.1.3.2
Manes.01G051800.1		0.886207	1.45098e-12		Oligopeptide transporter, OS=Ricinus communis GN=RCOM_1313170 PE=4 SV=1	GO:0055085
Manes.01G165000.1		0.885845	1.52477e-12		Peptide transporter, OS=Ricinus communis GN=RCOM_0730410 PE=3 SV=1	GO:0016020GO:0005215GO:0006857
Manes.12G014900.1	KAR	0.88576	1.54258e-12	Beta-ketoacyl-ACP*	Beta-ketoacyl-ACP reductase OS=Vernicia fordii GN=KAR1 PE=2 SV=1	GO:0004316GO:0051287GO:0006633GO:0055114GO:0005835GO:0042967EC:2.3.1.85EC:1.1.1.100
Manes.10G008500.1		0.884239	1.89655e-12		Endo beta n-acetylglucosaminidase, OS=Ricinus communis GN=RCOM_0687330 PE=4 SV=1	GO:0005737GO:0033925EC:3.2.1.96
Manes.05G004100.1		0.882166	2.50143e-12		DELLA RGL2, OS=Ricinus communis GN=RCOM_1347110 PE=4 SV=1	GO:0006351GO:0006355
Manes.01G097500.1	ACC2	0.882095	2.52509e-12	Biotin carboxyl carrier*	Biotin carboxyl carrier OS=Vernicia fordii PE=4 SV=1	GO:0009317GO:0003989GO:0006633GO:0006090EC:6.4.1EC:6.4.1.2
Manes.02G125300.1		0.881296	2.80549e-12		UDP-glucoronosyl UDP-glucosyl transferase family OS=Populus trichocarpa GN=POPTR_0001s25280g PE=2 SV=1	GO:0016758GO:0008152
Manes.15G008300.1		0.880252	3.21553e-12		RING U-box superfamily isoform 1 OS=Theobroma cacao GN=TCM_022135 PE=4 SV=1	GO:0005515GO:0008270
Manes.S017900.1		0.880238	3.2213e-12		Serine-threonine kinase, plant-type, OS=Ricinus communis GN=RCOM_1691790 PE=4 SV=1	GO:0004672GO:0005524GO:0006468
Manes.06G069600.1		0.878405	4.08049e-12		nitrite transporter OS=Morus notabilis GN=L484_012003 PE=4 SV=1	GO:0016020GO:0005215GO:0006810
Manes.15G021000.1		0.878361	4.10348e-12		Ubiquitin- ligase, OS=Ricinus communis GN=RCOM_0678410 PE=4 SV=1	GO:0005515
Manes.14G174200.1		0.876839	4.97908e-12		Serine-threonine kinase, plant-type, OS=Ricinus communis GN=RCOM_0583080 PE=4 SV=1	GO:0004672GO:0005524GO:0006468
Manes.14G009000.1	PGK	0.875437	5.937e-12	Phosphoglycerate kinase	Phosphoglycerate kinase OS=Ricinus communis GN=RCOM_1574580 PE=3 SV=1	GO:0004618GO:0006096GO:0006094GO:0015976GO:0016310EC:2.7.2.3
Manes.15G185100.1		0.874817	6.41288e-12		Phosphoribulokinase OS=Ricinus communis GN=RCOM_1316960 PE=3 SV=1	GO:0005524GO:0008974GO:0005975GO:0015976EC:2.7.1.19
Manes.08G127300.1		0.87405	7.05142e-12		Cysteine synthase OS=Jatropha curcas GN=JCGZ_23456 PE=3 SV=1	GO:0004124GO:0006535GO:0009333EC:2.5.1.47
Manes.17G054400.1		0.873466	7.57634e-12		Cysteine protease, OS=Ricinus communis GN=RCOM_1043080 PE=3 SV=1	GO:0008234GO:0006508EC:3.4
Manes.17G122900.1		0.873409	7.62901e-12		Serine-threonine kinase, plant-type, OS=Ricinus communis GN=RCOM_0851230 PE=4 SV=1	GO:0004672GO:0005524GO:0006468
Manes.01G023200.1		0.872472	8.55394e-12		OS=Jatropha curcas GN= PE=3 SV=1	GO:0000015GO:0000287GO:0004634GO:0006096GO:0000162GO:0006094GO:0006571GO:0009094EC:4.2.1.11
Manes.17G086900.1		0.87232	8.71336e-12		Cytochrome B561, OS=Ricinus communis GN=RCOM_1149990 PE=4 SV=1	GO:0016021GO:0016491GO:0055114
Manes.07G056100.1		0.871919	9.14777e-12		Pyruvate kinase OS=Ricinus communis GN=RCOM_1382780 PE=3 SV=1	GO:0000287GO:0004743GO:0030955GO:0006096GO:0006094GO:0006144GO:0015976EC:2.7.1.40
Manes.05G047000.1		0.871729	9.36017e-12		Transketolase, OS=Ricinus communis GN=RCOM_1611360 PE=4 SV=1	GO:0004802GO:0006098GO:0015976EC:2.2.1.1
Manes.12G128200.1		0.871161	1.00244e-11		ATP-dependent 6-phosphofructokinase OS=Hevea brasiliensis GN=PFK4 PE=2 SV=1	GO:0003872GO:0005524GO:0006002GO:0006096GO:0005945GO:0006000GO:0006012GO:0006013GO:0006094GO:0006098EC:2.7.1EC:2.7.1.11
Manes.11G070300.1		0.869757	1.18579e-11		Wall associated kinase-like 6, OS=Theobroma cacao GN=TCM_021128 PE=4 SV=1	GO:0016021GO:0004674GO:0005509GO:0005524GO:0030247GO:0006468GO:0009069EC:2.7.11
Manes.04G057600.1		0.868661	1.35005e-11		Beta-glucosidase, OS=Ricinus communis GN=RCOM_1752040 PE=4 SV=1	GO:0004553GO:0005975
Manes.12G063500.1		0.868375	1.39628e-11		Acetyl- C-acetyltransferase OS=Hevea brasiliensis GN= PE=2 SV=1	GO:0016747GO:0008152
Manes.01G193000.1	RAM2	0.868147	1.43414e-11	ER GPAT	ER glycerol-phosphate acyltransferase OS=Ricinus communis GN=RCOM_0699160 PE=4 SV=1	GO:0016746GO:0008152
Manes.09G036000.1		0.865296	1.99657e-11
Manes.11G000100.1		0.864969	2.07273e-11
Manes.10G125600.1		0.864852	2.10054e-11		Ankyrin repeat-containing , OS=Ricinus communis GN=RCOM_0654550 PE=4 SV=1	GO:0005515
Manes.01G058100.1		0.864738	2.12812e-11		Polygalacturonase, OS=Ricinus communis GN=RCOM_1688080 PE=3 SV=1	GO:0004650GO:0005982GO:0005985EC:3.2.1.15
Manes.11G002500.2		0.864347	2.22534e-11		Transcription factor, OS=Ricinus communis GN=RCOM_1453680 PE=4 SV=1	GO:0005634GO:0000989
Manes.04G034400.1		0.862662	2.69232e-11
Manes.16G113300.1		0.862373	2.78124e-11		Nitrate transporter, OS=Ricinus communis GN=RCOM_1052050 PE=3 SV=1	GO:0016020GO:0005215GO:0006857
Manes.07G107100.1		0.861788	2.96938e-11
Manes.13G117200.1		0.861056	3.22137e-11		Cytochrome P450, OS=Ricinus communis GN=RCOM_1154590 PE=3 SV=1	GO:0005506GO:0016705GO:0020037GO:0055114
Manes.06G088500.1		0.860658	3.3666e-11
Manes.02G171800.1		0.860315	3.49661e-11		Wall-associated kinase 2, OS=Theobroma cacao GN=TCM_035258 PE=3 SV=1	GO:0004672GO:0005509GO:0005515GO:0005524GO:0030247GO:0006468
Manes.03G052200.1		0.859245	3.93278e-11		Putative uncharacterized protein OS=Ricinus communis GN=RCOM_0706570 PE=4 SV=1	GO:0005515
Manes.05G097400.1	WRI5a	0.858812	4.12318e-11	Integrase-type DNA-binding superfamily	Integrase-type DNA-binding superfamily OS=Theobroma cacao GN=TCM_011797 PE=4 SV=1	GO:0003677GO:0003700GO:0006355GO:0007275GO:0005667GO:0045449
Manes.07G016900.1		0.856587	5.24493e-11		Paired amphipathic helix Sin3-like 2 OS=Gossypium arboreum GN=F383_09571 PE=4 SV=1	GO:0006355
Manes.18G069900.1		0.856555	5.26311e-11		Cellulase containing , expressed OS=Theobroma cacao GN=TCM_034954 PE=3 SV=1	GO:0004553GO:0051015GO:0005975GO:0007015
Manes.16G084200.1		0.855436	5.93099e-11		Serine threonine- kinase OS=Citrus unshiu GN=ORF44 PE=3 SV=1	GO:0004672GO:0005524GO:0006468
Manes.03G117800.1		0.855414	5.94502e-11
Manes.04G082800.1		0.854872	6.29645e-11		Aldo-keto reductase, OS=Ricinus communis GN=RCOM_1450950 PE=4 SV=1	GO:0016491GO:0055114
Manes.11G143900.1		0.853725	7.1058e-11		Beta-galactosidase OS=Jatropha curcas GN=JCGZ_05537 PE=3 SV=1	GO:0004553GO:0030246GO:0005975
Manes.17G086200.1		0.853396	7.35575e-11		Clathrin assembly , OS=Ricinus communis GN=RCOM_1148790 PE=4 SV=1	GO:0030136GO:0005545GO:0030276GO:0048268
Manes.02G013800.1		0.853221	7.49169e-11		6-phosphogluconate dehydrogenase, decarboxylating OS=Ricinus communis GN=RCOM_0901440 PE=3 SV=1	GO:0004616GO:0006098GO:0055114GO:0019521EC:1.1.1.44
Manes.06G010200.1		0.851292	9.15295e-11		Serine-threonine kinase, plant-type, OS=Ricinus communis GN=RCOM_0265990 PE=4 SV=1	GO:0004672GO:0005524GO:0006468
Manes.08G105400.1		0.851236	9.20657e-11
Manes.17G070100.1		0.851042	9.39234e-11		Gibberellin 2-oxidase OS=Jatropha curcas PE=2 SV=1	GO:0005506GO:0016491GO:0055114
Manes.04G163000.1		0.850581	9.84711e-11		Cysteine protease, OS=Ricinus communis GN=RCOM_0362160 PE=3 SV=1	GO:0008234GO:0006508EC:3.4
Manes.04G164100.1		0.849916	1.05415e-10		Purple acid phosphatase OS=Manihot esculenta GN=PAP0 PE=2 SV=1	GO:0003993GO:0046872GO:0006771GO:0019497EC:3.1EC:3.1.3.41EC:3.1.3.2
Manes.08G019300.1		0.849434	1.10721e-10		Cytochrome P450, OS=Ricinus communis GN=RCOM_0841200 PE=3 SV=1	GO:0005506GO:0016705GO:0020037GO:0055114
Manes.02G061700.1		0.849393	1.11178e-10
Manes.05G073500.1		0.848399	1.22964e-10		ERD (Early-responsive to dehydration stress) family OS=Theobroma cacao GN=TCM_004447 PE=4 SV=1	GO:0016020
Manes.01G017900.1		0.84731	1.37209e-10		Glycosyltransferase OS=Jatropha curcas GN=JCGZ_10664 PE=3 SV=1	GO:0016758GO:0008152
Manes.18G032700.1		0.845377	1.66316e-10		Putative uncharacterized protein OS=Ricinus communis GN=RCOM_1591260 PE=4 SV=1	GO:0042546GO:0045491
Manes.04G010700.1		0.844581	1.79892e-10		Lecithin:cholesterol acyltransferase family OS=Populus trichocarpa GN=POPTR_0004s20140g PE=4 SV=1	GO:0008374GO:0006629GO:0042967EC:2.3.1
Manes.09G064500.1		0.844176	1.87191e-10		Ankyrin repeat family isoform 1 OS=Theobroma cacao GN=TCM_037823 PE=4 SV=1	GO:0005515
Manes.01G069000.1		0.843769	1.94811e-10		Hydroxymethylglutaryl- synthase OS=Hevea brasiliensis GN=HMGS PE=4 SV=1	GO:0004421GO:0008299GO:0006084GO:0006550GO:0006552GO:0006574GO:0046950EC:2.3.3.10
Manes.10G128800.2		0.843407	2.01816e-10		Kinase with adenine nucleotide alpha hydrolases-like domain, isoform 1 OS=Theobroma cacao GN=TCM_006910 PE=4 SV=1	GO:0004672GO:0005524GO:0006468
Manes.15G057700.1		0.841981	2.31768e-10		Organic anion transporter, OS=Ricinus communis GN=RCOM_0523300 PE=4 SV=1	GO:0005576GO:0016021GO:0005509GO:0008643GO:0030500GO:0031214GO:0055085
Manes.01G191900.1		0.841342	2.46465e-10		Nitrate transporter, OS=Ricinus communis GN=RCOM_0698790 PE=4 SV=1	GO:0016020GO:0005215GO:0006810
Manes.01G221400.1		0.840558	2.65706e-10		Alpha beta-Hydrolases superfamily OS=Theobroma cacao GN=TCM_004689 PE=4 SV=1	GO:0003824
Manes.05G131000.1		0.839895	2.83074e-10		Kinase superfamily OS=Theobroma cacao GN=TCM_034395 PE=3 SV=1	GO:0004672GO:0005524GO:0006468
Manes.12G112100.1		0.839423	2.96059e-10
Manes.16G037400.1		0.839405	2.96558e-10		50S ribosomal L34, chloroplast, OS=Ricinus communis GN=RCOM_1014630 PE=3 SV=1	GO:0005840GO:0003735GO:0006412GO:0042254
Manes.01G123000.1		0.838932	3.10143e-10		Utp-glucose-1-phosphate uridylyltransferase, OS=Ricinus communis GN=RCOM_1605130 PE=4 SV=1	GO:0003983GO:0006011GO:0005982GO:0005985GO:0006012EC:2.7.7.64EC:2.7.7.9
Manes.09G046300.1		0.83841	3.25828e-10		Kinase, OS=Ricinus communis GN=RCOM_0419700 PE=3 SV=1	GO:0004672GO:0005524GO:0030246GO:0006468
Manes.06G176700.1		0.838364	3.27239e-10		Glyceraldehyde-3-phosphate dehydrogenase OS=Jatropha curcas GN=JCGZ_22594 PE=3 SV=1	GO:0016620GO:0050661GO:0051287GO:0006006GO:0055114
Manes.S111500.1		0.838241	3.31058e-10		Receptor 12 OS=Morus notabilis GN=L484_021845 PE=4 SV=1	GO:0005515
Manes.03G212400.1		0.838209	3.32039e-10		Multidrug resistance 1, 2, OS=Ricinus communis GN=RCOM_1003870 PE=4 SV=1	GO:0016021GO:0005524GO:0042626GO:0055085EC:3.6.1EC:3.6.1.3EC:3.6.1.15
Manes.01G110800.1		0.837914	3.41364e-10		Mannose-6-phosphate isomerase OS=Jatropha curcas GN=JCGZ_12990 PE=3 SV=1	GO:0004476GO:0008270GO:0009298GO:0006000GO:0006013EC:5.3.1.8
Manes.07G124900.1		0.837848	3.43497e-10
Manes.03G164700.1		0.836627	3.85027e-10		Phosphate transporter OS=Manihot esculenta GN=PT1 3 PE=2 SV=1	GO:0016021GO:0005315GO:0006817GO:0055085
Manes.10G031700.1		0.836126	4.03382e-10		RING-H2 finger ATL2G, OS=Ricinus communis GN=RCOM_0996510 PE=4 SV=1	GO:0005515GO:0008270
Manes.14G109400.1	FatM2	0.835878	4.128e-10	FatM*	Palmitoyl-acyl carrier thioesterase OS=Ricinus communis GN=RCOM_0577730 PE=4 SV=1	GO:0016790GO:0006633
Manes.17G062600.1		0.835838	4.14333e-10		Xylem serine ase 1, OS=Ricinus communis GN=RCOM_1253110 PE=4 SV=1	GO:0004252GO:0006508EC:3.4.21
Manes.01G053600.1		0.834758	4.57757e-10		Trehalase OS=Jatropha curcas GN=JCGZ_20405 PE=3 SV=1	GO:0004555GO:0005991GO:0005982GO:0005985EC:3.2.1.28EC:3.2.1
Manes.08G156600.1		0.834731	4.58898e-10		Cytochrome P450, OS=Ricinus communis GN=RCOM_0205440 PE=3 SV=1	GO:0005506GO:0016705GO:0020037GO:0055114
Manes.11G014200.1		0.83459	4.6487e-10		D-lactate dehydrogenase, OS=Ricinus communis GN=RCOM_0354590 PE=4 SV=1	GO:0016614GO:0050660GO:0055114
Manes.10G153500.1		0.834379	4.73947e-10
Manes.14G100900.1		0.83306	5.3463e-10		Dihydrolipoyllysine-residue acetyltransferase component of pyruvate dehydrogenase complex OS=Morus notabilis GN=L484_016376 PE=3 SV=1	GO:0016746GO:0008152
Manes.03G096600.1		0.831749	6.02053e-10		3-hydroxy-3-methylglutaryl coenzyme A reductase OS=Hevea brasiliensis GN= PE=2 SV=1	GO:0016021GO:0004420GO:0050661GO:0008299GO:0015936GO:0055114GO:0006694EC:1.1.1.34
Manes.12G004000.1		0.830482	6.74567e-10		Acetyl- carboxylase BCCP subunit OS=Jatropha curcas GN=JCGZ_18042 PE=4 SV=1	GO:0009317GO:0003989GO:0006633GO:0006090EC:6.4.1EC:6.4.1.2
Manes.02G123800.1		0.830042	7.01602e-10
Manes.12G134400.1		0.829983	7.05303e-10		brittle-1, chloroplast, OS=Ricinus communis GN=RCOM_0213230 PE=3 SV=1	GO:0055085
Manes.01G111700.1		0.829094	7.63339e-10		Sugar transporter, OS=Ricinus communis GN=RCOM_1726160 PE=3 SV=1	GO:0016021GO:0022891GO:0055085
Manes.05G195200.1		0.829082	7.64102e-10
Manes.12G034000.1		0.828933	7.74246e-10		DELLA GAIP, OS=Ricinus communis GN=RCOM_0259850 PE=4 SV=1	GO:0006351GO:0006355
Manes.05G072800.1		0.827828	8.53568e-10		Alpha-L-fucosidase 2, OS=Ricinus communis GN=RCOM_0648160 PE=4 SV=1	GO:0016788
Manes.09G141100.1		0.827504	8.78237e-10		Adenylyl-sulfate kinase OS=Ricinus communis GN=RCOM_1121520 PE=3 SV=1	GO:0004020GO:0005524GO:0000103GO:0006144EC:2.7.1.25
Manes.10G149700.1		0.827198	9.02086e-10		Beta-glucosidase, OS=Ricinus communis GN=RCOM_1769070 PE=3 SV=1	GO:0004553GO:0005975
Manes.09G084500.1		0.826959	9.21161e-10		Farnesyl diphosphate synthase OS=Hevea brasiliensis GN=FDP PE=2 SV=1	GO:0008299
Manes.14G014200.1		0.826208	9.83494e-10		AMP-dependent synthetase and ligase family OS=Theobroma cacao GN=TCM_040504 PE=4 SV=1	GO:0004096GO:0020037GO:0055114GO:0006568GO:0006804GO:0006979GO:0015947EC:1.11.1.7EC:1.11.1.6
Manes.06G032500.1	WRI1	0.826003	1.00118e-09	AP2 domain-containing transcription factor	AP2 domain-containing transcription factor OS=Theobroma cacao GN=TCM_038442 PE=4 SV=1	GO:0003677GO:0003700GO:0006355GO:0007275GO:0005667GO:0045449
Manes.14G031200.1		0.825946	1.00617e-09		Gibberellin 20-oxidase, OS=Ricinus communis GN=RCOM_1498120 PE=3 SV=1	GO:0005506GO:0016491GO:0055114
Manes.07G073600.1		0.825519	1.04418e-09		Abhydrolase domain containing, OS=Ricinus communis GN=RCOM_0652440 PE=4 SV=1	GO:0016787GO:0008152
Manes.18G109500.1		0.824344	1.15563e-09		Acetyl esterase, OS=Ricinus communis GN=RCOM_1043320 PE=4 SV=1	GO:0016787GO:0008152
Manes.05G082400.1		0.822235	1.38382e-09		Chloroplast inner envelope , OS=Ricinus communis GN=RCOM_0990980 PE=4 SV=1	GO:0008168GO:0032259
Manes.02G117500.1		0.821958	1.41672e-09
Manes.04G153800.1		0.82107	1.52703e-09		Serine-threonine kinase, plant-type, OS=Ricinus communis GN=RCOM_0622130 PE=4 SV=1	GO:0004672GO:0005524GO:0006468
Manes.07G033600.1		0.820625	1.5854e-09		UDP-glucuronosyltransferase, OS=Ricinus communis GN=RCOM_0824230 PE=4 SV=1	GO:0016758GO:0008152
Manes.16G020100.1		0.820067	1.6614e-09		Hexose transporter 1 OS=Hevea brasiliensis GN=hxt1 PE=2 SV=1	GO:0016021GO:0022891GO:0055085
Manes.S103200.1		0.819943	1.67868e-09		Heparan-alpha-glucosaminide N-acetyltransferase OS=Medicago truncatula GN=MTR_7g102840 PE=4 SV=1	GO:0015019GO:0006027GO:0042967EC:2.3.1.78EC:2.3.1
Manes.05G085400.1		0.819694	1.71405e-09		OS=Hordeum vulgare distichum PE=2 SV=1	GO:0005515
Manes.13G094200.1		0.819374	1.7604e-09		Valine N-monooxygenase 1 OS=Manihot esculenta GN=CYP79D1 PE=1 SV=1	GO:0005506GO:0016705GO:0020037GO:0055114
Manes.05G157000.1		0.818357	1.91576e-09		Dihydroflavonol-4-reductase OS=Theobroma cacao GN=TCM_034078 PE=4 SV=1	GO:0003824GO:0050662
Manes.01G088000.1		0.818187	1.94295e-09		Ankyrin repeat family OS=Theobroma cacao GN=TCM_015855 PE=4 SV=1	GO:0005515
Manes.12G026000.1		0.817285	2.09309e-09		ATP-citrate synthase, OS=Ricinus communis GN=RCOM_0529250 PE=4 SV=1	GO:0005524
Manes.12G075800.1		0.817073	2.12999e-09
Manes.06G118200.1		0.815139	2.49496e-09		Polcalcin Jun o, OS=Ricinus communis GN=RCOM_1506610 PE=4 SV=1	GO:0005509
Manes.06G178100.1		0.814981	2.52709e-09		Beta-amyrin synthase OS=Solanum lycopersicum GN=TTS1 PE=1 SV=1	GO:0016866
Manes.S049200.1		0.814604	2.60558e-09		Glycosyltransferase OS=Jatropha curcas GN=JCGZ_16593 PE=3 SV=1	GO:0016758GO:0008152
Manes.10G003800.1		0.81367	2.80993e-09		Phosphate transporter OS=Manihot esculenta GN=PT1 7 PE=2 SV=1	GO:0016021GO:0005315GO:0006817GO:0055085
Manes.05G194400.1		0.81164	3.30595e-09		Xyloglucan galactosyltransferase KATAMARI1, OS=Ricinus communis GN=RCOM_1304790 PE=4 SV=1	GO:0016757GO:0008152
Manes.13G037100.1		0.810899	3.50641e-09
Manes.05G173500.1		0.810141	3.72318e-09		translocase, OS=Ricinus communis GN=RCOM_1590720 PE=4 SV=1	GO:0009941
Manes.07G081600.1		0.80958	3.89134e-09		Gibberellin receptor GID1, OS=Ricinus communis GN=RCOM_0814010 PE=4 SV=1	GO:0016787GO:0008152
Manes.S095800.1		0.807158	4.702e-09		3 -N-debenzoyl-2 -deoxytaxol N-benzoyltransferase, OS=Ricinus communis GN=RCOM_0640170 PE=4 SV=1	GO:0016747
Manes.06G066800.1		0.807111	4.71932e-09		Endonuclease 2, 2 isoform 1 OS=Theobroma cacao GN=TCM_009671 PE=4 SV=1	GO:0003676GO:0004519GO:0006308EC:3.1
Manes.13G104000.1	STR2	0.806972	4.77015e-09	STR2	ATP-binding cassette transporter, OS=Ricinus communis GN=RCOM_0230550 PE=4 SV=1	GO:0016020GO:0005524GO:0016887EC:3.6.1EC:3.6.1.3EC:3.6.1.15
Manes.01G137000.1		0.806856	4.81347e-09		Replication factor C DNA polymerase III gamma-tau subunit, OS=Ricinus communis GN=RCOM_0535580 PE=4 SV=1	GO:0003677GO:0006260
Manes.07G045700.1		0.805922	5.17342e-09		Kinase, OS=Ricinus communis GN=RCOM_0818440 PE=3 SV=1	GO:0004672GO:0005524GO:0030246GO:0006468
Manes.03G203900.1	MIG-like	0.805845	5.20412e-09	DELLA RGL2, OS=Ricinus communis GN=RCOM_1000430 PE=4 SV=1	DELLA RGL2, OS=Ricinus communis GN=RCOM_1000430 PE=4 SV=1	GO:0006351GO:0006355
Manes.16G001800.1		0.805719	5.25477e-09		Dehydrogenase reductase SDR family member 4 OS=Morus notabilis GN=L484_013612 PE=3 SV=1	GO:0016491GO:0008152
Manes.11G160800.1		0.805255	5.44558e-09		Sialyltransferase, OS=Ricinus communis GN=RCOM_1280300 PE=4 SV=1	GO:0030173GO:0008373GO:0006486EC:2.4.99
Manes.10G063800.1		0.804562	5.74237e-09		Tetratricopeptide repeat-containing family OS=Populus trichocarpa GN=POPTR_0010s10880g PE=4 SV=2	GO:0005515
Manes.01G102700.1		0.804215	5.89652e-09		Phospholipase C, OS=Ricinus communis GN=RCOM_0918080 PE=4 SV=1	GO:0008081GO:0006629EC:3.1
Manes.07G116500.1		0.804092	5.95216e-09		Glucan endo-1,3-beta-glucosidase, OS=Ricinus communis GN=RCOM_1207360 PE=3 SV=1	GO:0004553GO:0005975
Manes.06G105900.1		0.803927	6.02736e-09		Triose phosphate phosphate translocator, non-green plastid, chloroplast, OS=Ricinus communis GN=RCOM_1510440 PE=4 SV=1	GO:0016021GO:0005215GO:0006810
Manes.03G203700.1		0.802792	6.56982e-09
Manes.14G099900.1		0.80159	7.19311e-09		Plastid-specific 30S ribosomal 3, chloroplast, OS=Ricinus communis GN=RCOM_0353270 PE=4 SV=1	GO:0005840GO:0003735GO:0006412GO:0042254
Manes.02G045000.1		0.801231	7.3896e-09
Manes.02G030900.1		0.797822	9.51902e-09		Hydroxymethylglutaryl- synthase OS=Hevea brasiliensis GN= 2 PE=2 SV=1	GO:0004421GO:0008299GO:0006084GO:0006550GO:0006552GO:0006574GO:0046950EC:2.3.3.10
Manes.S025000.1		0.797014	1.01005e-08		Anthocyanidin 3-O-glucosyltransferase 5 OS=Manihot esculenta GN=GT5 PE=2 SV=1	GO:0016758GO:0008152
Manes.07G135900.1		0.796832	1.02364e-08
Manes.11G154300.1		0.796331	1.0618e-08		Lysosomal Pro-X carboxypeptidase, OS=Ricinus communis GN=RCOM_0476170 PE=4 SV=1	GO:0008236GO:0006508
Manes.06G154100.1		0.796114	1.07872e-08
Manes.15G122600.1		0.795463	1.13105e-08		Pyruvate dehydrogenase, OS=Ricinus communis GN=RCOM_0632150 PE=4 SV=1	GO:0003824GO:0008152
Manes.09G182100.1		0.795219	1.15126e-08		Pectin acetylesterase, OS=Ricinus communis GN=RCOM_1436870 PE=4 SV=1	GO:0016787
Manes.S049100.1		0.793722	1.28275e-08		Glycosyltransferase OS=Jatropha curcas GN=JCGZ_16593 PE=3 SV=1	GO:0016758GO:0008152
Manes.06G155200.1		0.793656	1.28886e-08		Pyruvate kinase OS=Ricinus communis GN=RCOM_1581420 PE=3 SV=1	GO:0000287GO:0004743GO:0030955GO:0006096GO:0006094GO:0006144GO:0015976EC:2.7.1.40
Manes.04G086000.1		0.793407	1.31214e-08		Purple acid phosphatase OS=Ricinus communis GN=RCOM_1449110 PE=3 SV=1	GO:0003993GO:0046872GO:0006771GO:0019497EC:3.1EC:3.1.3.41EC:3.1.3.2
Manes.14G026000.1		0.793136	1.33789e-08		Metal ion binding , OS=Ricinus communis GN=RCOM_1495980 PE=4 SV=1	GO:0046872GO:0030001
Manes.03G102300.1		0.792419	1.40832e-08
Manes.18G080200.1		0.791482	1.50553e-08		Nramp transporter OS=Theobroma cacao GN=TCM_035174 PE=3 SV=1	GO:0016020GO:0005215GO:0006810
Manes.01G199200.1		0.791322	1.52276e-08		Nucleic acid binding , OS=Ricinus communis GN=RCOM_0993110 PE=4 SV=1	GO:0003676GO:0046872
Manes.15G012200.1		0.791166	1.53978e-08		GTP binding , OS=Ricinus communis GN=RCOM_0681080 PE=4 SV=1	GO:0005525GO:0016817
Manes.01G105200.1		0.787614	1.97636e-08
Manes.13G074700.1		0.787539	1.98669e-08		DELLA DWARF8, OS=Ricinus communis GN=RCOM_1546390 PE=4 SV=1	GO:0006351GO:0006355
Manes.18G052700.1		0.786991	2.06377e-08		chaperon OS=Castanea sativa PE=2 SV=1	GO:0031072GO:0051082
Manes.14G056800.1		0.785782	2.24391e-08		Os01g0908400 OS=Oryza sativa japonica GN= PE=2 SV=1	GO:0005576GO:0005747GO:0016023GO:0005509GO:0030500GO:0031214
Manes.06G002900.1		0.785232	2.33037e-08		Dihydroorotate dehydrogenase, OS=Ricinus communis GN=RCOM_0084140 PE=4 SV=1	GO:0005737GO:0016627GO:0055114
Manes.05G121800.1		0.78521	2.33394e-08		Serine-threonine kinase, plant-type, OS=Ricinus communis GN=RCOM_0605740 PE=4 SV=1	GO:0004672GO:0005524GO:0006468
Manes.04G041700.1		0.784382	2.47043e-08		Auxin response factor OS=Jatropha curcas GN=JCGZ_26375 PE=3 SV=1	GO:0005634GO:0003677GO:0006355GO:0009725
Manes.05G125300.1		0.783718	2.58498e-08		Localized to the inner membrane of the chloroplast OS=Theobroma cacao GN=TCM_034426 PE=4 SV=1	GO:0005739GO:0009535GO:0009706GO:0019344
Manes.14G099200.1		0.78304	2.70718e-08
Manes.08G030100.1		0.782908	2.73159e-08		Alcohol dehydroge family OS=Populus trichocarpa GN=POPTR_0016s07480g PE=3 SV=1	GO:0016491GO:0008152
Manes.05G003800.1		0.782102	2.88497e-08
Manes.17G071700.1		0.781749	2.95448e-08		(S)-2-hydroxy-acid oxidase, OS=Ricinus communis GN=RCOM_0631490 PE=4 SV=1	GO:0010181GO:0016491GO:0055114
Manes.15G050000.1		0.780511	3.21123e-08		Purple acid phosphatase OS=Manihot esculenta GN=PAP23 PE=2 SV=1	GO:0003993GO:0046872GO:0006771GO:0019497EC:3.1EC:3.1.3.41EC:3.1.3.2
Manes.02G136900.1		0.778869	3.58341e-08
Manes.14G167500.1		0.778045	3.78482e-08		Sulfate transporter, OS=Ricinus communis GN=RCOM_0443450 PE=3 SV=1	GO:0005886GO:0016021GO:0008271GO:0008272GO:0055085
Manes.07G047900.1		0.777971	3.80358e-08		Kinase, OS=Ricinus communis GN=RCOM_0818450 PE=3 SV=1	GO:0004672GO:0005524GO:0030246GO:0006468
Manes.03G063500.1		0.776991	4.05773e-08		L-type lectin-domain containing receptor kinase OS=Morus notabilis GN=L484_024422 PE=3 SV=1	GO:0004672GO:0005524GO:0030246GO:0006468
Manes.09G031200.1		0.775095	4.59488e-08		Cytochrome P450 93A3 OS=Theobroma cacao GN=TCM_024852 PE=3 SV=1	GO:0005506GO:0016705GO:0020037GO:0055114
Manes.16G127400.1		0.77479	4.68721e-08		Chitinase, OS=Ricinus communis GN=RCOM_0922130 PE=3 SV=1	GO:0004568GO:0005975GO:0006032GO:0016998EC:3.2.1.14
Manes.02G081200.1		0.774427	4.79927e-08		NAC transcription factors 1 OS=Manihot esculenta PE=2 SV=1	GO:0003677GO:0006355
Manes.13G079500.1		0.773247	5.18063e-08		Fatty acid amide hydrolase OS=Theobroma cacao GN=TCM_001610 PE=4 SV=1	GO:0016884
Manes.06G002000.1		0.772243	5.5273e-08		Caffeoyl shikimate esterase 16 OS=Populus tomentosa GN=CSE16 PE=2 SV=1	GO:0016787GO:0008152
Manes.17G124600.1		0.772191	5.54591e-08		Nitrate transporter, OS=Ricinus communis GN=RCOM_0852180 PE=4 SV=1	GO:0016020GO:0005215GO:0006810
Manes.01G264600.1		0.770926	6.01417e-08		Cytochrome P450, OS=Ricinus communis GN=RCOM_1612550 PE=3 SV=1	GO:0005506GO:0016705GO:0020037GO:0055114
Manes.12G054900.1		0.77087	6.03563e-08		Glycosyltransferase OS=Ricinus communis GN=RCOM_0100880 PE=3 SV=1	GO:0016758GO:0008152
Manes.03G000200.1		0.770189	6.30357e-08		Cytochrome P450, OS=Ricinus communis GN=RCOM_0205440 PE=3 SV=1	GO:0005506GO:0016705GO:0020037GO:0055114
Manes.10G048500.1		0.768601	6.97134e-08		Hevamine-A, OS=Ricinus communis GN=RCOM_0481320 PE=3 SV=1	GO:0004553GO:0005975
Manes.07G022700.2		0.76808	7.20424e-08		Non-imprinted in Prader-Willi Angelman syndrome region , OS=Ricinus communis GN=RCOM_1374720 PE=4 SV=1	GO:0016021GO:0015095GO:0015693
Manes.05G207500.1		0.765278	8.58496e-08
Manes.10G133200.1		0.764883	8.79767e-08		F-box and associated interaction domains-containing , isoform 1 OS=Theobroma cacao GN=TCM_031361 PE=4 SV=1	GO:0005515
Manes.05G194500.1		0.764794	8.84656e-08		Aldo keto reductase AKR OS=Manihot esculenta PE=2 SV=1	GO:0050236GO:0055114GO:0042816EC:1.1.1.65EC:1.1.1
Manes.14G167400.1		0.764531	8.99168e-08
Manes.05G200100.1		0.76391	9.34392e-08
Manes.03G132300.1		0.763326	9.68616e-08		Mitogen-activated kinase kinase kinase, OS=Ricinus communis GN=RCOM_1303640 PE=4 SV=1	GO:0004672GO:0005524GO:0006468
Manes.17G066400.1		0.762419	1.02409e-07		Purine transporter, OS=Ricinus communis GN=RCOM_0634170 PE=4 SV=1	GO:0016021GO:0005215GO:0006810
Manes.05G116300.1		0.761534	1.08108e-07		Glycosyltransferase OS=Ricinus communis GN=RCOM_0812330 PE=3 SV=1	GO:0016758GO:0008152
Manes.13G022100.1		0.756835	1.43545e-07		Alpha-galactosidase OS=Jatropha curcas GN=JCGZ_17840 PE=3 SV=1	GO:0004553GO:0005975
Manes.08G154600.1		0.756195	1.4912e-07		Serine threonine- kinase ripk4, OS=Ricinus communis GN=RCOM_1321810 PE=4 SV=1	GO:0005515
Manes.07G122300.1		0.755838	1.52318e-07		Cucumisin family (Fragment) OS=Populus trichocarpa GN=POPTR_0010s20430g PE=4 SV=2	GO:0004252GO:0006508EC:3.4.21
Manes.11G012700.1		0.755642	1.54104e-07		Alanine aminotransferase 2 OS=Theobroma cacao GN=TCM_029248 PE=4 SV=1	GO:0003824GO:0030170GO:0009058
Manes.15G029400.1		0.755499	1.5542e-07		Cysteine synthase OS=Jatropha curcas GN=JCGZ_02176 PE=3 SV=1	GO:0004124GO:0006535GO:0009333EC:2.5.1.47
Manes.16G122800.1		0.754786	1.62112e-07		kinase, OS=Ricinus communis GN=RCOM_0923740 PE=4 SV=1	GO:0004672GO:0005524GO:0006468
Manes.03G207000.1		0.754576	1.64139e-07		Enzyme inhibitor, OS=Ricinus communis GN=RCOM_1001340 PE=4 SV=1	GO:0004857
Manes.06G116100.1		0.75432	1.66637e-07		Anthranilate N-benzoyltransferase , OS=Ricinus communis GN=RCOM_1507290 PE=4 SV=1	GO:0016747
Manes.06G156400.1		0.752896	1.81184e-07		Ethylene-responsive transcription factor, OS=Theobroma cacao GN=TCM_015336 PE=4 SV=1	GO:0003677GO:0003700GO:0006355GO:0005667GO:0045449
Manes.12G045200.1		0.751687	1.94441e-07		Transporter, OS=Ricinus communis GN=RCOM_1719880 PE=4 SV=1	GO:0005622GO:0005215GO:0016491GO:0006810
Manes.05G182300.1	EXO70I	0.750779	2.04974e-07	EXO70I	binding , OS=Ricinus communis GN=RCOM_1587290 PE=4 SV=1	GO:0000145GO:0006887
Manes.02G176600.1		0.750355	2.10069e-07
Manes.15G185800.1		0.748751	2.30421e-07		ATP binding , OS=Ricinus communis GN=RCOM_1316030 PE=4 SV=1	GO:0000096GO:0006631GO:0006732GO:0006796GO:0008610GO:0008652GO:0009069GO:0009072GO:0019438GO:0019637GO:0022607GO:0034641GO:0044272GO:0044767GO:0046483GO:0051188GO:0072330GO:1901362
Manes.14G007500.1		0.748179	2.38107e-07		Glyceraldehyde-3-phosphate dehydrogenase OS=Jatropha curcas GN=JCGZ_22594 PE=3 SV=1	GO:0016620GO:0055114
Manes.08G044800.2		0.747522	2.47231e-07		Omega-6 fatty acid desaturase OS=Hevea brasiliensis GN=FAD PE=2 SV=1	GO:0016717GO:0006629GO:0055114EC:1.14.19
Manes.07G132300.1		0.747321	2.50085e-07		Ubiquitin- ligase, OS=Ricinus communis GN=RCOM_0839600 PE=4 SV=1	GO:0004842GO:0005515GO:0016567
Manes.06G086400.1		0.746476	2.62416e-07		UDP-glucuronosyltransferase, OS=Ricinus communis GN=RCOM_1470400 PE=4 SV=1	GO:0016758GO:0008152
Manes.02G111500.1		0.745558	2.76447e-07		Carboxylic ester hydrolase, OS=Ricinus communis GN=RCOM_0871600 PE=4 SV=1	GO:0016788
Manes.03G207600.1		0.744297	2.96843e-07
Manes.S010600.1		0.741269	3.51588e-07		Cytochrome P450, OS=Ricinus communis GN=RCOM_1619720 PE=3 SV=1	GO:0005506GO:0016705GO:0020037GO:0055114
Manes.13G079100.1		0.73955	3.86655e-07		Ammonium transporter OS=Jatropha curcas GN=JCGZ_18140 PE=3 SV=1	GO:0016020GO:0008519GO:0072488
Manes.10G050200.1		0.737944	4.22293e-07
Manes.11G125400.1		0.737836	4.24784e-07		Calreticulin 3 isoform 1 OS=Theobroma cacao GN=TCM_019985 PE=3 SV=1	GO:0005783GO:0005509GO:0051082GO:0006457
Manes.08G088600.1		0.737808	4.25447e-07
Manes.11G025400.1		0.737714	4.27636e-07		Cell wall invertase OS=Manihot esculenta GN=CWINV3 PE=2 SV=1	GO:0004553GO:0005975
Manes.S103300.1		0.73739	4.3526e-07		Glycosyltransferase OS=Jatropha curcas GN=JCGZ_15067 PE=3 SV=1	GO:0016758GO:0008152
Manes.02G120100.1		0.735331	4.86776e-07		Hydrolase, acting on ester bonds, OS=Ricinus communis GN=RCOM_0612060 PE=4 SV=1	GO:0016788
Manes.10G099600.1		0.735236	4.89274e-07		Carbonic anhydrase OS=Jatropha curcas GN=JCGZ_24983 PE=3 SV=1	GO:0004089GO:0008270GO:0015976GO:0006730GO:0006807EC:4.2.1.1
Manes.08G163600.1		0.73307	5.49736e-07		Cytochrome P450, OS=Ricinus communis GN=RCOM_1324460 PE=3 SV=1	GO:0005506GO:0016705GO:0020037GO:0055114
Manes.04G129800.3		0.730174	6.41254e-07		Rho guanine nucleotide exchange factor 8 OS=Morus notabilis GN=L484_026212 PE=4 SV=1	GO:0005089GO:0043087
Manes.05G161300.1		0.729844	6.52556e-07
Manes.06G140800.1		0.729239	6.73674e-07		Serine-threonine kinase, plant-type, OS=Ricinus communis GN=RCOM_1498360 PE=3 SV=1	GO:0004672GO:0005524GO:0006468
Manes.09G118700.1		0.729175	6.75966e-07		Beta-hexosaminidase OS=Jatropha curcas GN=JCGZ_05249 PE=3 SV=1	GO:0004563GO:0005975GO:0001575GO:0006027GO:0006040EC:3.2.1.52EC:3.2.1
Manes.15G067000.1		0.728848	6.87702e-07		Glucan endo-1,3-beta-glucosidase, OS=Ricinus communis GN=RCOM_0753130 PE=3 SV=1	GO:0004553GO:0005975
Manes.06G094300.1		0.724686	8.54125e-07		Microtubule-associated EB1 family OS=Populus trichocarpa GN=POPTR_0012s07120g PE=4 SV=2	GO:0008017GO:0045298
Manes.14G023900.1		0.724505	8.62118e-07		C2 domain OS=Medicago truncatula GN=MTR_6g045643 PE=2 SV=1	GO:0005515
Manes.04G160700.1		0.722612	9.50145e-07		Lipoyl synthase, chloroplastic OS=Ostreococcus lucimarinus (strain CCE9901) GN=LIP1P PE=3 SV=1	GO:0009507GO:0016992GO:0051539GO:0009107EC:2.8.1.8EC:6.3.4
Manes.10G153300.1		0.722167	9.72014e-07
Manes.12G154300.1		0.720543	1.05572e-06		Chitinase 1, OS=Ricinus communis GN=RCOM_1461650 PE=3 SV=1	GO:0004553GO:0005975
Manes.07G031600.1		0.720103	1.07956e-06
Manes.01G158700.1		0.719964	1.08717e-06		Gibberellin 3-beta-dioxygenase, OS=Ricinus communis GN=RCOM_0613740 PE=3 SV=1	GO:0016491GO:0055114
Manes.03G205000.2		0.719543	1.11055e-06		ATP citrate lyase subunit B 2 isoform 1 OS=Theobroma cacao GN=TCM_021371 PE=4 SV=1	GO:0046912GO:0008152
Manes.05G175300.1		0.719243	1.12748e-06		Cucumisin, OS=Ricinus communis GN=RCOM_1589820 PE=4 SV=1	GO:0004252GO:0006508EC:3.4.21
Manes.09G109800.1		0.717911	1.20561e-06		Transcription factor, OS=Ricinus communis GN=RCOM_0847570 PE=4 SV=1	GO:0006351GO:0006355
Manes.08G084700.2		0.71788	1.20749e-06		Tropinone reductase, OS=Ricinus communis GN=RCOM_0233850 PE=3 SV=1	GO:0016491GO:0008152
Manes.07G003300.1		0.717581	1.22566e-06		Cytochrome P450, OS=Ricinus communis GN=RCOM_1527520 PE=3 SV=1	GO:0005506GO:0016705GO:0020037GO:0055114
Manes.10G070000.1		0.717275	1.24457e-06		Glycosyltransferase OS=Ricinus communis GN=RCOM_0811180 PE=3 SV=1	GO:0016758GO:0008152
Manes.03G123000.2		0.71497	1.39589e-06		MDR-like ABC transporter family OS=Populus trichocarpa GN=POPTR_0001s44320g PE=4 SV=1	GO:0016021GO:0005524GO:0042626GO:0055085EC:3.6.1EC:3.6.1.3EC:3.6.1.15
Manes.12G018700.1		0.713875	1.4735e-06		OS=Arabidopsis lyrata lyrata GN=ARALYDRAFT_472900 PE=4 SV=1	GO:0008168GO:0008152
Manes.15G021200.1		0.712666	1.56375e-06		F-box interaction domain OS=Medicago truncatula GN=MTR_2g021150 PE=4 SV=2	GO:0005515
Manes.18G144000.2		0.711842	1.62811e-06		Transcription factor, isoform 2 OS=Theobroma cacao GN=TCM_027630 PE=4 SV=1	GO:0003677
Manes.08G152800.1		0.711681	1.64097e-06		Hsp40 cysteine-rich domain superfamily isoform 1 OS=Theobroma cacao GN=TCM_025816 PE=4 SV=1	GO:0031072GO:0051082
Manes.S020500.1		0.710134	1.76936e-06		50S ribosomal L29, chloroplast, OS=Ricinus communis GN=RCOM_0178160 PE=3 SV=1	GO:0005840GO:0003735GO:0006412GO:0042254
Manes.02G176300.1		0.708911	1.8773e-06		RING U-box superfamily , OS=Theobroma cacao GN=TCM_042790 PE=4 SV=1	GO:0005515GO:0008270
Manes.12G064200.1		0.708495	1.91544e-06
Manes.06G086200.1		0.70835	1.92888e-06		UDP-glucuronosyltransferase, OS=Ricinus communis GN=RCOM_1470400 PE=4 SV=1	GO:0016758GO:0008152
Manes.10G153300.2		0.708268	1.93647e-06
Manes.18G009300.1		0.706306	2.12762e-06
Manes.12G014300.1		0.706295	2.1287e-06		NADH-ubiquinone oxidoreductase flavo , OS=Ricinus communis GN=RCOM_1080980 PE=4 SV=1	GO:0008137GO:0010181GO:0051287GO:0051539GO:0006120GO:0006744GO:0006814GO:0015992EC:1.6.99.5EC:1.6.99.3EC:1.6.5.3
Manes.17G048000.1		0.706152	2.14332e-06
Manes.15G182400.1		0.706042	2.15459e-06		Acyl- -binding family OS=Populus trichocarpa GN=POPTR_0001s01230g PE=2 SV=1	GO:0000062
Manes.15G104400.1		0.705824	2.17711e-06		Peripheral-type benzodiazepine receptor-associated 1 OS=Theobroma cacao GN=TCM_040268 PE=4 SV=1	GO:0005634GO:0003682GO:0008168GO:0032259GO:0000785
Manes.12G028400.2		0.704076	2.36566e-06		Carbonic anhydrase OS=Jatropha curcas GN=JCGZ_17744 PE=3 SV=1	GO:0004089GO:0008270GO:0015976GO:0006730GO:0006807EC:4.2.1.1
Manes.05G082900.1		0.70401	2.37306e-06		DWARF27, isoform 1 OS=Theobroma cacao GN=TCM_004236 PE=4 SV=1	GO:0008152GO:0044699
Manes.05G077100.1		0.703592	2.42044e-06		Chalcone-flavanone isomerase family , isoform 1 OS=Theobroma cacao GN=TCM_004360 PE=4 SV=1	GO:0016872
Manes.08G036300.1		0.700935	2.74248e-06		Calcium-dependent kinase, OS=Ricinus communis GN=RCOM_0422070 PE=4 SV=1	GO:0004672GO:0005509GO:0005524GO:0006468
Manes.08G009300.1		0.70064	2.78053e-06		Nitrate transporter, OS=Ricinus communis GN=RCOM_1355110 PE=4 SV=1	GO:0016021GO:0055085
Manes.06G062900.1		0.700359	2.81717e-06		ATP synthase subunit beta OS=Jatropha curcas GN=JCGZ_09279 PE=3 SV=1	GO:0000275GO:0005524GO:0046933GO:0015986GO:0015991EC:3.6.1EC:3.6.1.3EC:3.6.1.15
Manes.06G162700.1		0.698356	3.09188e-06		system C OS=Gossypium arboreum GN=F383_10112 PE=4 SV=1	GO:0005739GO:0009706
Manes.13G058100.1		0.698188	3.11604e-06		3-hydroxyisobutyrate dehydrogenase, OS=Ricinus communis GN=RCOM_1211530 PE=4 SV=1	GO:0004616GO:0051287GO:0055114GO:0006098GO:0019521EC:1.1.1.44
Manes.18G083300.1		0.697714	3.18511e-06		Calcium-binding EF-hand family OS=Theobroma cacao GN=TCM_035222 PE=4 SV=1	GO:0005509
Manes.12G054700.1		0.697148	3.26917e-06		Glycosyltransferase OS=Ricinus communis GN=RCOM_0100870 PE=3 SV=1	GO:0016758GO:0008152
Manes.10G089100.1		0.696522	3.36476e-06		Squalene monooxygenase, OS=Ricinus communis GN=RCOM_1329420 PE=4 SV=1	GO:0016021GO:0004506GO:0050660GO:0055114GO:0006694GO:0016114EC:1.14.13.132EC:1.14.13
Manes.06G063300.1	FatM1	0.696405	3.38283e-06	FatM*	Palmitoyl-acyl carrier thioesterase OS=Ricinus communis GN=RCOM_0577730 PE=4 SV=1	GO:0016790GO:0006633
Manes.05G106400.1		0.696395	3.38445e-06		WIN1 , OS=Theobroma cacao GN=TCM_018659 PE=4 SV=1	GO:0003677GO:0003700GO:0006355GO:0005667GO:0045449
Manes.15G126800.1		0.695213	3.57269e-06		Spore coat , OS=Ricinus communis GN=RCOM_1289060 PE=4 SV=1	GO:0005507GO:0016491GO:0055114
Manes.15G108000.1		0.695013	3.60551e-06		Cytokinin riboside 5 -monophosphate phosphoribohydrolase OS=Jatropha curcas GN=JCGZ_01885 PE=3 SV=1	GO:0005829GO:0042803
Manes.02G072900.1		0.694408	3.70628e-06		Serine-threonine kinase, OS=Ricinus communis GN=RCOM_0466780 PE=4 SV=1	GO:0004672GO:0005515GO:0005524GO:0006468
Manes.02G027500.1		0.694099	3.75879e-06		1-acylglycerophosphocholine O-acyltransferase OS=Vernicia fordii PE=2 SV=1	GO:0005576GO:0016021GO:0005509GO:0047184GO:0030500GO:0031214GO:0042967GO:0046486EC:2.3.1.23EC:2.3.1
Manes.18G088700.1		0.693616	3.84217e-06		Endo-1,4-beta-glucanase, OS=Ricinus communis GN=RCOM_0137830 PE=4 SV=1	GO:0004553GO:0005975
Manes.05G051700.1		0.690324	4.45725e-06		9-cis-epoxycarotenoid dioxygenase, OS=Ricinus communis GN=RCOM_1609330 PE=4 SV=1	GO:0016702GO:0055114EC:1.13.11
Manes.01G264300.1		0.690191	4.48397e-06		OS=Jatropha curcas GN= PE=4 SV=1	GO:0016787GO:0008152
Manes.04G153000.1		0.689799	4.56329e-06		Map3k delta-1 kinase, OS=Ricinus communis GN=RCOM_1039720 PE=3 SV=1	GO:0004672GO:0005524GO:0006468
Manes.08G164500.2		0.687884	4.96982e-06		Thermosensitive gluconokinase, OS=Ricinus communis GN=RCOM_1324370 PE=4 SV=1	GO:0016301GO:0005975
Manes.13G017900.1		0.687277	5.10545e-06
Manes.11G052800.1		0.686606	5.25912e-06		Single hybrid motif superfamily isoform 1 OS=Theobroma cacao GN=TCM_028314 PE=4 SV=1	GO:0044699
Manes.04G112800.1		0.686032	5.39395e-06		Delta 9 desaturase, OS=Ricinus communis GN=RCOM_0900580 PE=3 SV=1	GO:0016717GO:0006629GO:0055114EC:1.14.19
Manes.11G015000.1		0.683726	5.96819e-06		SAUR-like auxin-responsive family OS=Theobroma cacao GN=TCM_029215 PE=4 SV=1	GO:0009733
Manes.05G170500.1		0.682909	6.18473e-06		mRNA for AR781 family OS=Populus trichocarpa GN=POPTR_0014s03420g PE=4 SV=1	GO:0010033GO:0044763GO:0050794GO:1901700
Manes.14G076200.1		0.682452	6.30903e-06		KINASE 2B family OS=Populus trichocarpa GN=POPTR_0010s10380g PE=3 SV=1	GO:0004672GO:0005524GO:0006468
Manes.01G169100.1		0.67868	7.42401e-06		Transcriptional regulator SUPERMAN, OS=Ricinus communis GN=RCOM_0733130 PE=4 SV=1	GO:0003676GO:0046872
Manes.02G126400.1		0.678654	7.43219e-06
Manes.03G045700.1		0.67791	7.67274e-06		Pectinmethylesterase inhibitor 2, OS=Ricinus communis GN=RCOM_0708500 PE=4 SV=1	GO:0004857
Manes.01G043000.1		0.676424	8.17384e-06		Polyketide cyclase dehydrase and lipid transport superfamily OS=Theobroma cacao GN=TCM_015508 PE=4 SV=1	GO:0008289
Manes.02G084500.1		0.675237	8.59532e-06		Ribose-phosphate pyrophosphokinase 4 OS=Arabidopsis thaliana GN=PRS4 PE=1 SV=2	GO:0009116
Manes.06G156700.1		0.673016	9.43782e-06		High affinity inorganic phosphate transporter OS=Theobroma cacao GN=TCM_015338 PE=4 SV=1	GO:0016021GO:0005315GO:0006817GO:0055085
Manes.17G102200.1		0.669519	1.09174e-05		Transmembrane , OS=Medicago truncatula GN=MTR_3g085020 PE=4 SV=1	GO:0016021
Manes.01G025100.2		0.668874	1.12124e-05		Cytochrome P450, OS=Ricinus communis GN=RCOM_1619690 PE=3 SV=1	GO:0005506GO:0016705GO:0020037GO:0055114
Manes.14G139600.1		0.667819	1.17106e-05		Endosomal P24A , OS=Ricinus communis GN=RCOM_0701700 PE=4 SV=1	GO:0016021
Manes.03G171200.1		0.66716	1.20316e-05		Pyruvate kinase isozyme A, chloroplastic OS=Nicotiana tabacum PE=2 SV=1	GO:0000287GO:0004743GO:0030955GO:0006096GO:0006094GO:0006144GO:0015976EC:2.7.1.40
Manes.02G073100.1		0.665397	1.29307e-05
Manes.13G050800.1		0.66449	1.34166e-05
Manes.01G095300.1		0.662204	1.47157e-05		Anthocyanin 5-aromatic acyltransferase, OS=Ricinus communis GN=RCOM_1025960 PE=4 SV=1	GO:0016747
Manes.06G095900.1		0.662193	1.47222e-05
Manes.06G119300.1		0.661438	1.5176e-05		Purple acid phosphatase OS=Manihot esculenta GN=PAP27 PE=2 SV=1	GO:0003993GO:0046872GO:0006771GO:0019497EC:3.1EC:3.1.3.41EC:3.1.3.2
Manes.11G063600.1		0.659746	1.62395e-05		ABC transporter family OS=Hevea brasiliensis GN=ABCG40 PE=2 SV=1	GO:0016020GO:0005524GO:0016887EC:3.6.1EC:3.6.1.3EC:3.6.1.15
Manes.12G075900.2		0.656564	1.84239e-05		Syntaxin of plants 122 OS=Medicago truncatula GN=MTR_2g088700 PE=4 SV=2	GO:0016020GO:0005515GO:0016192
Manes.14G025500.1		0.656201	1.86894e-05		AMP dependent ligase, OS=Ricinus communis GN=RCOM_1495910 PE=4 SV=1	GO:0003824GO:0008152
Manes.09G094700.1		0.65614	1.87342e-05		Kinase, OS=Ricinus communis GN=RCOM_0373000 PE=3 SV=1	GO:0004672GO:0005524GO:0030246GO:0006468
Manes.13G108900.1		0.654649	1.98635e-05		Short-chain dehydrogenase, OS=Ricinus communis GN=RCOM_0366270 PE=3 SV=1	GO:0016491GO:0008152
Manes.13G017700.1		0.654527	1.9959e-05		Proteasome subunit beta type OS=Jatropha curcas GN=JCGZ_17941 PE=3 SV=1	GO:0005839GO:0004298GO:0051603EC:3.4.25
Manes.03G091900.1		0.653476	2.07953e-05		Receptor kinase OS=Populus trichocarpa GN=POPTR_0011s10750g PE=4 SV=1	GO:0004672GO:0005515GO:0005524GO:0006468
Manes.02G054100.1		0.64358	3.03801e-05		UDP-glucuronosyltransferase, OS=Ricinus communis GN=RCOM_0525650 PE=4 SV=1	GO:0016758GO:0008152
Manes.09G087100.1		0.640735	3.37944e-05
Manes.09G110500.1		0.64009	3.46145e-05
Manes.01G018100.1		0.640006	3.47231e-05		Glycosyltransferase OS=Jatropha curcas GN=JCGZ_10663 PE=3 SV=1	GO:0016758GO:0008152
Manes.13G060700.1		0.634938	4.18471e-05
Manes.06G132200.1		0.634712	4.21924e-05
Manes.14G007400.1		0.634557	4.24316e-05		vacuole, catalytic-like OS=Solanum chacoense PE=4 SV=1	GO:0005773GO:0009507
Manes.05G150000.1		0.634027	4.32585e-05		Cytochrome P450, OS=Ricinus communis GN=RCOM_1596840 PE=3 SV=1	GO:0005506GO:0016705GO:0020037GO:0055114
Manes.08G015600.1		0.633938	4.33986e-05		Glycosyltransferase OS=Jatropha curcas GN=JCGZ_16593 PE=3 SV=1	GO:0016758GO:0008152
Manes.06G086800.1		0.632456	4.57964e-05
Manes.01G224400.1		0.63199	4.65728e-05		GATA transcription factor, OS=Ricinus communis GN=RCOM_1348190 PE=4 SV=1	GO:0003700GO:0008270GO:0043565GO:0006355GO:0005667GO:0045449
Manes.09G049000.1		0.631339	4.76797e-05		Ccr4-associated factor, OS=Ricinus communis GN=RCOM_0225810 PE=4 SV=1	GO:0005634GO:0003676
Manes.07G029000.1		0.630432	4.92617e-05		Mitogen-activated kinase kinase kinase 1 OS=Glycine soja GN=glysoja_018426 PE=4 SV=1	GO:0004672GO:0004842GO:0005515GO:0005524GO:0006468GO:0016567
Manes.13G023400.1		0.630235	4.96108e-05		NAD(P)-linked oxidoreductase superfamily OS=Theobroma cacao GN=TCM_010537 PE=4 SV=1	GO:0016491GO:0055114
Manes.14G053400.1		0.629571	5.08068e-05		Adenylate kinase 1, OS=Ricinus communis GN=RCOM_1506690 PE=3 SV=1	GO:0004017GO:0005524GO:0006144GO:0046034EC:2.7.4.3
Manes.13G131500.1		0.627579	5.45511e-05		F-box and wd40 domain , OS=Ricinus communis GN=RCOM_0603620 PE=4 SV=1	GO:0005515
Manes.10G034200.1		0.627338	5.50198e-05		Glycosyltransferase OS=Ricinus communis GN=RCOM_0812340 PE=3 SV=1	GO:0016758GO:0008152
Manes.15G003300.2		0.620425	7.0137e-05		Yth domain-containing , OS=Ricinus communis GN=RCOM_1002710 PE=4 SV=1	GO:0003723
Manes.11G084600.2		0.618348	7.5358e-05		Phosphatidylinositol transporter, OS=Ricinus communis GN=RCOM_1448110 PE=4 SV=1	GO:0005622GO:0005215GO:0006810
Manes.02G171900.1		0.616402	8.05662e-05		ATP binding , OS=Ricinus communis GN=RCOM_0560080 PE=4 SV=1	GO:0008168
Manes.14G029100.1		0.615289	8.3688e-05		DETOXIFICATION OS=Ricinus communis GN=RCOM_1497400 PE=3 SV=1	GO:0016020GO:0015238GO:0015297GO:0006855
Manes.09G165700.1		0.615125	8.41582e-05		Mevalonate kinase OS=Hevea brasiliensis GN=MVK PE=3 SV=1	GO:0005737GO:0004496GO:0005524GO:0008299GO:0006694GO:0016310EC:2.7.1.36
Manes.04G132900.1		0.608232	0.000106152		Pinin, OS=Ricinus communis GN=RCOM_1382150 PE=4 SV=1	GO:0012505GO:0043231GO:0044444
Manes.09G162400.1		0.60616	0.000113704		Sugar transporter family OS=Populus trichocarpa GN=POPTR_0013s02850g PE=3 SV=2	GO:0016021GO:0022891GO:0055085
Manes.S025100.1		0.604936	0.000118393		Xaa-pro aminopeptidase, OS=Ricinus communis GN=RCOM_0553210 PE=3 SV=1	GO:0005829GO:0005886GO:0004177GO:0010013GO:0046872GO:0006487GO:0006508GO:0006869GO:0006891GO:0009926GO:0010351GO:0016558EC:3.4.11
Manes.01G243400.1		0.59896	0.000143853
Manes.10G088600.1		0.596085	0.000157775		Squalene monooxygenase OS=Datura inoxia PE=2 SV=1	GO:0016021GO:0004506GO:0050660GO:0055114GO:0006694GO:0016114EC:1.14.13.132EC:1.14.13
Manes.15G151100.2		0.595882	0.000158801		Serine threonine kinase, OS=Ricinus communis GN=RCOM_1064620 PE=4 SV=1	GO:0004672GO:0005524GO:0006468
Manes.05G102500.1		0.589122	0.000196613		Ribonuclease t2, OS=Ricinus communis GN=RCOM_0836480 PE=3 SV=1	GO:0003723GO:0033897EC:3.1.31EC:3.1EC:3.1.27EC:3.1.27.1
Manes.15G066100.1		0.588579	0.000199975		Benzoate carboxyl methyltransferase, OS=Ricinus communis GN=RCOM_0546890 PE=4 SV=1	GO:0008168
Manes.08G170900.1		0.584397	0.000227632		ovule OS=Solanum chacoense PE=4 SV=1	GO:0016020
Manes.16G102000.1		0.582529	0.000241056		Transmembrane 9 superfamily member 4 OS=Gossypium arboreum GN=F383_08984 PE=4 SV=1	GO:0016021
Manes.14G003300.2		0.579396	0.000265166		Calcium-dependent kinase, OS=Ricinus communis GN=RCOM_1577820 PE=4 SV=1	GO:0004672GO:0005509GO:0005524GO:0006468
Manes.09G092600.1		0.574841	0.000304058		Ripening-related OS=Phaseolus vulgaris PE=2 SV=1	GO:0016787GO:0008152
Manes.04G023800.1		0.571612	0.000334639		Syntaxin-72, OS=Ricinus communis GN=RCOM_1401140 PE=4 SV=1	GO:0016020GO:0005484GO:0006886GO:0005622
Manes.13G073500.1		0.571509	0.000335654		CONSTANS-like zinc finger , OS=Theobroma cacao GN=TCM_007770 PE=4 SV=1	GO:0005622GO:0005515GO:0008270
Manes.03G206600.1		0.570618	0.00034459
Manes.18G041100.1		0.568313	0.000368682		Cysteine protease CP1 OS=Manihot esculenta PE=2 SV=1	GO:0008234GO:0006508EC:3.4
Manes.16G055100.2		0.566571	0.000387881		CTP synthase OS=Jatropha curcas GN=JCGZ_03767 PE=3 SV=1	GO:0003883GO:0006221GO:0006206EC:6.3.4.2
Manes.16G070900.1		0.560019	0.000468275		Sigma factor sigb regulation rsbq, OS=Ricinus communis GN=RCOM_0926370 PE=4 SV=1	GO:0016787GO:0008152
Manes.02G010200.2		0.557371	0.000504763		Non-specific lipid-transfer OS=Jatropha curcas GN=JCGZ_20455 PE=3 SV=1	GO:0008289GO:0006869
Manes.03G198200.1		0.55477	0.000543038		Fumarylacetoacetate hydrolase, OS=Ricinus communis GN=RCOM_0681980 PE=4 SV=1	GO:0003824GO:0008152
Manes.06G054800.1		0.550653	0.000608913		Ferredoxin--NADP reductase OS=Jatropha curcas GN=JCGZ_09221 PE=3 SV=1	GO:0016491GO:0055114
Manes.08G019000.1		0.539976	0.000813879		Cytochrome P450, OS=Ricinus communis GN=RCOM_0841080 PE=3 SV=1	GO:0005506GO:0016705GO:0020037GO:0055114
Manes.07G119000.1		0.53803	0.00085718		Transcriptional regulator SUPERMAN, OS=Ricinus communis GN=RCOM_1480880 PE=4 SV=1	GO:0046872
Manes.02G046000.2		0.533944	0.000954821		60S ribosomal L34, OS=Ricinus communis GN=RCOM_0170220 PE=4 SV=1	GO:0005840GO:0003735GO:0006412GO:0042254
Manes.07G092700.1		0.529185	0.00108078		Metalloendo ase 1, OS=Ricinus communis GN=RCOM_0008390 PE=4 SV=1	GO:0031012GO:0004222GO:0008270GO:0006508EC:3.4.24
Manes.03G098000.1		0.52276	0.00127399		DNA binding , OS=Ricinus communis GN=RCOM_1361210 PE=4 SV=1	GO:0003677GO:0003700GO:0006355GO:0005667GO:0045449
Manes.13G125700.1		0.52216	0.0012935		DUF827 family OS=Medicago truncatula GN=MTR_8g079700 PE=4 SV=1	GO:0008152
Manes.16G125700.1		0.522148	0.00129388
Manes.17G042200.1		0.514973	0.00154841
Manes.06G174400.1		0.514638	0.00156131		Potassium transporter OS=Ricinus communis GN=RCOM_1575520 PE=3 SV=1	GO:0016020GO:0015079GO:0071805
Manes.14G040200.2		0.504898	0.00197955		ATP-dependent DNA helicase pcrA, OS=Ricinus communis GN=RCOM_1502610 PE=4 SV=1	GO:0003677GO:0004003GO:0005524GO:0005657EC:3.6.1EC:3.6.1.3EC:3.6.1.15
Manes.02G045200.1		0.497964	0.00233422
Manes.03G195100.1		0.497363	0.00236738		Translocator OS=Morus notabilis GN=L484_023527 PE=4 SV=1	GO:0016021
Manes.02G128500.1		0.495217	0.00248935		Transcriptional regulator SUPERMAN, OS=Ricinus communis GN=RCOM_0733130 PE=4 SV=1	GO:0003676GO:0046872
Manes.10G103800.1		0.491223	0.00273089		GTP cyclohydrolase II isoform 1 OS=Theobroma cacao GN=TCM_007420 PE=3 SV=1	GO:0003935GO:0008686GO:0009231EC:3.5.4EC:3.5.4.25EC:4.1.99.12
Manes.09G057800.1		0.488076	0.00293539		Sulfite exporter family isoform 1 OS=Theobroma cacao GN=TCM_022388 PE=4 SV=1	GO:0016021
Manes.16G000800.1		0.483638	0.00324632		Leucine-rich repeat family OS=Populus trichocarpa GN=POPTR_0004s00270g PE=4 SV=1	GO:0005515
Manes.13G014900.1		0.474691	0.00396104		Plant mitotic spindle assembly checkpoint mad2, OS=Ricinus communis GN=RCOM_1081200 PE=4 SV=1	GO:0007094
Manes.06G135800.1		0.467487	0.00463184		Pectinesterase OS=Jatropha curcas GN=JCGZ_26244 PE=4 SV=1	GO:0005618GO:0004857GO:0030599GO:0042545GO:0005982GO:0005985EC:3.1.1.11EC:3.1.1.1
Manes.14G032400.1		0.465274	0.00485658		Cell cycle regulated microtubule associated , OS=Theobroma cacao GN=TCM_015007 PE=4 SV=1	GO:0005819GO:0005874GO:0032147GO:0060236
Manes.01G231700.2		0.461343	0.00527925		ADP-ribosylation factor 2 OS=Gossypium arboreum GN=F383_29542 PE=3 SV=1	GO:0005622GO:0005525GO:0007264
Manes.S065100.1		0.457662	0.00570328		ENTH VHS family , isoform 2 OS=Theobroma cacao GN=TCM_022448 PE=4 SV=1	GO:0005634GO:0003700GO:0043565GO:0046872GO:0006355GO:0005667GO:0045449
Manes.14G143400.2		0.441973	0.00785518		Translation initiation factor IF-3 OS=Ricinus communis GN=RCOM_0443750 PE=3 SV=1	GO:0003743GO:0005840GO:0006446
Manes.13G068600.1		0.439666	0.00822369		Cellulose synthase H1 OS=Morus notabilis GN=L484_011922 PE=4 SV=1	GO:0016020GO:0016760GO:0030244GO:0005982GO:0005985GO:0006011EC:2.4.1.12EC:2.4.1
Manes.11G150300.1		0.42644	0.0106336		ATPase, AAA-type, CDC48 OS=Theobroma cacao GN=TCM_042132 PE=3 SV=1	GO:0005524GO:0016787
Manes.01G118600.1		0.419705	0.0120751		Calmodulin-binding heat-shock , OS=Ricinus communis GN=RCOM_0371830 PE=4 SV=1	GO:0016042
Manes.02G049900.1		0.407106	0.0152166		Glutamate	GO:0003700GO:0043565GO:0000023GO:0006355GO:0006655GO:0009793GO:0010027GO:0010103GO:0016226GO:0019252GO:0019288GO:0043085GO:0005667GO:0045449
Manes.12G020000.1		0.377432	0.0254026		F-box and wd40 domain , OS=Ricinus communis GN=RCOM_1083360 PE=4 SV=1	GO:0005515
Manes.02G135300.1		0.339199	0.0462187		Cysteine desulfurylase, OS=Ricinus communis GN=RCOM_0785100 PE=4 SV=1	GO:0030170GO:0031071GO:0006534EC:2.8.1.7
Manes.12G017300.1		-0.227768	0.188196		Heat shock , OS=Ricinus communis GN=RCOM_1082490 PE=3 SV=1	GO:0046872
Manes.02G124800.1		-0.331377	0.0518241
Manes.11G084600.3		-0.345421	0.0421174		Phosphatidylinositol transporter, OS=Ricinus communis GN=RCOM_1448110 PE=4 SV=1	GO:0005622GO:0005215GO:0006810
Manes.09G098100.2		-0.352996	0.0375256		Proton-dependent oligopeptide transport family OS=Populus trichocarpa GN=POPTR_0006s09310g PE=3 SV=2	GO:0016020GO:0005215GO:0006810
Manes.07G142400.1		-0.355241	0.0362455		WRKY transcription factor, OS=Ricinus communis GN=RCOM_0689800 PE=4 SV=1	GO:0003700GO:0043565GO:0006355GO:0005667GO:0045449
Manes.15G092700.1		-0.375008	0.0264382		Class I glutamine amidotransferase-like superfamily isoform 1 OS=Theobroma cacao GN=TCM_031744 PE=4 SV=1	GO:0016740GO:0006541
Manes.16G088300.1		-0.390591	0.0203489
Manes.13G008900.1		-0.404139	0.0160487
Manes.12G067900.1		-0.405509	0.0156598		Glucose-1-phosphate adenylyltransferase OS=Hevea brasiliensis GN=SSUI PE=2 SV=1	GO:0008878GO:0005978GO:0005982GO:0005985EC:2.7.7.27
Manes.06G096800.1		-0.436444	0.00876294		Short chain alcohol dehydrogenase, OS=Ricinus communis GN=RCOM_1513410 PE=4 SV=1	GO:0016491GO:0008152
Manes.13G007700.1		-0.438927	0.0083448		Bcl-2-associated athanogene OS=Vitis vinifera PE=2 SV=1	GO:0051087
Manes.11G111500.2		-0.439632	0.00822921		FAR1-related sequence 3 isoform 6 OS=Theobroma cacao GN=TCM_042009 PE=4 SV=1	GO:0008270GO:0006355
Manes.18G022100.1		-0.441487	0.00793154		Thioredoxin H-type 3 OS=Hevea brasiliensis GN= 3 PE=2 SV=1	GO:0015035GO:0006662GO:0045454GO:0006118
Manes.02G156000.2		-0.446567	0.00716302		Sulfate transporter, OS=Ricinus communis GN=RCOM_1033950 PE=3 SV=1	GO:0005886GO:0016021GO:0008271GO:0008272GO:0055085
Manes.04G133200.1		-0.451873	0.00642938
Manes.16G083600.1		-0.453232	0.00625219
Manes.03G121600.1		-0.458552	0.00559809		Histone H2A OS=Citrus clementina GN=CICLE_v10009865mg PE=3 SV=1	GO:0000786GO:0005634GO:0003677GO:0046982
Manes.16G006100.1		-0.460906	0.00532816		Glyoxalase I homolog family OS=Populus trichocarpa GN=POPTR_0004s01320g PE=4 SV=1	GO:0004462GO:0046872GO:0005975GO:0006090EC:4.4.1.5
Manes.04G142100.3		-0.463707	0.00502149		phosphatase 2c, OS=Ricinus communis GN=RCOM_0654770 PE=3 SV=1	GO:0004722GO:0043169GO:0006470GO:0008287EC:3.1.3.16EC:3.1EC:3.1.3.41
Manes.01G073900.1		-0.465904	0.00479171		Calmodulin family OS=Populus trichocarpa GN=POPTR_0003s11450g PE=4 SV=1	GO:0005509
Manes.07G123200.1		-0.47109	0.00428495
Manes.14G154500.1		-0.471298	0.00426567		Catalytic, OS=Ricinus communis GN=RCOM_1630050 PE=4 SV=1	GO:0016787GO:0008152
Manes.03G073300.2		-0.473309	0.00408276		Potassium transporter OS=Populus trichocarpa GN=POPTR_0001s00580g PE=3 SV=1	GO:0016020GO:0015079GO:0071805
Manes.11G154400.1		-0.48207	0.0033628		Lysosomal Pro-X carboxypeptidase, OS=Ricinus communis GN=RCOM_0476300 PE=4 SV=1	GO:0008236GO:0006508
Manes.01G043500.1		-0.499789	0.00223584		Flavanone 3-dioxygenase OS=Gossypium arboreum GN=F383_08858 PE=3 SV=1	GO:0016491GO:0055114
Manes.04G031500.1		-0.509277	0.00178072		Histone H2B OS=Gossypium raimondii GN=B456_004G003900 PE=3 SV=1	GO:0000786GO:0003677GO:0046982
Manes.08G079000.1		-0.514093	0.00158248		Metallothionein BIF98 OS=Brassica rapa pekinensis PE=3 SV=1	GO:0046872
Manes.10G025000.1		-0.517276	0.00146229		Mannose-1-phosphate guanyltransferase, OS=Ricinus communis GN=RCOM_1482320 PE=4 SV=1	GO:0016779GO:0009058
Manes.15G027900.1		-0.523683	0.00124449		phosphatase family OS=Populus trichocarpa GN=POPTR_0008s15110g PE=4 SV=1	GO:0016787GO:0008152
Manes.09G079000.1		-0.528803	0.0010915		CASP 1C1 OS=Vitis vinifera GN=GSVIVT00013434001 PE=3 SV=1	GO:0005783GO:0005886GO:0016021
Manes.01G269900.2		-0.535416	0.000918552		F-box LRR-repeat , OS=Ricinus communis GN=RCOM_1609800 PE=4 SV=1	GO:0005515
Manes.S092500.1		-0.539473	0.000824882		Quinone oxidoreductase, OS=Ricinus communis GN=RCOM_1983760 PE=4 SV=1	GO:0008270GO:0016491GO:0055114
Manes.02G124600.1		-0.560294	0.000464625
Manes.02G178100.1		-0.560929	0.0004563		VIRE2-interacting 1, OS=Theobroma cacao GN=TCM_035528 PE=4 SV=1	GO:0003700GO:0043565GO:0006355GO:0005667GO:0045449
Manes.13G052000.1		-0.56136	0.000450717		Peptidyl-prolyl cis-trans isomerase OS=Jatropha curcas GN=JCGZ_15141 PE=4 SV=1	GO:0006457
Manes.15G130300.1		-0.576341	0.000290728		Csf-2 family OS=Populus trichocarpa GN=POPTR_0010s12110g PE=4 SV=1	GO:0006952GO:0009607
Manes.16G016600.1		-0.591332	0.000183448		(2R)-phospho-3-sulfolactate synthase-related family OS=Populus trichocarpa GN=POPTR_0011s03420g PE=4 SV=1	GO:0003824
Manes.12G085000.1		-0.601112	0.000134168		Epoxide hydrolase, OS=Ricinus communis GN=RCOM_1175510 PE=4 SV=1	GO:0003824
Manes.06G164000.1		-0.603158	0.000125506
Manes.07G089100.1		-0.614968	8.46088e-05		Copper chaperone OS=Jatropha curcas GN=CCH PE=2 SV=1	GO:0046872GO:0030001
Manes.12G010400.1		-0.624653	6.0502e-05		2-type zinc finger OS=Glycine soja GN=glysoja_025232 PE=4 SV=1	GO:0008270
Manes.13G118900.1		-0.627366	5.49656e-05		ADP-ribosylation factor, arf, OS=Ricinus communis GN=RCOM_1153480 PE=3 SV=1	GO:0005622GO:0005525GO:0007264
Manes.06G070000.2		-0.636511	3.95061e-05		6-phosphofructokinase OS=Gossypium arboreum GN=F383_03436 PE=4 SV=1	GO:0046872GO:0030001
Manes.02G089200.1		-0.65825	1.72352e-05		Glutathione-s-transferase theta, gst, OS=Ricinus communis GN=RCOM_0324140 PE=3 SV=1	GO:0005515
Manes.12G027300.1		-0.660376	1.58356e-05		ADP-ribosylation factor A1F 2 (Fragment) OS=Taraxacum kok-saghyz GN=ARFA1F2 PE=2 SV=1	GO:0005622GO:0005525GO:0007264GO:0015031
Manes.02G166700.1		-0.66236	1.46237e-05		Replication factor C DNA polymerase III gamma-tau subunit, OS=Ricinus communis GN=RCOM_0562940 PE=4 SV=1	GO:0003677GO:0005524GO:0006260
Manes.02G133200.1		-0.677149	7.92575e-06		Metallothionein (Fragment) OS=Quercus robur PE=2 SV=1	GO:0046872
Manes.15G056000.1		-0.688492	4.8372e-06		Phosphate transporter OS=Manihot esculenta GN=PT1 6 PE=2 SV=1	GO:0016021GO:0005315GO:0006817GO:0055085
Manes.03G079500.2		-0.689219	4.68303e-06		Molybdopterin synthase sulfur carrier subunit OS=Ricinus communis GN=RCOM_0741290 PE=3 SV=1	GO:0006777
Manes.12G096000.1		-0.696114	3.42828e-06		Polyneuridine-aldehyde esterase, OS=Ricinus communis GN=RCOM_0602630 PE=4 SV=1	GO:0050529GO:0042432EC:3.1.1.78EC:3.1.1.1
Manes.03G144800.1		-0.766521	7.94474e-08

## Sheet: RAM1_Cyan_module_enrich_hub
Data S5b. Enrichement 45 HUB genes
category	over_represented_pvalue	under_represented_pvalue	numDEInCat	numInCat	term	ontology	p-adjusted
GO:0008519	9.89195e-05	1	2	13	ammonium transmembrane transporter activity	MF	0.136764
GO:0072488	9.89195e-05	1	2	13	ammonium transmembrane transport	BP	0.136764
GO:0005835	0.000122842	0.999999	2	14	fatty acid synthase complex	CC	0.136764
GO:0005975	0.000403141	0.999963	5	505	carbohydrate metabolic process	BP	0.292469
GO:0005215	0.000437828	0.999972	4	290	transporter activity	MF	0.292469
GO:0006857	0.000803457	0.99999	2	32	oligopeptide transport	BP	0.447258
GO:0017040	0.00132883	1	1	1	ceramidase activity	MF	0.5559
GO:0016631	0.0013315	1	1	1	enoyl-[acyl-carrier-protein] reductase activity	MF	0.5559
GO:0004148	0.00263988	0.999998	1	2	dihydrolipoyl dehydrogenase activity	MF	0.808058
GO:0004315	0.00266127	0.999998	1	2	3-oxoacyl-[acyl-carrier-protein] synthase activity	MF	0.808058
GO:0004318	0.00266127	0.999998	1	2	enoyl-[acyl-carrier-protein] reductase (NADH) activity	MF	0.808058
GO:0016020	0.00406498	0.99924	6	1230	membrane	CC	1
GO:0004563	0.00640397	0.999984	1	5	beta-N-acetylhexosaminidase activity	MF	1
GO:0004553	0.0090562	0.99912	3	348	hydrolase activity, hydrolyzing O-glycosyl compounds	MF	1
GO:0006633	0.0119709	0.999389	2	135	fatty acid biosynthetic process	BP	1
GO:0004345	0.0132376	0.999923	1	10	glucose-6-phosphate dehydrogenase activity	MF	1
GO:0006094	0.0142589	0.999202	2	141	gluconeogenesis	BP	1
GO:0006098	0.0143123	0.999197	2	147	pentose-phosphate shunt	BP	1
GO:0016132	0.0144753	0.999905	1	13	brassinosteroid biosynthetic process	BP	1
GO:0016717	0.0145517	0.999905	1	12	oxidoreductase activity, acting on paired donors, with oxidation of a pair of donors resulting in the reduction of molecular oxygen to two molecules of water	MF	1
GO:0006096	0.0148898	0.999147	2	146	glycolytic process	BP	1
GO:0030060	0.0154605	0.999893	1	12	L-malate dehydrogenase activity	MF	1
GO:0006084	0.0161319	0.999882	1	13	acetyl-CoA metabolic process	BP	1
GO:0004332	0.0178114	0.999854	1	16	fructose-bisphosphate aldolase activity	MF	1
GO:0016126	0.0178252	0.999855	1	15	sterol biosynthetic process	BP	1
GO:0005089	0.0194	0.999828	1	15	Rho guanyl-nucleotide exchange factor activity	MF	1
GO:0033926	0.0207262	0.999802	1	16	glycopeptide alpha-N-acetylgalactosaminidase activity	MF	1
GO:0042967	0.0209532	0.998559	2	183	acyl-carrier-protein biosynthetic process	BP	1
GO:0006027	0.0219542	0.999777	1	17	glycosaminoglycan catabolic process	BP	1
GO:0006040	0.0226417	0.999762	1	18	amino sugar metabolic process	BP	1
GO:0001575	0.0270432	0.999657	1	22	globoside metabolic process	BP	1
GO:0006687	0.0278754	0.999635	1	22	glycosphingolipid metabolic process	BP	1
GO:0006006	0.0284316	0.99962	1	22	glucose metabolic process	BP	1
GO:0006351	0.0300572	0.997492	2	221	transcription, DNA-templated	BP	1
GO:0006108	0.0305586	0.99956	1	24	malate metabolic process	BP	1
GO:0007030	0.0338348	0.999456	1	28	Golgi organization	BP	1
GO:0006020	0.0359746	0.999383	1	30	inositol metabolic process	BP	1
GO:0009579	0.0368835	0.99935	1	32	thylakoid	CC	1
GO:0006816	0.0397975	0.999242	1	32	calcium ion transport	BP	1
GO:0019643	0.04097	0.999197	1	32	reductive tricarboxylic acid cycle	BP	1
GO:0043087	0.0439327	0.999074	1	34	regulation of GTPase activity	BP	1
GO:0006749	0.0447278	0.999038	1	36	glutathione metabolic process	BP	1
GO:0046487	0.0461969	0.998972	1	38	glyoxylate metabolic process	BP	1

## Sheet: RAM1_Cyan_module_enrich_all
Data S5c. Enrichement all 476 genes
category	over_represented_pvalue	padj	under_represented_pvalue	numDEInCat	numInCat	term	ontology
GO:0016758	7.77212e-09	2.59589e-05	1	17	198	transferase activity, transferring hexosyl groups	MF
GO:0008152	3.37721e-07	0.000563994	1	43	1379	metabolic process	BP
GO:0005215	2.32694e-06	0.00259065	1	16	290	transporter activity	MF
GO:0005975	4.37415e-06	0.00356427	0.999999	21	505	carbohydrate metabolic process	BP
GO:0015976	5.33573e-06	0.00356427	0.999999	9	98	carbon utilization	BP
GO:0005315	2.43046e-05	0.0135295	0.999999	4	12	inorganic phosphate transmembrane transporter activity	MF
GO:0008299	4.04987e-05	0.0193237	0.999998	5	30	isoprenoid biosynthetic process	BP
GO:0006817	6.38542e-05	0.0266591	0.999998	4	15	phosphate ion transport	BP
GO:0006094	0.000349338	0.121314	0.999939	8	141	gluconeogenesis	BP
GO:0004553	0.000363216	0.121314	0.999893	14	348	hydrolase activity, hydrolyzing O-glycosyl compounds	MF
GO:0004421	0.000447859	0.132302	0.999998	2	3	hydroxymethylglutaryl-CoA synthase activity	MF
GO:0006084	0.000513875	0.132302	0.999984	3	13	acetyl-CoA metabolic process	BP
GO:0055114	0.000563917	0.132302	0.999698	44	1870	oxidation-reduction process	BP
GO:0006027	0.000573704	0.132302	0.99998	3	17	glycosaminoglycan catabolic process	BP
GO:0006096	0.000594171	0.132302	0.999887	8	146	glycolytic process	BP
GO:0016717	0.000667285	0.139296	0.999977	3	12	oxidoreductase activity, acting on paired donors, with oxidation of a pair of donors resulting in the reduction of molecular oxygen to two molecules of water	MF
GO:0046950	0.000743451	0.141923	0.999994	2	4	cellular ketone body metabolic process	BP
GO:0005835	0.000764854	0.141923	0.999972	3	14	fatty acid synthase complex	CC
GO:0008519	0.000870982	0.145454	0.999967	3	13	ammonium transmembrane transporter activity	MF
GO:0072488	0.000870982	0.145454	0.999967	3	13	ammonium transmembrane transport	BP
GO:0030246	0.00106524	0.163614	0.999778	8	158	carbohydrate binding	MF
GO:0006857	0.00109522	0.163614	0.999913	4	32	oligopeptide transport	BP
GO:0004743	0.00120358	0.163614	0.999946	3	19	pyruvate kinase activity	MF
GO:0030955	0.00120358	0.163614	0.999946	3	19	potassium ion binding	MF
GO:0004563	0.00122466	0.163614	0.999986	2	5	beta-N-acetylhexosaminidase activity	MF
GO:0006810	0.00135037	0.173471	0.999589	12	316	transport	BP
GO:0003993	0.00194324	0.2317	0.99974	5	70	acid phosphatase activity	MF
GO:0019497	0.00194324	0.2317	0.99974	5	70	hexachlorocyclohexane metabolic process	BP
GO:0006771	0.00201177	0.2317	0.999728	5	71	riboflavin metabolic process	BP
GO:0009317	0.0020849	0.232119	0.999965	2	7	acetyl-CoA carboxylase complex	CC
GO:0006633	0.00245394	0.264392	0.999485	7	135	fatty acid biosynthetic process	BP
GO:0006090	0.00352473	0.367893	0.9996	4	56	pyruvate metabolic process	BP
GO:0003989	0.00398226	0.403053	0.999898	2	10	acetyl-CoA carboxylase activity	MF
GO:0055085	0.00525937	0.516655	0.997715	17	697	transmembrane transport	BP
GO:0016491	0.00583338	0.556671	0.997311	19	700	oxidoreductase activity	MF
GO:0004616	0.00848541	0.732916	0.999668	2	12	phosphogluconate dehydrogenase (decarboxylating) activity	MF
GO:0019521	0.00848541	0.732916	0.999668	2	12	D-gluconate metabolic process	BP
GO:0016631	0.00868294	0.732916	1	1	1	enoyl-[acyl-carrier-protein] reductase activity	MF
GO:0004124	0.00889439	0.732916	0.999643	2	12	cysteine synthase activity	MF
GO:0009333	0.00889439	0.732916	0.999643	2	12	cysteine synthase complex	CC
GO:0005506	0.00906871	0.732916	0.996068	15	508	iron ion binding	MF
GO:0016705	0.00921631	0.732916	0.996273	13	411	oxidoreductase activity, acting on paired donors, with incorporation or reduction of molecular oxygen	MF
GO:0006098	0.0125511	0.974902	0.996846	6	147	pentose-phosphate shunt	BP
GO:0016790	0.0131945	0.990116	0.99935	2	12	thiolester hydrolase activity	MF
GO:0004506	0.0134646	0.990116	0.999329	2	12	squalene monooxygenase activity	MF
GO:0010013	0.014316	0.990116	1	1	1	N-1-naphthylphthalamic acid binding	MF
GO:0006694	0.0148806	0.990116	0.997426	4	71	steroid biosynthetic process	BP
GO:0017040	0.0150471	0.990116	1	1	1	ceramidase activity	MF
GO:0004315	0.0153553	0.990116	0.999941	1	2	3-oxoacyl-[acyl-carrier-protein] synthase activity	MF
GO:0022607	0.0153921	0.990116	1	1	1	cellular component assembly	BP
GO:0072330	0.0153921	0.990116	1	1	1	monocarboxylic acid biosynthetic process	BP
GO:0016020	0.015415	0.990116	0.9914	25	1230	membrane	CC
GO:0005089	0.0177216	1	0.99895	2	15	Rho guanyl-nucleotide exchange factor activity	MF
GO:0051287	0.0185544	1	0.99656	4	81	NAD binding	MF
GO:0004318	0.0197528	1	0.999902	1	2	enoyl-[acyl-carrier-protein] reductase (NADH) activity	MF
GO:0006040	0.0201237	1	0.998701	2	18	amino sugar metabolic process	BP
GO:0004148	0.021311	1	0.999885	1	2	dihydrolipoyl dehydrogenase activity	MF
GO:0004672	0.0217501	1	0.986522	33	1783	protein kinase activity	MF
GO:0008272	0.0225023	1	0.998445	2	20	sulfate transport	BP
GO:0031071	0.0238266	1	0.999857	1	2	cysteine desulfurase activity	MF
GO:0047184	0.0242147	1	0.999852	1	2	1-acylglycerophosphocholine O-acyltransferase activity	MF
GO:0042967	0.0252677	1	0.992564	6	183	acyl-carrier-protein biosynthetic process	BP
GO:0006351	0.025325	1	0.99167	7	221	transcription, DNA-templated	BP
GO:0003983	0.0262489	1	0.999768	1	3	UTP:glucose-1-phosphate uridylyltransferase activity	MF
GO:0006629	0.027494	1	0.99176	6	172	lipid metabolic process	BP
GO:0004476	0.0289647	1	0.999788	1	2	mannose-6-phosphate isomerase activity	MF
GO:0004802	0.0297983	1	0.999775	1	2	transketolase activity	MF
GO:0006535	0.0302968	1	0.997536	2	21	cysteine biosynthetic process from serine	BP
GO:0034641	0.030608	1	0.999763	1	2	cellular nitrogen compound metabolic process	BP
GO:0046483	0.030608	1	0.999763	1	2	heterocycle metabolic process	BP
GO:0008974	0.0306529	1	0.999762	1	2	phosphoribulokinase activity	MF
GO:0042626	0.0323323	1	0.994809	3	77	ATPase activity, coupled to transmembrane movement of substances	MF
GO:0006006	0.0347712	1	0.996943	2	22	glucose metabolic process	BP
GO:0004555	0.035051	1	0.999585	1	3	alpha,alpha-trehalase activity	MF
GO:0005991	0.035051	1	0.999585	1	3	trehalose metabolic process	BP
GO:0005524	0.0360435	1	0.974781	50	3334	ATP binding	MF
GO:0008271	0.037777	1	0.996497	2	25	secondary active sulfate transmembrane transporter activity	MF
GO:0046872	0.0378276	1	0.978818	19	926	metal ion binding	MF
GO:0001575	0.0381489	1	0.996474	2	22	globoside metabolic process	BP
GO:0043087	0.0392107	1	0.99623	2	34	regulation of GTPase activity	BP
GO:0020037	0.0396386	1	0.979933	14	551	heme binding	MF
GO:0000275	0.0426494	1	0.999383	1	3	mitochondrial proton-transporting ATP synthase complex, catalytic core F(1)	CC
GO:0046912	0.0436362	1	0.999227	1	5	transferase activity, transferring acyl groups, acyl groups converted into alkyl on transfer	MF
GO:0006732	0.0437351	1	0.999351	1	3	coenzyme metabolic process	BP
GO:0051188	0.0437351	1	0.999351	1	3	cofactor biosynthetic process	BP
GO:0009706	0.0447618	1	0.995448	2	25	chloroplast inner membrane	CC
GO:0004089	0.0462165	1	0.995229	2	24	carbonate dehydratase activity	MF
GO:0016872	0.0478665	1	0.999125	1	4	intramolecular lyase activity	MF
GO:0019637	0.0494945		0.999064	1	4	organophosphate metabolic process

## Sheet: RAM1_Yellow_mix_module_pl-fg
Data S5d. Yellow mix module with 1349 (M. esculenta with 1274 genes,R. irregularis with 75 genes) ,hub gene are presented in blue (165 hub genes)
gene	Gene_name	MM	MMPvalue	Annot1	Annot2	GO
Manes.16G090300.1		0.983522	4.28065e-23		Zinc finger , OS=Ricinus communis GN=RCOM_0708810 PE=4 SV=1	GO:0016788
Manes.01G102600.1	Phospholipase C	0.978041	2.65906e-21		Phospholipase C, OS=Ricinus communis GN=RCOM_0917970 PE=4 SV=1	GO:0008081GO:0006629EC:3.1
Manes.03G068500.1		0.975711	1.13085e-20		Glycosyltransferase OS=Ricinus communis GN=RCOM_0926020 PE=3 SV=1	GO:0016758GO:0008152
Manes.16G119600.1		0.973913	3.14833e-20		Ammonium transporter OS=Ricinus communis GN=RCOM_0924880 PE=3 SV=1	GO:0016020GO:0008519GO:0072488
Manes.01G028900.1		0.973438	4.07788e-20		Beta-glucosidase, OS=Ricinus communis GN=RCOM_1621030 PE=3 SV=1	GO:0004553GO:0005975
Manes.01G116600.1		0.972877	5.50256e-20		FRK1 OS=Manihot esculenta GN=FRK1 PE=2 SV=1	GO:0004747GO:0006014GO:0006098EC:2.7.1.15
Manes.13G104000.1	STR2	0.972517	6.64642e-20	STR2	ATP-binding cassette transporter, OS=Ricinus communis GN=RCOM_0230550 PE=4 SV=1	GO:0016020GO:0005524GO:0016887EC:3.6.1EC:3.6.1.3EC:3.6.1.15
Manes.05G082500.1		0.971866	9.29198e-20		Ammonium transporter OS=Ricinus communis GN=RCOM_0991000 PE=3 SV=1	GO:0016020GO:0008519GO:0072488
Manes.08G106700.1		0.970539	1.79758e-19		Nitrate transporter, OS=Ricinus communis GN=RCOM_1436980 PE=4 SV=1	GO:0016020GO:0005215GO:0006810
Manes.07G101000.1		0.968721	4.23301e-19
Manes.17G011200.1		0.968582	4.51167e-19
Manes.01G085000.2		0.968385	4.93357e-19		Plasma membrane ATPase OS=Hevea brasiliensis GN=HA3 PE=3 SV=1	GO:0016021GO:0000166GO:0016887GO:0046872GO:0006754EC:3.6.1EC:3.6.1.3EC:3.6.1.15
Manes.S048700.1		0.966219	1.27145e-18		Carboxypeptidase OS=Populus trichocarpa GN=POPTR_0006s12090g PE=3 SV=1	GO:0004185GO:0006508EC:3.4.21EC:3.4.16
Manes.10G021400.1		0.965447	1.75609e-18		Cucumisin, OS=Ricinus communis GN=RCOM_1482960 PE=4 SV=1	GO:0004252GO:0006508EC:3.4.21
Manes.15G153800.1	GPD	0.964153	2.96782e-18	GPD	Glycerol-3-phosphate dehydrogenase	GO:0009331GO:0004367GO:0042803GO:0051287GO:0005975GO:0046168GO:0055114GO:0046486EC:1.1.1.8EC:1.1.1.94
Manes.05G037700.1		0.962103	6.55865e-18		Carbonyl reductase, OS=Ricinus communis GN=RCOM_1614550 PE=3 SV=1	GO:0016491GO:0008152
Manes.01G070500.1		0.961985	6.85751e-18		Xylem serine ase 1, OS=Ricinus communis GN=RCOM_1682310 PE=4 SV=1	GO:0004252GO:0006508EC:3.4.21
Manes.03G055600.1	ACP1	0.961575	7.98999e-18	Acyl carrier*	Acyl carrier OS=Jatropha curcas GN=JCGZ_07571 PE=3 SV=1	GO:0031177GO:0006633
Manes.05G109200.1		0.961568	8.01183e-18		Cytochrome P450, OS=Ricinus communis GN=RCOM_1619740 PE=3 SV=1	GO:0005506GO:0016705GO:0020037GO:0055114
Manes.10G021600.1		0.961245	9.02419e-18		Cucumisin family OS=Populus trichocarpa GN=POPTR_0010s20400g PE=4 SV=2	GO:0004252GO:0006508EC:3.4.21
Manes.06G004300.2	STR	0.961161	9.30787e-18	STR	ATP-binding cassette transporter, OS=Ricinus communis GN=RCOM_0569190 PE=4 SV=1	GO:0016020GO:0005524GO:0016887EC:3.6.1EC:3.6.1.3EC:3.6.1.15
Manes.07G056300.1	PK	0.961006	9.85114e-18	Pyruvate kinase	Pyruvate kinase OS=Ricinus communis GN=RCOM_1382790 PE=3 SV=1	GO:0000287GO:0004743GO:0030955GO:0006096GO:0006094GO:0006144GO:0015976EC:2.7.1.40
Manes.01G070600.1		0.960942	1.00858e-17		Xylem serine ase 1, OS=Ricinus communis GN=RCOM_1682230 PE=4 SV=1	GO:0004252GO:0006508EC:3.4.21
Manes.09G094800.1		0.960843	1.0455e-17		Subtilisin inhibitor 1, OS=Ricinus communis GN=RCOM_0233860 PE=4 SV=1	GO:0004867GO:0009611
Manes.15G007800.1		0.960726	1.09105e-17		Pathogenesis-related OS=Theobroma cacao GN=TCM_021288 PE=3 SV=1	GO:0006952GO:0009607
Manes.12G097400.1		0.960374	1.23888e-17
Manes.16G084200.1		0.960072	1.3805e-17		Serine threonine- kinase OS=Citrus unshiu GN=ORF44 PE=3 SV=1	GO:0004672GO:0005524GO:0006468
Manes.05G016500.1	Pyruvate dehydrogenase E1 component subunit alpha	0.960036	1.3983e-17		Pyruvate dehydrogenase E1 component subunit alpha OS=Jatropha curcas GN=JCGZ_14185 PE=4 SV=1	GO:0043231GO:0004739GO:0006086GO:0006094GO:0006096GO:0009097GO:0009098GO:0009099GO:0045254EC:1.2.4.1
Manes.02G007700.1	DIS	0.959902	1.46642e-17	3-oxoacyl-*	3-oxoacyl-	GO:0016747GO:0006633
Manes.06G088500.1		0.957737	3.10009e-17
Manes.08G019300.1		0.955397	6.66996e-17		Cytochrome P450, OS=Ricinus communis GN=RCOM_0841200 PE=3 SV=1	GO:0005506GO:0016705GO:0020037GO:0055114
Manes.01G097500.1	ACC2	0.954624	8.51421e-17	Biotin carboxyl carrier*	Biotin carboxyl carrier OS=Vernicia fordii PE=4 SV=1	GO:0009317GO:0003989GO:0006633GO:0006090EC:6.4.1EC:6.4.1.2
Manes.13G034200.1		0.954052	1.01727e-16
Manes.16G087900.1	ACP2	0.952921	1.43712e-16	Acyl carrier*	Acyl carrier OS=Jatropha curcas GN=JCGZ_07571 PE=3 SV=1	GO:0006633
Manes.12G004600.1		0.952199	1.78354e-16		Carboxypeptidase OS=Ricinus communis GN=RCOM_1077960 PE=3 SV=1	GO:0004185GO:0006508EC:3.4.21EC:3.4.16
Manes.16G138100.1		0.951273	2.34174e-16		Leucine-rich repeat transmembrane kinase, OS=Ricinus communis GN=RCOM_0205410 PE=4 SV=1	GO:0004672GO:0005515GO:0005524GO:0006468
Manes.01G239900.1	PDHA1	0.95108	2.47693e-16	Pyruvate dehydrogenase E1 component	Pyruvate dehydrogenase E1 component subunit alpha OS=Jatropha curcas GN=JCGZ_14185 PE=4 SV=1	GO:0043231GO:0004739GO:0006086GO:0006094GO:0006096GO:0009097GO:0009098GO:0009099GO:0045254EC:1.2.4.1
Manes.11G083500.1	RAM1	0.950372	3.03608e-16	RAM1	DELLA GAI1, OS=Ricinus communis GN=RCOM_1447030 PE=4 SV=1	GO:0006351GO:0006355
Manes.12G095700.1		0.950372	3.03644e-16		Polyneuridine-aldehyde esterase, OS=Ricinus communis GN=RCOM_0603110 PE=4 SV=1	GO:0050529GO:0042432EC:3.1.1.78EC:3.1.1.1
Manes.02G178000.1		0.950284	3.11394e-16		Cytochrome P450, OS=Ricinus communis GN=RCOM_1170810 PE=3 SV=1	GO:0005506GO:0016705GO:0020037GO:0055114
Manes.05G140600.1		0.950231	3.16132e-16		Ceramidase, OS=Ricinus communis GN=RCOM_1600200 PE=4 SV=1	GO:0017040GO:0006687EC:3.5.1.23
Manes.01G023200.1		0.949798	3.57363e-16		OS=Jatropha curcas GN= PE=3 SV=1	GO:0000015GO:0000287GO:0004634GO:0006096GO:0000162GO:0006094GO:0006571GO:0009094EC:4.2.1.11
Manes.09G105800.1	MYB	0.949538	3.84582e-16		Myb-like HTH transcriptional regulator family isoform 1 OS=Theobroma cacao GN=TCM_021688 PE=4 SV=1	GO:0003677
Manes.18G005600.1		0.949312	4.09676e-16		Anthranilate N-benzoyltransferase , OS=Ricinus communis GN=RCOM_1600120 PE=4 SV=1	GO:0016747
Manes.02G227000.1	ACC1	0.949109	4.33577e-16	Biotin carboxylase*	Biotin carboxylase OS=Vernicia fordii PE=2 SV=1	GO:0004075GO:0005524GO:0046872GO:0006633GO:0009343EC:6.3.4.14
Manes.08G127300.1		0.948547	5.06521e-16		Cysteine synthase OS=Jatropha curcas GN=JCGZ_23456 PE=3 SV=1	GO:0004124GO:0006535GO:0009333EC:2.5.1.47
Manes.14G054900.1	RAD1	0.948243	5.50663e-16	DELLA protein RGL1-like [Manihot esculenta]	DELLA RGL1, OS=Ricinus communis GN=RCOM_1507300 PE=4 SV=1	GO:0006351GO:0006355
Manes.09G051200.1		0.947776	6.25323e-16		Lysosomal pro-X carboxypeptidase, OS=Ricinus communis GN=RCOM_1258640 PE=4 SV=1	GO:0008236GO:0006508
Manes.02G030800.1		0.947623	6.51912e-16		Cucumisin, OS=Ricinus communis GN=RCOM_1683030 PE=4 SV=1	GO:0004252GO:0006508EC:3.4.21
Manes.05G182300.1	EXO70I	0.94701	7.68612e-16	EXO70I	binding , OS=Ricinus communis GN=RCOM_1587290 PE=4 SV=1	GO:0000145GO:0006887
Manes.15G008300.1		0.946977	7.75464e-16		RING U-box superfamily isoform 1 OS=Theobroma cacao GN=TCM_022135 PE=4 SV=1	GO:0005515GO:0008270
Manes.02G036200.1	KASIII	0.946955	7.79928e-16	Beta-ketoacyl-ACP synthase III*	Beta-ketoacyl-ACP synthase III OS=Jatropha curcas GN=JCGZ_20790 PE=2 SV=1	GO:0004315GO:0006633GO:0005835GO:0042967EC:2.3.1.85EC:2.3.1.41
Manes.02G211900.1		0.946534	8.7225e-16		Extra-large GTP-binding 3 OS=Theobroma cacao GN=TCM_042288 PE=4 SV=1	GO:0008270
Manes.12G068400.1		0.945283	1.21007e-15		Lipase OS=Populus trichocarpa GN=POPTR_0014s15810g PE=3 SV=2	GO:0016788GO:0006629
Manes.03G127800.1		0.943723	1.80092e-15		Glucose-6-phosphate phosphate-translocator family OS=Populus trichocarpa GN=POPTR_0001s44610g PE=4 SV=1	GO:0016021GO:0005215GO:0006810
Manes.15G157100.1		0.941889	2.83296e-15		Isoform 2 of Lysine histidine transporter 1 OS=Arabidopsis thaliana GN=LHT1	GO:0005737GO:0016021GO:0015171GO:0003333GO:0006499GO:0006612GO:0006862GO:0006888GO:0010363GO:0015696GO:0015802GO:0030968GO:0043069GO:0043090GO:0043269
Manes.16G090600.3		0.94173	2.94438e-15		Sucrose synthase OS=Manihot esculenta GN= y4 PE=2 SV=1	GO:0016157GO:0005985GO:0005982EC:2.4.1.13EC:2.4.1
Manes.11G154200.1		0.941715	2.95531e-15		Lysosomal Pro-X carboxypeptidase, OS=Ricinus communis GN=RCOM_0476170 PE=4 SV=1	GO:0008236GO:0006508
Manes.16G023400.1		0.940834	3.65262e-15		Galactose oxidase kelch repeat superfamily , OS=Theobroma cacao GN=TCM_029943 PE=4 SV=1	GO:0005515
Manes.08G146400.1		0.940612	3.85031e-15		Mavicyanin, OS=Ricinus communis GN=RCOM_1321880 PE=4 SV=1	GO:0009055GO:0006118
Manes.12G108900.1	WRI5c	0.939996	4.45378e-15	WRI5c	Integrase-type DNA-binding superfamily OS=Theobroma cacao GN=TCM_018386 PE=4 SV=1	GO:0003677GO:0003700GO:0006355GO:0007275GO:0005667GO:0045449
Manes.03G137400.1		0.939901	4.5549e-15		Leucine-rich repeat kinase family , OS=Theobroma cacao GN=TCM_030740 PE=4 SV=1	GO:0004672GO:0005524GO:0006468
Manes.07G107100.1		0.939517	4.98351e-15
Manes.02G152300.1		0.939162	5.41122e-15		Nodulin-26, OS=Ricinus communis GN=RCOM_1035440 PE=3 SV=1	GO:0016020GO:0005215GO:0006810
Manes.12G014900.1	KAR	0.939096	5.49559e-15	Beta-ketoacyl-ACP*	Beta-ketoacyl-ACP reductase OS=Vernicia fordii GN=KAR1 PE=2 SV=1	GO:0004316GO:0051287GO:0006633GO:0055114GO:0005835GO:0042967EC:2.3.1.85EC:1.1.1.100
Manes.01G166300.1		0.938869	5.79122e-15
Manes.06G010200.1		0.938844	5.82497e-15		Serine-threonine kinase, plant-type, OS=Ricinus communis GN=RCOM_0265990 PE=4 SV=1	GO:0004672GO:0005524GO:0006468
Manes.01G191900.1		0.938542	6.24429e-15		Nitrate transporter, OS=Ricinus communis GN=RCOM_0698790 PE=4 SV=1	GO:0016020GO:0005215GO:0006810
Manes.18G034100.1		0.938368	6.49705e-15		Carboxypeptidase OS=Jatropha curcas GN=JCGZ_04316 PE=3 SV=1	GO:0004185GO:0006508EC:3.4.21EC:3.4.16
Manes.05G182000.1		0.938157	6.81914e-15		Oligopeptide transporter, OS=Ricinus communis GN=RCOM_1587370 PE=4 SV=1	GO:0055085
Manes.08G075800.1		0.938124	6.86966e-15		Oligopeptide transporter 1 OS=Morus notabilis GN=L484_017938 PE=4 SV=1	GO:0055085
Manes.18G018900.1		0.937975	7.1069e-15		OS=Jatropha curcas GN= PE=3 SV=1	GO:0016020GO:0005215GO:0006857
Manes.13G117200.1		0.937528	7.86306e-15		Cytochrome P450, OS=Ricinus communis GN=RCOM_1154590 PE=3 SV=1	GO:0005506GO:0016705GO:0020037GO:0055114
Manes.04G164100.1		0.936916	9.02292e-15		Purple acid phosphatase OS=Manihot esculenta GN=PAP0 PE=2 SV=1	GO:0003993GO:0046872GO:0006771GO:0019497EC:3.1EC:3.1.3.41EC:3.1.3.2
Manes.17G095900.1		0.936562	9.76263e-15		Epoxide hydrolase, OS=Ricinus communis GN=RCOM_1178720 PE=4 SV=1	GO:0003824
Manes.02G125300.1		0.936109	1.07902e-14		UDP-glucoronosyl UDP-glucosyl transferase family OS=Populus trichocarpa GN=POPTR_0001s25280g PE=2 SV=1	GO:0016758GO:0008152
Manes.14G108900.1		0.93587	1.1373e-14		Fructose-bisphosphate aldolase OS=Ricinus communis GN=RCOM_0577600 PE=3 SV=1	GO:0004332GO:0006096GO:0006000GO:0006013GO:0006020GO:0006094GO:0006098GO:0015976EC:4.1.2.13
Manes.15G190400.1		0.935504	1.23242e-14		Phosphate transporter OS=Manihot esculenta GN=PT1 7 PE=2 SV=1	GO:0016021GO:0005315GO:0006817GO:0055085
Manes.05G073500.1		0.935463	1.24347e-14		ERD (Early-responsive to dehydration stress) family OS=Theobroma cacao GN=TCM_004447 PE=4 SV=1	GO:0016020
Manes.10G021700.1		0.934938	1.3937e-14		Cucumisin, OS=Ricinus communis GN=RCOM_1482950 PE=4 SV=1	GO:0004252GO:0006508EC:3.4.21
Manes.13G149600.1		0.93441	1.56157e-14		Galactose oxidase kelch repeat superfamily , OS=Theobroma cacao GN=TCM_007989 PE=4 SV=1	GO:0005515
Manes.01G076600.1		0.934035	1.69213e-14		Transaldolase isoform 1 OS=Theobroma cacao GN=TCM_016023 PE=4 SV=1	GO:0003824GO:0005975
Manes.06G023400.1		0.933735	1.80353e-14		Ribulose bisphosphate carboxylase small chain OS=Jatropha curcas GN=JCGZ_08657 PE=3 SV=1	GO:0004497GO:0016984GO:0009853GO:0015977GO:0015979GO:0055114GO:0009573GO:0046487EC:4.1.1.39
Manes.16G126700.2		0.932696	2.24453e-14		Aspartate aminotransferase OS=Jatropha curcas GN=JCGZ_07112 PE=3 SV=1	GO:0008483GO:0030170GO:0006520GO:0009058
Manes.03G136200.1		0.931235	3.0357e-14
Manes.11G050600.1		0.929477	4.32724e-14
Manes.17G040300.1		0.929399	4.39499e-14		Beta-galactosidase OS=Jatropha curcas GN=JCGZ_21371 PE=3 SV=1	GO:0004553GO:0030246GO:0005975
Manes.02G171800.1		0.929118	4.64723e-14		Wall-associated kinase 2, OS=Theobroma cacao GN=TCM_035258 PE=3 SV=1	GO:0004672GO:0005509GO:0005515GO:0005524GO:0030247GO:0006468
Manes.14G052600.1		0.92909	4.67335e-14
Manes.03G102300.1		0.929065	4.69656e-14
Manes.02G072900.1		0.928605	5.1422e-14		Serine-threonine kinase, OS=Ricinus communis GN=RCOM_0466780 PE=4 SV=1	GO:0004672GO:0005515GO:0005524GO:0006468
Manes.02G190800.1	DLAT	0.928032	5.75287e-14	Dihydrolipoamide acetyltransferase component of pyruvate dehydrogenase	Dihydrolipoamide acetyltransferase component of pyruvate dehydrogenase, OS=Ricinus communis GN=RCOM_0686690 PE=3 SV=1	GO:0016746GO:0008152
Manes.16G023900.1		0.92802	5.76682e-14		Alpha-galactosidase OS=Jatropha curcas GN=JCGZ_21395 PE=3 SV=1	GO:0004553GO:0005975
Manes.02G069900.2		0.9268	7.29933e-14		Plastid hexose transporter isoform 1 OS=Theobroma cacao GN=TCM_019409 PE=3 SV=1	GO:0016021GO:0022891GO:0055085
Manes.05G147500.1		0.926582	7.61013e-14		Neutral alkaline invertase OS=Manihot esculenta GN=NINV2 PE=2 SV=1	GO:0033926EC:3.2.1.97
Manes.05G125400.1		0.926129	8.29611e-14		MLO OS=Ricinus communis GN=MLO PE=3 SV=1	GO:0016021GO:0006952
Manes.01G237700.1		0.926097	8.34587e-14		Phosphatase DCR2, OS=Ricinus communis GN=RCOM_1341610 PE=4 SV=1	GO:0016787
Manes.08G046300.1	EAR	0.925914	8.63971e-14	Enoyl-acyl carrier reductase*	Enoyl-acyl carrier reductase	GO:0005835GO:0009570GO:0009579GO:0009941GO:0004318GO:0005507GO:0016631GO:0006084GO:0006816GO:0007030GO:0009651GO:0016126GO:0016132GO:0055114GO:0006633GO:0042967EC:2.3.1.85EC:1.3.1.9EC:1.3.1
Manes.14G096400.1		0.925258	9.77664e-14		Clavaminate synthase-like plant OS=Medicago truncatula GN=MTR_0021s0370 PE=4 SV=1	GO:0016491GO:0055114
Manes.14G009000.1	PGK	0.924823	1.06037e-13	Phosphoglycerate kinase	Phosphoglycerate kinase OS=Ricinus communis GN=RCOM_1574580 PE=3 SV=1	GO:0004618GO:0006096GO:0006094GO:0015976GO:0016310EC:2.7.2.3
Manes.12G122800.1		0.924549	1.11598e-13		Kinase, OS=Ricinus communis GN=RCOM_0231810 PE=3 SV=1	GO:0004672GO:0005524GO:0030246GO:0006468
Manes.18G094900.1		0.924431	1.14066e-13		Ent-kaurenoic acid oxidase, OS=Ricinus communis GN=RCOM_0961730 PE=3 SV=1	GO:0005506GO:0016705GO:0020037GO:0055114
Manes.12G145300.1		0.923254	1.41615e-13		Cell division kinase 7, OS=Ricinus communis GN=RCOM_0030850 PE=4 SV=1	GO:0004672GO:0005524GO:0006468
Manes.08G156600.1		0.922538	1.61279e-13		Cytochrome P450, OS=Ricinus communis GN=RCOM_0205440 PE=3 SV=1	GO:0005506GO:0016705GO:0020037GO:0055114
Manes.02G069900.1		0.922513	1.62016e-13		Plastid hexose transporter isoform 1 OS=Theobroma cacao GN=TCM_019409 PE=3 SV=1	GO:0016021GO:0022891GO:0055085
Manes.05G053600.1		0.922462	1.635e-13		Plasma membrane ATPase OS=Hevea brasiliensis GN=HA4 PE=3 SV=1	GO:0016021GO:0000166GO:0016887GO:0046872GO:0006754EC:3.6.1EC:3.6.1.3EC:3.6.1.15
Manes.06G021900.1		0.921975	1.78483e-13		Serine-threonine kinase, plant-type, OS=Ricinus communis GN=RCOM_0270330 PE=3 SV=1	GO:0004672GO:0005524GO:0006468
Manes.15G182300.2		0.921158	2.06475e-13
Manes.09G138600.1		0.920691	2.24228e-13		Mavicyanin, OS=Ricinus communis GN=RCOM_1321880 PE=4 SV=1	GO:0009055GO:0006118
Manes.08G032700.1		0.920482	2.32647e-13
Manes.10G021500.1		0.920444	2.34216e-13		Cucumisin family OS=Populus trichocarpa GN=POPTR_0010s20400g PE=4 SV=2	GO:0004252GO:0006508EC:3.4.21
Manes.09G064400.1		0.920416	2.35361e-13		Heparan-alpha-glucosaminide N-acetyltransferase OS=Glycine soja GN=glysoja_007914 PE=4 SV=1	GO:0015019GO:0006027GO:0042967EC:2.3.1.78EC:2.3.1
Manes.16G072300.1		0.919744	2.64714e-13		Nitrate transporter, OS=Ricinus communis GN=RCOM_0802140 PE=4 SV=1	GO:0016020GO:0005215GO:0006857
Manes.01G123300.1		0.919108	2.95579e-13		Glutathione s-transferase, OS=Ricinus communis GN=RCOM_1604340 PE=4 SV=1	GO:0005515
Manes.03G142900.2		0.918692	3.17538e-13		Oligopeptide transporter, OS=Ricinus communis GN=RCOM_0523130 PE=4 SV=1	GO:0055085
Manes.14G068200.1		0.918597	3.22761e-13		Serine-threonine kinase, plant-type, OS=Ricinus communis GN=RCOM_1511830 PE=4 SV=1	GO:0004672GO:0005515GO:0005524GO:0006468
Manes.01G159800.1		0.918283	3.4056e-13		Alpha-galactosidase OS=Jatropha curcas GN=JCGZ_08446 PE=3 SV=1	GO:0004553GO:0005975
Manes.07G000400.1		0.917641	3.79912e-13
Manes.17G118800.1		0.917083	4.1746e-13
Manes.16G127400.1		0.916488	4.61252e-13		Chitinase, OS=Ricinus communis GN=RCOM_0922130 PE=3 SV=1	GO:0004568GO:0005975GO:0006032GO:0016998EC:3.2.1.14
Manes.06G016300.1		0.915125	5.78108e-13		Lysosomal Pro-X carboxypeptidase, OS=Ricinus communis GN=RCOM_0476170 PE=4 SV=1	GO:0008236GO:0006508
Manes.03G055500.2		0.914381	6.52929e-13		Eukaryotic initiation factor 4F subunit p150 isoform 1 OS=Theobroma cacao GN=TCM_037425 PE=4 SV=1	GO:0009507GO:0003743GO:0005840GO:0006446
Manes.01G053600.1		0.914205	6.71869e-13		Trehalase OS=Jatropha curcas GN=JCGZ_20405 PE=3 SV=1	GO:0004555GO:0005991GO:0005982GO:0005985EC:3.2.1.28EC:3.2.1
Manes.05G195200.1		0.91403	6.91232e-13
Manes.17G071300.1	PDHA2	0.913559	7.45886e-13	Pyruvate dehydrogenase	Pyruvate dehydrogenase, OS=Ricinus communis GN=RCOM_0632150 PE=4 SV=1	GO:0003824GO:0008152
Manes.05G207500.1		0.913463	7.57516e-13
Manes.08G147300.1		0.913107	8.02035e-13		Serine-threonine kinase, plant-type, OS=Ricinus communis GN=RCOM_1122520 PE=4 SV=1	GO:0004672GO:0005524GO:0006468
Manes.08G088600.1		0.913058	8.08381e-13
Manes.18G101100.1		0.911628	1.01451e-12		Peptidase, OS=Ricinus communis GN=RCOM_0685920 PE=4 SV=1	GO:0005829GO:0005886GO:0006661
Manes.03G117800.1		0.911003	1.11922e-12
Manes.14G014200.1		0.910262	1.25591e-12		AMP-dependent synthetase and ligase family OS=Theobroma cacao GN=TCM_040504 PE=4 SV=1	GO:0004096GO:0020037GO:0055114GO:0006568GO:0006804GO:0006979GO:0015947EC:1.11.1.7EC:1.11.1.6
Manes.07G056100.1		0.909266	1.46444e-12		Pyruvate kinase OS=Ricinus communis GN=RCOM_1382780 PE=3 SV=1	GO:0000287GO:0004743GO:0030955GO:0006096GO:0006094GO:0006144GO:0015976EC:2.7.1.40
Manes.02G126200.1		0.908373	1.67791e-12		Glutathione s-transferase, OS=Ricinus communis GN=RCOM_0731930 PE=3 SV=1	GO:0005515
Manes.18G028300.1		0.907925	1.79563e-12		Pore 24K chain OS=Populus trichocarpa GN=POPTR_0014s17940g PE=4 SV=1	GO:0031359GO:0034426GO:0046930GO:0015288GO:0022843GO:0034765GO:0045036GO:0055085
Manes.05G037800.1		0.907891	1.80473e-12		Carbonyl reductase, OS=Ricinus communis GN=RCOM_1614540 PE=3 SV=1	GO:0016491GO:0008152
Manes.16G117600.1		0.907562	1.89649e-12
Manes.11G121200.1		0.907145	2.01878e-12		Flavonol synthase flavanone 3-hydroxylase, OS=Ricinus communis GN=RCOM_1278050 PE=3 SV=1	GO:0016491GO:0055114
Manes.05G006900.1		0.906861	2.10618e-12		Peptidyl-prolyl cis-trans isomerase OS=Jatropha curcas GN=JCGZ_14134 PE=3 SV=1	GO:0003755GO:0000413GO:0006457EC:5.2.1.8
Manes.01G003200.1		0.906479	2.22953e-12		Selenium-binding , OS=Ricinus communis GN=RCOM_1552910 PE=4 SV=1	GO:0005515GO:0008430
Manes.09G003000.1		0.906469	2.23289e-12		Carboxypeptidase OS=Jatropha curcas GN=JCGZ_06344 PE=3 SV=1	GO:0004185GO:0006508EC:3.4.21EC:3.4.16
Manes.12G133900.1		0.906393	2.25815e-12		Nodulin-26, OS=Ricinus communis GN=RCOM_1035440 PE=3 SV=1	GO:0016020GO:0005215GO:0006810
Manes.02G053800.1	ACC3	0.905555	2.5556e-12	Biotin carboxyl carrier*	Biotin carboxyl carrier OS=Vernicia fordii PE=4 SV=1	GO:0009317GO:0003989GO:0006633GO:0006090EC:6.4.1EC:6.4.1.2
Manes.17G123500.1		0.905194	2.69418e-12		Serine-threonine kinase, plant-type, OS=Ricinus communis GN=RCOM_0851750 PE=4 SV=1	GO:0004672GO:0005524GO:0006468
Manes.12G068600.1		0.903811	3.29395e-12		Lipase OS=Vitis vinifera GN=VIT_12s0059g01550 PE=3 SV=1	GO:0016787GO:0006629
Manes.03G123000.2		0.903669	3.36208e-12		MDR-like ABC transporter family OS=Populus trichocarpa GN=POPTR_0001s44320g PE=4 SV=1	GO:0016021GO:0005524GO:0042626GO:0055085EC:3.6.1EC:3.6.1.3EC:3.6.1.15
Manes.17G002400.1		0.903116	3.63956e-12
Manes.11G014200.1		0.902788	3.81404e-12		D-lactate dehydrogenase, OS=Ricinus communis GN=RCOM_0354590 PE=4 SV=1	GO:0016614GO:0050660GO:0055114
Manes.08G161300.1		0.902751	3.83396e-12
Manes.09G099200.1		0.902715	3.85411e-12		Copper transporter, OS=Theobroma cacao GN=TCM_021813 PE=4 SV=1	GO:0016021GO:0005375GO:0035434
Manes.S091700.1		0.902543	3.94918e-12		AMP dependent ligase, OS=Ricinus communis GN=RCOM_0351030 PE=4 SV=1	GO:0003824GO:0008152
Manes.01G123000.1		0.902429	4.01373e-12		Utp-glucose-1-phosphate uridylyltransferase, OS=Ricinus communis GN=RCOM_1605130 PE=4 SV=1	GO:0003983GO:0006011GO:0005982GO:0005985GO:0006012EC:2.7.7.64EC:2.7.7.9
Manes.05G106400.1		0.902409	4.02548e-12		WIN1 , OS=Theobroma cacao GN=TCM_018659 PE=4 SV=1	GO:0003677GO:0003700GO:0006355GO:0005667GO:0045449
Manes.18G039200.1		0.902156	4.17261e-12		Xylem serine ase 1, OS=Ricinus communis GN=RCOM_1589810 PE=4 SV=1	GO:0004252GO:0006508EC:3.4.21
Manes.03G202500.1	DLD	0.902135	4.18457e-12	Dihydrolipoamide dehydrogenase	Dihydrolipoamide dehydrogenase, OS=Ricinus communis GN=RCOM_0999900 PE=3 SV=1	GO:0004148GO:0050660GO:0045454GO:0006094GO:0006096GO:0006099GO:0006118GO:0006544GO:0006563GO:0006566EC:1.8.1.4
Manes.04G120300.1		0.90185	4.357e-12
Manes.10G153600.2		0.901706	4.4463e-12		Beta-hexosaminidase OS=Jatropha curcas GN=JCGZ_05249 PE=3 SV=1	GO:0004563GO:0005975GO:0001575GO:0006027GO:0006040EC:3.2.1.52EC:3.2.1
Manes.15G034400.1		0.901326	4.68996e-12		Pyruvate kinase isozyme A, chloroplastic OS=Nicotiana tabacum PE=2 SV=1	GO:0000287GO:0004743GO:0030955GO:0006096GO:0006094GO:0006144GO:0015976EC:2.7.1.40
Manes.15G168100.1		0.9012	4.77368e-12		Palmate-like pentafoliata 1 transcription factor (Fragment) OS=Manihot esculenta GN=PALM1 PE=4 SV=1	GO:0046872
Manes.17G084900.1		0.900727	5.10038e-12		S-adenosyl-L-methionine-dependent methyltransferases superfamily , OS=Theobroma cacao GN=TCM_011291 PE=4 SV=1	GO:0008168
Manes.07G122800.1		0.900693	5.12441e-12		Rop guanine nucleotide exchange factor, OS=Ricinus communis GN=RCOM_1483260 PE=4 SV=1	GO:0005089GO:0043087
Manes.06G069600.1		0.900633	5.16756e-12		nitrite transporter OS=Morus notabilis GN=L484_012003 PE=4 SV=1	GO:0016020GO:0005215GO:0006810
Manes.17G055300.1		0.900553	5.22568e-12
Manes.13G008400.1		0.900122	5.5477e-12		Glucose-6-phosphate 1-dehydrogenase OS=Hevea brasiliensis GN=G6PDH-2 PE=2 SV=1	GO:0004345GO:0050661GO:0006006GO:0055114GO:0006098GO:0006749EC:1.1.1.49
Manes.08G129500.1		0.900117	5.55171e-12		Microsomal oleate desaturase OS=Xanthoceras sorbifolium GN=FAD2 PE=2 SV=1	GO:0016717GO:0006629GO:0055114EC:1.14.19
Manes.06G155200.1	Pyruvate kinase	0.900067	5.59005e-12		Pyruvate kinase OS=Ricinus communis GN=RCOM_1581420 PE=3 SV=1	GO:0000287GO:0004743GO:0030955GO:0006096GO:0006094GO:0006144GO:0015976EC:2.7.1.40
Manes.07G095200.2		0.899801	5.79932e-12		Multicopper oxidase, OS=Ricinus communis GN=RCOM_0443120 PE=4 SV=1	GO:0005507GO:0016491GO:0055114
Manes.01G165800.1		0.899201	6.29933e-12
Manes.16G037500.1		0.899089	6.39625e-12		Cysteine protease, OS=Ricinus communis GN=RCOM_1043080 PE=3 SV=1	GO:0008234GO:0006508EC:3.4
Manes.08G145400.1		0.898915	6.55108e-12		AP2 ERF domain-containing transcription factor, OS=Theobroma cacao GN=TCM_025913 PE=4 SV=1	GO:0003677GO:0003700GO:0006355GO:0005667GO:0045449
Manes.12G084900.1		0.898319	7.10602e-12		Epoxide hydrolase, OS=Ricinus communis GN=RCOM_1175510 PE=4 SV=1	GO:0003824
Manes.14G071400.1		0.898293	7.13045e-12
Manes.01G165000.1		0.897922	7.49944e-12		Peptide transporter, OS=Ricinus communis GN=RCOM_0730410 PE=3 SV=1	GO:0016020GO:0005215GO:0006857
Manes.05G047000.1		0.897395	8.05177e-12		Transketolase, OS=Ricinus communis GN=RCOM_1611360 PE=4 SV=1	GO:0004802GO:0006098GO:0015976EC:2.2.1.1
Manes.12G064200.1		0.896815	8.70487e-12
Manes.10G007300.1	ACC4	0.896698	8.84145e-12	Biotin carboxyl carrier of acetyl- carboxylase, OS=Ricinus communis GN=RCOM_0687720 PE=4 SV=1	Biotin carboxyl carrier of acetyl- carboxylase, OS=Ricinus communis GN=RCOM_0687720 PE=4 SV=1	GO:0009507
Manes.17G070100.1		0.896581	8.98087e-12		Gibberellin 2-oxidase OS=Jatropha curcas PE=2 SV=1	GO:0005506GO:0016491GO:0055114
Manes.10G057300.1		0.896141	9.52336e-12		Pleiotropic drug resistance 6 OS=Theobroma cacao GN=TCM_043756 PE=4 SV=1	GO:0016020GO:0005524GO:0016887EC:3.6.1EC:3.6.1.3EC:3.6.1.15
Manes.16G004600.1		0.896141	9.52442e-12		Serine-threonine kinase, plant-type, OS=Ricinus communis GN=RCOM_0903780 PE=4 SV=1	GO:0005515
Manes.08G134200.1		0.896123	9.5461e-12		Ammonium transporter OS=Populus trichocarpa GN=POPTR_0013s03780g PE=3 SV=2	GO:0016020GO:0008519GO:0072488
Manes.01G139400.1	HAD	0.895985	9.723e-12	Hydroxyacyl-ACP dehydratase*	Hydroxyacyl-ACP dehydratase OS=Jatropha curcas PE=2 SV=1	GO:0005737GO:0016836GO:0006633
Manes.05G125300.1		0.895915	9.81449e-12		Localized to the inner membrane of the chloroplast OS=Theobroma cacao GN=TCM_034426 PE=4 SV=1	GO:0005739GO:0009535GO:0009706GO:0019344
Manes.17G054300.1		0.895851	9.89823e-12		Cysteine protease, OS=Ricinus communis GN=RCOM_1043080 PE=3 SV=1	GO:0008234GO:0006508EC:3.4
Manes.10G125600.1		0.895402	1.05038e-11		Ankyrin repeat-containing , OS=Ricinus communis GN=RCOM_0654550 PE=4 SV=1	GO:0005515
Manes.01G058100.1		0.895177	1.08205e-11		Polygalacturonase, OS=Ricinus communis GN=RCOM_1688080 PE=3 SV=1	GO:0004650GO:0005982GO:0005985EC:3.2.1.15
Manes.14G023200.1		0.894834	1.13188e-11		Ferric-chelate reductase, OS=Ricinus communis GN=RCOM_1582800 PE=4 SV=1	GO:0016491GO:0055114
Manes.07G071600.1		0.894299	1.21403e-11
Manes.13G037300.1		0.893997	1.26275e-11		Oligopeptide transporter, OS=Ricinus communis GN=RCOM_0543240 PE=4 SV=1	GO:0016020GO:0005215GO:0006810
Manes.15G144600.1		0.893642	1.32237e-11		Serine-threonine kinase, plant-type, OS=Ricinus communis GN=RCOM_0939540 PE=4 SV=1	GO:0004672GO:0005524GO:0006468
Manes.16G119800.1		0.893185	1.40295e-11		RING U-box superfamily with ARM repeat domain OS=Theobroma cacao GN=TCM_038376 PE=4 SV=1	GO:0005488
Manes.11G136300.1		0.892716	1.49029e-11
Manes.04G136700.1		0.892704	1.49263e-11		Core-2 I-branching beta-1,6-N-acetylglucosaminyltransferase family OS=Theobroma cacao GN=TCM_028967 PE=4 SV=1	GO:0016020GO:0008375EC:2.4.1
Manes.12G124400.1		0.892577	1.51706e-11		Agglutinin-2, OS=Ricinus communis GN=RCOM_0410460 PE=4 SV=1	GO:0030246
Manes.12G022200.1		0.892304	1.57129e-11		Glycosyl transferase family 17 family OS=Populus trichocarpa GN=POPTR_0008s19000g PE=4 SV=2	GO:0016020GO:0003830GO:0006487EC:2.4.1.144EC:2.4.1
Manes.01G045000.1		0.891969	1.63999e-11		Major facilitator superfamily OS=Theobroma cacao GN=TCM_023861 PE=4 SV=1	GO:0016021GO:0055085
Manes.16G020100.1		0.891776	1.68081e-11		Hexose transporter 1 OS=Hevea brasiliensis GN=hxt1 PE=2 SV=1	GO:0016021GO:0022891GO:0055085
Manes.16G137100.1		0.891234	1.80044e-11		Cytochrome P450, OS=Ricinus communis GN=RCOM_0205130 PE=3 SV=1	GO:0004497GO:0005506GO:0016705GO:0020037GO:0055114
Manes.12G024900.1		0.891158	1.81786e-11		Catalytic, OS=Ricinus communis GN=RCOM_0024340 PE=4 SV=1	GO:0016787GO:0008152
Manes.03G025600.1		0.890989	1.85714e-11
Manes.05G194600.1		0.890253	2.03751e-11		Aldo keto reductase AKR OS=Manihot esculenta PE=2 SV=1	GO:0050236GO:0055114GO:0042816EC:1.1.1.65EC:1.1.1
Manes.11G060600.1		0.889722	2.17773e-11		Actin-like ATPase superfamily isoform 1 OS=Theobroma cacao GN=TCM_027288 PE=4 SV=1	GO:0004370GO:0005975GO:0006072GO:0046486EC:2.7.1.30
Manes.04G163000.1		0.889671	2.19163e-11		Cysteine protease, OS=Ricinus communis GN=RCOM_0362160 PE=3 SV=1	GO:0008234GO:0006508EC:3.4
Manes.01G258200.1		0.889276	2.30211e-11		serine threonine- kinase OS=Gossypium arboreum GN=F383_06673 PE=4 SV=1	GO:0004672GO:0005515GO:0005524GO:0006468
Manes.11G154800.1		0.889105	2.35158e-11		Aspartic ase Asp1, OS=Ricinus communis GN=RCOM_0476540 PE=4 SV=1	GO:0004190GO:0006508EC:3.4.23
Manes.16G037600.1		0.888381	2.57189e-11		Cysteine protease, OS=Ricinus communis GN=RCOM_1043080 PE=3 SV=1	GO:0008234GO:0006508EC:3.4
Manes.03G077000.1		0.888306	2.59573e-11		Aldo-keto reductase, OS=Ricinus communis GN=RCOM_0777680 PE=4 SV=1	GO:0016491GO:0055114
Manes.10G095200.1		0.888098	2.66283e-11		L-type lectin-domain containing receptor kinase OS=Glycine soja GN=glysoja_034566 PE=4 SV=1	GO:0030246
Manes.05G004100.1		0.887952	2.71119e-11		DELLA RGL2, OS=Ricinus communis GN=RCOM_1347110 PE=4 SV=1	GO:0006351GO:0006355
Manes.07G003300.1		0.887845	2.7469e-11		Cytochrome P450, OS=Ricinus communis GN=RCOM_1527520 PE=3 SV=1	GO:0005506GO:0016705GO:0020037GO:0055114
Manes.06G063500.1		0.887457	2.88059e-11		Fructose-bisphosphate aldolase OS=Ricinus communis GN=RCOM_0577600 PE=3 SV=1	GO:0004332GO:0006096GO:0006000GO:0006013GO:0006020GO:0006094GO:0006098GO:0015976EC:4.1.2.13
Manes.06G003200.1		0.887408	2.89803e-11		Potassium transporter OS=Ricinus communis GN=RCOM_0084020 PE=3 SV=1	GO:0005634GO:0016020GO:0000166GO:0003700GO:0008270GO:0015079GO:0006355GO:0071805GO:0005667GO:0045449
Manes.S086300.1		0.887325	2.92745e-11		F-box and associated interaction domains-containing , OS=Theobroma cacao GN=TCM_002226 PE=4 SV=1	GO:0005515
Manes.09G046400.1		0.886724	3.14954e-11		Kinase, OS=Ricinus communis GN=RCOM_0419700 PE=3 SV=1	GO:0004672GO:0005524GO:0030246GO:0006468
Manes.09G031200.1		0.886629	3.1861e-11		Cytochrome P450 93A3 OS=Theobroma cacao GN=TCM_024852 PE=3 SV=1	GO:0005506GO:0016705GO:0020037GO:0055114
Manes.05G131000.1		0.88648	3.24403e-11		Kinase superfamily OS=Theobroma cacao GN=TCM_034395 PE=3 SV=1	GO:0004672GO:0005524GO:0006468
Manes.11G003900.2		0.886452	3.25516e-11		Annexin OS=Manihot esculenta GN=Ann4 PE=2 SV=1	GO:0005509GO:0005544
Manes.06G086400.1		0.886244	3.33789e-11		UDP-glucuronosyltransferase, OS=Ricinus communis GN=RCOM_1470400 PE=4 SV=1	GO:0016758GO:0008152
Manes.12G026000.1		0.886091	3.40008e-11		ATP-citrate synthase, OS=Ricinus communis GN=RCOM_0529250 PE=4 SV=1	GO:0005524
Manes.10G128800.2		0.885934	3.46534e-11		Kinase with adenine nucleotide alpha hydrolases-like domain, isoform 1 OS=Theobroma cacao GN=TCM_006910 PE=4 SV=1	GO:0004672GO:0005524GO:0006468
Manes.01G089400.1		0.885581	3.61571e-11		Rhicadhesin receptor, OS=Ricinus communis GN=RCOM_0121080 PE=4 SV=1	GO:0030145GO:0045735
Manes.18G127700.1	MAT	0.885038	3.85858e-11	Malonyl :ACP transacylase	Malonyl :ACP transacylase OS=Jatropha curcas PE=2 SV=1	GO:0016740GO:0008152
Manes.17G086900.1		0.884986	3.88243e-11		Cytochrome B561, OS=Ricinus communis GN=RCOM_1149990 PE=4 SV=1	GO:0016021GO:0016491GO:0055114
Manes.06G108800.1		0.884884	3.93009e-11		Disease resistance RPP13, OS=Ricinus communis GN=RCOM_1509380 PE=4 SV=1	GO:0043531
Manes.01G137000.1		0.884263	4.23129e-11		Replication factor C DNA polymerase III gamma-tau subunit, OS=Ricinus communis GN=RCOM_0535580 PE=4 SV=1	GO:0003677GO:0006260
Manes.02G045600.1		0.884179	4.27358e-11		Rhicadhesin receptor, OS=Ricinus communis GN=RCOM_0121080 PE=4 SV=1	GO:0030145GO:0045735
Manes.10G079600.1		0.883541	4.60857e-11		Xylem serine ase 1, OS=Ricinus communis GN=RCOM_0813100 PE=4 SV=1	GO:0004252GO:0006508EC:3.4.21
Manes.09G138500.1		0.883444	4.66173e-11		Blue copper , OS=Ricinus communis GN=RCOM_1681690 PE=4 SV=1	GO:0009055GO:0006118
Manes.11G000100.1		0.882905	4.96588e-11
Manes.04G097400.1		0.882894	4.9728e-11		UDP-glucuronosyltransferase, OS=Ricinus communis GN=RCOM_1470400 PE=4 SV=1	GO:0016758GO:0008152
Manes.08G154600.1		0.882671	5.10406e-11		Serine threonine- kinase ripk4, OS=Ricinus communis GN=RCOM_1321810 PE=4 SV=1	GO:0005515
Manes.10G043400.1		0.882282	5.34135e-11
Manes.10G031700.1		0.881824	5.63345e-11		RING-H2 finger ATL2G, OS=Ricinus communis GN=RCOM_0996510 PE=4 SV=1	GO:0005515GO:0008270
Manes.S095800.1		0.881568	5.80267e-11		3 -N-debenzoyl-2 -deoxytaxol N-benzoyltransferase, OS=Ricinus communis GN=RCOM_0640170 PE=4 SV=1	GO:0016747
Manes.11G070400.1		0.881371	5.93681e-11		Wall associated kinase-like 6, OS=Theobroma cacao GN=TCM_021128 PE=4 SV=1	GO:0016021GO:0004674GO:0005524GO:0030247GO:0006468GO:0009069EC:2.7.11
Manes.02G072700.1		0.880626	6.46886e-11
Manes.14G078500.1		0.880152	6.82943e-11		Malate dehydrogenase, OS=Ricinus communis GN=RCOM_1471880 PE=4 SV=1	GO:0030060GO:0005975GO:0006108GO:0006090GO:0019643GO:0046487EC:1.1.1.37
Manes.13G008000.1		0.879548	7.31675e-11		Peptidyl-prolyl cis-trans isomerase OS=Jatropha curcas GN=JCGZ_18005 PE=3 SV=1	GO:0003755GO:0000413GO:0006457EC:5.2.1.8
Manes.09G050700.1		0.879421	7.42258e-11		IAA-amino acid hydrolase OS=Populus tomentosa GN=ILR1 PE=2 SV=1	GO:0016787GO:0008152
Manes.01G193000.1	RAM2	0.879299	7.52634e-11	ER GPAT	ER glycerol-phosphate acyltransferase OS=Ricinus communis GN=RCOM_0699160 PE=4 SV=1	GO:0016746GO:0008152
Manes.15G122600.1		0.879286	7.53774e-11		Pyruvate dehydrogenase, OS=Ricinus communis GN=RCOM_0632150 PE=4 SV=1	GO:0003824GO:0008152
Manes.18G088700.1		0.878638	8.11111e-11		Endo-1,4-beta-glucanase, OS=Ricinus communis GN=RCOM_0137830 PE=4 SV=1	GO:0004553GO:0005975
Manes.17G066400.1		0.876844	9.91462e-11		Purine transporter, OS=Ricinus communis GN=RCOM_0634170 PE=4 SV=1	GO:0016021GO:0005215GO:0006810
Manes.02G211000.1		0.876586	1.02024e-10
Manes.12G024400.1		0.876268	1.05672e-10		Serine-threonine kinase, plant-type, OS=Ricinus communis GN=RCOM_0024500 PE=3 SV=1	GO:0000166GO:0004674GO:0006468GO:0050794GO:0009069EC:2.7.11
Manes.14G125000.1		0.876244	1.05958e-10		FAD-binding domain-containing family OS=Populus trichocarpa GN=POPTR_0011s16440g PE=4 SV=1	GO:0016614GO:0050660GO:0055114
Manes.14G100900.1		0.875107	1.20061e-10		Dihydrolipoyllysine-residue acetyltransferase component of pyruvate dehydrogenase complex OS=Morus notabilis GN=L484_016376 PE=3 SV=1	GO:0016746GO:0008152
Manes.05G077100.1		0.875048	1.20846e-10		Chalcone-flavanone isomerase family , isoform 1 OS=Theobroma cacao GN=TCM_004360 PE=4 SV=1	GO:0016872
Manes.16G113300.1		0.874535	1.27798e-10		Nitrate transporter, OS=Ricinus communis GN=RCOM_1052050 PE=3 SV=1	GO:0016020GO:0005215GO:0006857
Manes.06G114300.2		0.873965	1.35965e-10		RPM1-interacting 4 OS=Glycine soja GN=glysoja_016710 PE=4 SV=1	GO:0009536GO:0016829
Manes.12G034000.1		0.87313	1.48789e-10		DELLA GAIP, OS=Ricinus communis GN=RCOM_0259850 PE=4 SV=1	GO:0006351GO:0006355
Manes.07G122300.1		0.872781	1.54472e-10		Cucumisin family (Fragment) OS=Populus trichocarpa GN=POPTR_0010s20430g PE=4 SV=2	GO:0004252GO:0006508EC:3.4.21
Manes.09G101200.1		0.872693	1.55946e-10
Manes.05G120000.1		0.872506	1.59109e-10		Alcohol dehydrogenase, OS=Ricinus communis GN=RCOM_0223350 PE=4 SV=1	GO:0008270GO:0016491GO:0055114
Manes.S049100.1		0.872363	1.61558e-10		Glycosyltransferase OS=Jatropha curcas GN=JCGZ_16593 PE=3 SV=1	GO:0016758GO:0008152
Manes.13G017900.1		0.872288	1.62847e-10
Manes.02G097000.1		0.872066	1.66755e-10		Heavy-metal-associated domain-containing family OS=Populus trichocarpa GN=POPTR_0007s13270g PE=4 SV=1	GO:0046872GO:0030001
Manes.16G051600.1		0.871913	1.69494e-10		Pectin lyase-like superfamily isoform 1 OS=Theobroma cacao GN=TCM_006009 PE=4 SV=1	GO:0016829GO:0008152
Manes.01G151600.1		0.871913	1.69497e-10		Ammonium transporter OS=Ricinus communis GN=RCOM_0783250 PE=3 SV=1	GO:0016020GO:0008519GO:0072488
Manes.09G059900.1		0.871406	1.78893e-10		Peroxiredoxin, OS=Ricinus communis GN=RCOM_0382010 PE=4 SV=1	GO:0016491
Manes.15G094700.1		0.871278	1.8132e-10		Peptide-N4-(N-acetyl-beta-glucosaminyl)asparagine amidase A, OS=Ricinus communis GN=RCOM_0105720 PE=4 SV=1	GO:0005774GO:0009505GO:0000224GO:0016831GO:0006779GO:0019752GO:0042430GO:0044711EC:3.5.1.52
Manes.15G046500.1		0.869894	2.09788e-10		Transmembrane , OS=Medicago truncatula GN=MTR_1g045660 PE=2 SV=1	GO:0016021
Manes.16G083700.1		0.869737	2.13273e-10
Manes.08G015600.1		0.869539	2.17728e-10		Glycosyltransferase OS=Jatropha curcas GN=JCGZ_16593 PE=3 SV=1	GO:0016758GO:0008152
Manes.04G107200.1		0.869459	2.19566e-10
Manes.05G121700.1		0.869107	2.27751e-10		2-alkenal reductase (NADP(+)-dependent) OS=Nicotiana tabacum GN=DBR PE=1 SV=1	GO:0008270GO:0016491GO:0055114
Manes.06G178100.1		0.867872	2.58826e-10		Beta-amyrin synthase OS=Solanum lycopersicum GN=TTS1 PE=1 SV=1	GO:0016866
Manes.13G074700.1		0.867757	2.61927e-10		DELLA DWARF8, OS=Ricinus communis GN=RCOM_1546390 PE=4 SV=1	GO:0006351GO:0006355
Manes.04G082800.1		0.867396	2.71826e-10		Aldo-keto reductase, OS=Ricinus communis GN=RCOM_1450950 PE=4 SV=1	GO:0016491GO:0055114
Manes.16G037700.1		0.867336	2.73483e-10		Cysteine protease, OS=Ricinus communis GN=RCOM_1043080 PE=3 SV=1	GO:0008234GO:0006508EC:3.4
Manes.07G108700.1		0.866783	2.89437e-10		kinase APK1B, chloroplast, OS=Ricinus communis GN=RCOM_0000910 PE=3 SV=1	GO:0004672GO:0005524GO:0006468
Manes.13G037100.1		0.866688	2.92249e-10
Manes.01G111700.1		0.866533	2.96894e-10		Sugar transporter, OS=Ricinus communis GN=RCOM_1726160 PE=3 SV=1	GO:0016021GO:0022891GO:0055085
Manes.02G107100.1		0.865159	3.41264e-10		Jasmonate O-methyltransferase, OS=Ricinus communis GN=RCOM_0572450 PE=4 SV=1	GO:0008168
Manes.09G183300.1		0.864795	3.54008e-10
Manes.17G110900.1		0.864047	3.81563e-10
Manes.17G061600.1		0.8635	4.02964e-10		Nitrate transporter, OS=Ricinus communis GN=RCOM_1252870 PE=4 SV=1	GO:0016020GO:0005215GO:0006810
Manes.15G021000.1		0.86337	4.08225e-10		Ubiquitin- ligase, OS=Ricinus communis GN=RCOM_0678410 PE=4 SV=1	GO:0005515
Manes.06G060300.1		0.862721	4.35347e-10		Cationic amino acid transporter, OS=Ricinus communis GN=RCOM_1093080 PE=4 SV=1	GO:0016020GO:0015171GO:0003333
Manes.06G164600.1		0.862482	4.45752e-10		2-oxoglutarate malate translocator, chloroplast, OS=Ricinus communis GN=RCOM_1578230 PE=4 SV=1	GO:0016020GO:0005215GO:0006814GO:0055085
Manes.05G085400.1		0.862176	4.59392e-10		OS=Hordeum vulgare distichum PE=2 SV=1	GO:0005515
Manes.07G081600.1		0.862115	4.62165e-10		Gibberellin receptor GID1, OS=Ricinus communis GN=RCOM_0814010 PE=4 SV=1	GO:0016787GO:0008152
Manes.18G099600.1		0.862061	4.64618e-10		GRAS family transcription factor OS=Theobroma cacao GN=TCM_036707 PE=4 SV=1	GO:0006351GO:0006355
Manes.02G095500.1		0.861994	4.67723e-10		Aldose 1-epimerase, OS=Ricinus communis GN=RCOM_0535930 PE=4 SV=1	GO:0016853GO:0030246GO:0005975
Manes.07G016900.1		0.86196	4.69259e-10		Paired amphipathic helix Sin3-like 2 OS=Gossypium arboreum GN=F383_09571 PE=4 SV=1	GO:0006355
Manes.06G007200.1		0.861728	4.80097e-10		Tubulin beta-2 chain OS=Daucus carota GN=TUBB2 PE=2 SV=1	GO:0005874GO:0003924GO:0005200GO:0005525GO:0007017EC:3.6.1EC:3.6.1.15
Manes.05G035700.1		0.861052	5.12913e-10		HXXXD-type acyl-transferase family , OS=Theobroma cacao GN=TCM_034377 PE=4 SV=1	GO:0016747
Manes.11G015600.1	ABC	0.860689	5.31435e-10	ABC transporter (Delaux et al., 2014)	Multidrug resistance 1, 2, OS=Ricinus communis GN=RCOM_0684690 PE=4 SV=1	GO:0016021GO:0005524GO:0042626GO:0055085EC:3.6.1EC:3.6.1.3EC:3.6.1.15
Manes.07G135900.1		0.860583	5.36919e-10
Manes.12G062600.1		0.860557	5.38294e-10		F-box family OS=Populus trichocarpa GN=POPTR_0014s16060g PE=4 SV=1	GO:0005515
Manes.13G020700.1		0.86035	5.49213e-10		Cytochrome P450 family OS=Populus trichocarpa GN=POPTR_0010s05990g PE=3 SV=1	GO:0005506GO:0016705GO:0020037GO:0055114
Manes.16G001800.1		0.860333	5.50151e-10		Dehydrogenase reductase SDR family member 4 OS=Morus notabilis GN=L484_013612 PE=3 SV=1	GO:0016491GO:0008152
Manes.15G153000.1		0.860332	5.50186e-10		Cytochrome P450, OS=Ricinus communis GN=RCOM_0532520 PE=3 SV=1	GO:0005506GO:0016705GO:0020037GO:0055114
Manes.14G001600.1		0.858853	6.34642e-10		Copper-transporting atpase p-type, OS=Ricinus communis GN=RCOM_1577390 PE=3 SV=1	GO:0016021GO:0000166GO:0005507GO:0019829GO:0030001EC:3.6.1EC:3.6.1.3EC:3.6.1.15
Manes.02G001500.1		0.857485	7.2321e-10		Alcohol dehydrogenase, OS=Ricinus communis GN=RCOM_1313890 PE=3 SV=1	GO:0008270GO:0016491GO:0055114
Manes.02G045800.1		0.856422	7.99722e-10		NAC transcription factors 66 OS=Manihot esculenta PE=2 SV=1	GO:0003677GO:0006355
Manes.09G162400.1		0.856118	8.22936e-10		Sugar transporter family OS=Populus trichocarpa GN=POPTR_0013s02850g PE=3 SV=2	GO:0016021GO:0022891GO:0055085
Manes.10G033400.1		0.855192	8.9751e-10		Plant-specific B3-DNA-binding domain OS=Medicago truncatula GN=MTR_7g050560 PE=4 SV=1	GO:0003677
Manes.06G162700.1		0.854906	9.21837e-10		system C OS=Gossypium arboreum GN=F383_10112 PE=4 SV=1	GO:0005739GO:0009706
Manes.01G095300.1		0.854236	9.81075e-10		Anthocyanin 5-aromatic acyltransferase, OS=Ricinus communis GN=RCOM_1025960 PE=4 SV=1	GO:0016747
Manes.01G149300.1		0.854001	1.00262e-09		Cysteine protease, OS=Ricinus communis GN=RCOM_0362170 PE=3 SV=1	GO:0008234GO:0006508EC:3.4
Manes.10G153500.1		0.853766	1.02463e-09
Manes.18G100100.1		0.853656	1.03513e-09		Dihydrolipoamide acetyltransferase component of pyruvate dehydrogenase, OS=Ricinus communis GN=RCOM_0686690 PE=3 SV=1	GO:0016746GO:0008152
Manes.09G009000.1		0.852998	1.09979e-09		Replication factor C subunit, OS=Ricinus communis GN=RCOM_0160810 PE=4 SV=1	GO:0006260
Manes.05G035800.1		0.852528	1.14831e-09
Manes.10G076900.1		0.852346	1.16757e-09
Manes.S017900.1		0.851269	1.28794e-09		Serine-threonine kinase, plant-type, OS=Ricinus communis GN=RCOM_1691790 PE=4 SV=1	GO:0004672GO:0005524GO:0006468
Manes.07G018400.1		0.850462	1.38547e-09		Anthocyanidin 3-O-glucosyltransferase 1 OS=Manihot esculenta GN=GT1 PE=2 SV=1	GO:0016758GO:0008152
Manes.02G072400.1		0.850378	1.39604e-09		DETOXIFICATION OS=Ricinus communis GN=RCOM_0466970 PE=3 SV=1	GO:0016020GO:0015238GO:0015297GO:0006855
Manes.10G109500.1		0.850313	1.40416e-09
Manes.02G013800.1		0.849887	1.45902e-09		6-phosphogluconate dehydrogenase, decarboxylating OS=Ricinus communis GN=RCOM_0901440 PE=3 SV=1	GO:0004616GO:0006098GO:0055114GO:0019521EC:1.1.1.44
Manes.12G051900.1		0.848528	1.64749e-09		Auxin-induced in root cultures 12, OS=Ricinus communis GN=RCOM_0318470 PE=4 SV=1	GO:0016020
Manes.04G028500.1		0.848042	1.72018e-09		Chitinase 1 OS=Theobroma cacao GN=TCM_041948 PE=3 SV=1	GO:0004553GO:0005975
Manes.07G047900.1		0.847967	1.73169e-09		Kinase, OS=Ricinus communis GN=RCOM_0818450 PE=3 SV=1	GO:0004672GO:0005524GO:0030246GO:0006468
Manes.12G063500.1		0.84766	1.77929e-09		Acetyl- C-acetyltransferase OS=Hevea brasiliensis GN= PE=2 SV=1	GO:0016747GO:0008152
Manes.03G203900.1	MIG-like	0.847364	1.8265e-09	DELLA RGL2, OS=Ricinus communis GN=RCOM_1000430 PE=4 SV=1	DELLA RGL2, OS=Ricinus communis GN=RCOM_1000430 PE=4 SV=1	GO:0006351GO:0006355
Manes.13G026000.1		0.847347	1.8293e-09		Serine-threonine kinase, plant-type, OS=Ricinus communis GN=RCOM_0024500 PE=3 SV=1	GO:0004672GO:0005524GO:0006468
Manes.16G054500.1	PA	0.847184	1.85578e-09	Phospholipid-transporting ATPase OS=Populus trichocarpa GN=POPTR_0001s11630g PE=3 SV=1	Phospholipid-transporting ATPase OS=Populus trichocarpa GN=POPTR_0001s11630g PE=3 SV=1	GO:0016021GO:0000287GO:0004012GO:0005524GO:0006812GO:0015917EC:3.6.1EC:3.6.1.3EC:3.6.3.1EC:3.6.1.15
Manes.S093900.1		0.846942	1.89562e-09		Serine-threonine kinase, plant-type, OS=Ricinus communis GN=RCOM_0867600 PE=4 SV=1	GO:0004672GO:0005524GO:0006468
Manes.02G146400.1		0.846893	1.90387e-09		Glucose-6-phosphate isomerase OS=Jatropha curcas GN=JCGZ_15868 PE=3 SV=1	GO:0004347GO:0006094GO:0006096GO:0005982GO:0005985GO:0006098EC:5.3.1.9
Manes.04G054400.1		0.846863	1.9088e-09		Pirin-like family OS=Populus trichocarpa GN=POPTR_0014s14780g PE=3 SV=2	GO:0008127GO:0055114EC:1.13.11EC:1.13.11.24
Manes.13G065300.1		0.846077	2.04502e-09		Lipase OS=Gossypium raimondii GN=B456_001G217700 PE=3 SV=1	GO:0016788GO:0006629
Manes.S103200.1		0.845682	2.11684e-09		Heparan-alpha-glucosaminide N-acetyltransferase OS=Medicago truncatula GN=MTR_7g102840 PE=4 SV=1	GO:0015019GO:0006027GO:0042967EC:2.3.1.78EC:2.3.1
Manes.02G108300.1		0.845458	2.1585e-09		Cysteine protease, OS=Ricinus communis GN=RCOM_0362170 PE=3 SV=1	GO:0008234GO:0006508EC:3.4
Manes.S049200.1		0.845133	2.22034e-09		Glycosyltransferase OS=Jatropha curcas GN=JCGZ_16593 PE=3 SV=1	GO:0016758GO:0008152
Manes.02G123800.1		0.845006	2.24507e-09
Manes.03G204000.1	MIG2	0.844097	2.42868e-09	DELLA RGL2, OS=Ricinus communis GN=RCOM_1000430 PE=4 SV=1	DELLA RGL2, OS=Ricinus communis GN=RCOM_1000430 PE=4 SV=1	GO:0006351GO:0006355
Manes.06G066800.1		0.843985	2.45228e-09		Endonuclease 2, 2 isoform 1 OS=Theobroma cacao GN=TCM_009671 PE=4 SV=1	GO:0003676GO:0004519GO:0006308EC:3.1
Manes.02G176300.1		0.843752	2.5019e-09		RING U-box superfamily , OS=Theobroma cacao GN=TCM_042790 PE=4 SV=1	GO:0005515GO:0008270
Manes.11G142800.1		0.843309	2.59887e-09		NAC transcription factors 75 OS=Manihot esculenta PE=2 SV=1	GO:0003677GO:0006355
Manes.03G052200.1		0.843307	2.59933e-09		Putative uncharacterized protein OS=Ricinus communis GN=RCOM_0706570 PE=4 SV=1	GO:0005515
Manes.15G029400.1		0.842932	2.68423e-09		Cysteine synthase OS=Jatropha curcas GN=JCGZ_02176 PE=3 SV=1	GO:0004124GO:0006535GO:0009333EC:2.5.1.47
Manes.15G082100.1		0.842688	2.74086e-09
Manes.13G069300.1		0.842273	2.83951e-09		Transferase, OS=Ricinus communis GN=RCOM_1015940 PE=4 SV=1	GO:0016020GO:0016760GO:0030244GO:0005982GO:0005985GO:0006011EC:2.4.1.12EC:2.4.1
Manes.17G050200.1		0.84164	2.99639e-09		Glutaredoxin, grx, OS=Ricinus communis GN=RCOM_1672930 PE=4 SV=1	GO:0009055GO:0015035GO:0045454GO:0006118
Manes.04G002300.1		0.841271	3.09144e-09		Rhicadhesin receptor, OS=Ricinus communis GN=RCOM_1281830 PE=4 SV=1	GO:0030145GO:0045735
Manes.05G194500.1		0.84125	3.09691e-09		Aldo keto reductase AKR OS=Manihot esculenta PE=2 SV=1	GO:0050236GO:0055114GO:0042816EC:1.1.1.65EC:1.1.1
Manes.12G082800.1		0.841164	3.11957e-09
Manes.04G153800.1		0.841067	3.14529e-09		Serine-threonine kinase, plant-type, OS=Ricinus communis GN=RCOM_0622130 PE=4 SV=1	GO:0004672GO:0005524GO:0006468
Manes.05G170500.1		0.84102	3.1578e-09		mRNA for AR781 family OS=Populus trichocarpa GN=POPTR_0014s03420g PE=4 SV=1	GO:0010033GO:0044763GO:0050794GO:1901700
Manes.14G107900.1		0.840846	3.20444e-09
Manes.04G010700.1		0.840552	3.2847e-09		Lecithin:cholesterol acyltransferase family OS=Populus trichocarpa GN=POPTR_0004s20140g PE=4 SV=1	GO:0008374GO:0006629GO:0042967EC:2.3.1
Manes.09G129400.1		0.840515	3.29495e-09
Manes.01G176300.1		0.840268	3.36421e-09		Serine-threonine kinase, plant-type, OS=Ricinus communis GN=RCOM_0784640 PE=4 SV=1	GO:0004672GO:0005524GO:0006468
Manes.13G093600.1		0.840217	3.37849e-09		Nodulin-26, OS=Ricinus communis GN=RCOM_1035440 PE=3 SV=1	GO:0016020GO:0005215GO:0006810
Manes.05G035600.1		0.837968	4.07491e-09
Manes.01G017900.1		0.837468	4.24655e-09		Glycosyltransferase OS=Jatropha curcas GN=JCGZ_10664 PE=3 SV=1	GO:0016758GO:0008152
Manes.18G069900.1		0.837437	4.25762e-09		Cellulase containing , expressed OS=Theobroma cacao GN=TCM_034954 PE=3 SV=1	GO:0004553GO:0051015GO:0005975GO:0007015
Manes.10G008500.1		0.836718	4.51681e-09		Endo beta n-acetylglucosaminidase, OS=Ricinus communis GN=RCOM_0687330 PE=4 SV=1	GO:0005737GO:0033925EC:3.2.1.96
Manes.17G118800.2		0.835778	4.87758e-09
Manes.13G022100.1		0.83523	5.0998e-09		Alpha-galactosidase OS=Jatropha curcas GN=JCGZ_17840 PE=3 SV=1	GO:0004553GO:0005975
Manes.06G063300.1	FatM1	0.834978	5.20517e-09	FatM*	Palmitoyl-acyl carrier thioesterase OS=Ricinus communis GN=RCOM_0577730 PE=4 SV=1	GO:0016790GO:0006633
Manes.13G131100.1		0.834834	5.26597e-09		Putative uncharacterized protein OS=Ricinus communis GN=RCOM_0603580 PE=4 SV=1	GO:0050789
Manes.15G108400.1		0.834819	5.27262e-09		DNA binding , OS=Ricinus communis GN=RCOM_1361210 PE=4 SV=1	GO:0003677GO:0003700GO:0006355GO:0005667GO:0045449
Manes.17G054500.4		0.834722	5.31406e-09		Cysteine protease, OS=Ricinus communis GN=RCOM_1043080 PE=3 SV=1	GO:0008234GO:0006508EC:3.4
Manes.06G176700.1		0.834716	5.31666e-09		Glyceraldehyde-3-phosphate dehydrogenase OS=Jatropha curcas GN=JCGZ_22594 PE=3 SV=1	GO:0016620GO:0050661GO:0051287GO:0006006GO:0055114
Manes.10G054900.1		0.834696	5.32515e-09		Transmembrane amino acid transporter family OS=Theobroma cacao GN=TCM_043595 PE=4 SV=1	GO:0016021GO:0015185GO:0015812
Manes.18G067600.1		0.834501	5.41e-09		brittle-1, chloroplast, OS=Ricinus communis GN=RCOM_1035190 PE=3 SV=1	GO:0055085
Manes.08G030100.1		0.833733	5.75534e-09		Alcohol dehydroge family OS=Populus trichocarpa GN=POPTR_0016s07480g PE=3 SV=1	GO:0016491GO:0008152
Manes.10G094900.1		0.832973	6.11713e-09		Kinase, OS=Ricinus communis GN=RCOM_0818440 PE=3 SV=1	GO:0004672GO:0005524GO:0030246GO:0006468
Manes.05G072800.1		0.832156	6.52897e-09		Alpha-L-fucosidase 2, OS=Ricinus communis GN=RCOM_0648160 PE=4 SV=1	GO:0016788
Manes.04G122700.1		0.831875	6.67649e-09		Coatomer beta subunit, OS=Ricinus communis GN=RCOM_0980390 PE=4 SV=1	GO:0005515
Manes.11G136400.1		0.831819	6.70653e-09		Leucine-rich repeat transmembrane kinase , OS=Theobroma cacao GN=TCM_041930 PE=4 SV=1	GO:0005515
Manes.05G035500.1		0.831732	6.75275e-09
Manes.01G100700.2		0.831043	7.13155e-09
Manes.04G129800.3		0.830273	7.57763e-09		Rho guanine nucleotide exchange factor 8 OS=Morus notabilis GN=L484_026212 PE=4 SV=1	GO:0005089GO:0043087
Manes.04G114200.1		0.830169	7.63989e-09		SPX domain-containing family OS=Populus trichocarpa GN=POPTR_0018s13140g PE=4 SV=2	GO:0016036
Manes.11G099200.1		0.828351	8.80514e-09		Serine threonine phosphatase 2A 57 kDa regulatory subunit B beta isoform 1 OS=Theobroma cacao GN=TCM_036687 PE=4 SV=1	GO:0000159GO:0005488GO:0008601GO:0007165
Manes.08G124400.1		0.828334	8.81689e-09		BRASSINOSTEROID INSENSITIVE 1-associated receptor kinase 1, OS=Ricinus communis GN=RCOM_1430050 PE=3 SV=1	GO:0004672GO:0005524GO:0006468
Manes.17G012700.1		0.827486	9.41496e-09		Palmate-like pentafoliata 1 transcription factor OS=Populus trichocarpa GN=PALM1 PE=4 SV=1	GO:0046872
Manes.05G035900.1		0.827436	9.45138e-09
Manes.08G105400.1		0.827325	9.53286e-09
Manes.09G046300.1		0.8269	9.85056e-09		Kinase, OS=Ricinus communis GN=RCOM_0419700 PE=3 SV=1	GO:0004672GO:0005524GO:0030246GO:0006468
Manes.07G073600.1		0.826889	9.8588e-09		Abhydrolase domain containing, OS=Ricinus communis GN=RCOM_0652440 PE=4 SV=1	GO:0016787GO:0008152
Manes.09G087100.1		0.826795	9.93002e-09
Manes.01G156700.1		0.826352	1.02737e-08		MLO OS=Phaseolus vulgaris GN=MLO PE=3 SV=1	GO:0016021GO:0006952
Manes.16G050200.1		0.825829	1.06934e-08		Zinc transporter OS=Vitis vinifera GN=zip3 PE=3 SV=1	GO:0016021GO:0005385GO:0071577
Manes.01G051800.1		0.825596	1.08851e-08		Oligopeptide transporter, OS=Ricinus communis GN=RCOM_1313170 PE=4 SV=1	GO:0055085
Manes.01G258900.1		0.824864	1.15092e-08
Manes.15G007900.1		0.824847	1.15237e-08		Major allergen Pru ar, OS=Ricinus communis GN=RCOM_0999250 PE=3 SV=1	GO:0006952GO:0009607
Manes.02G103700.1		0.824836	1.15331e-08		EG OS=Theobroma cacao GN=TCM_000221 PE=4 SV=1	GO:0004553GO:0005975
Manes.09G084500.1		0.824558	1.17795e-08		Farnesyl diphosphate synthase OS=Hevea brasiliensis GN=FDP PE=2 SV=1	GO:0008299
Manes.17G050100.1		0.823169	1.30813e-08		NAC domain containing 25 OS=Theobroma cacao GN=TCM_029796 PE=4 SV=1	GO:0003677GO:0006355
Manes.17G054400.1		0.823097	1.31525e-08		Cysteine protease, OS=Ricinus communis GN=RCOM_1043080 PE=3 SV=1	GO:0008234GO:0006508EC:3.4
Manes.14G007500.1		0.821607	1.47021e-08		Glyceraldehyde-3-phosphate dehydrogenase OS=Jatropha curcas GN=JCGZ_22594 PE=3 SV=1	GO:0016620GO:0055114
Manes.03G131300.1		0.820953	1.54347e-08		Zinc finger , OS=Ricinus communis GN=RCOM_1302870 PE=4 SV=1	GO:0016788
Manes.12G044800.1		0.820484	1.59794e-08
Manes.11G143900.1		0.819907	1.66747e-08		Beta-galactosidase OS=Jatropha curcas GN=JCGZ_05537 PE=3 SV=1	GO:0004553GO:0030246GO:0005975
Manes.12G004000.1		0.819591	1.70663e-08		Acetyl- carboxylase BCCP subunit OS=Jatropha curcas GN=JCGZ_18042 PE=4 SV=1	GO:0009317GO:0003989GO:0006633GO:0006090EC:6.4.1EC:6.4.1.2
Manes.06G111300.1		0.819577	1.70838e-08
Manes.16G037400.1		0.818848	1.8023e-08		50S ribosomal L34, chloroplast, OS=Ricinus communis GN=RCOM_1014630 PE=3 SV=1	GO:0005840GO:0003735GO:0006412GO:0042254
Manes.10G099600.1		0.818762	1.81363e-08		Carbonic anhydrase OS=Jatropha curcas GN=JCGZ_24983 PE=3 SV=1	GO:0004089GO:0008270GO:0015976GO:0006730GO:0006807EC:4.2.1.1
Manes.17G102200.1		0.818313	1.87413e-08		Transmembrane , OS=Medicago truncatula GN=MTR_3g085020 PE=4 SV=1	GO:0016021
Manes.10G105100.1		0.81816	1.89515e-08		White-brown complex 11 isoform 1 OS=Theobroma cacao GN=TCM_001062 PE=4 SV=1	GO:0016020GO:0005524GO:0016887EC:3.6.1EC:3.6.1.3EC:3.6.1.15
Manes.06G086800.1		0.817641	1.96807e-08
Manes.01G131400.2		0.817408	2.00168e-08		Reticulon OS=Ricinus communis GN=RCOM_0536570 PE=4 SV=1	GO:0005739GO:0005789GO:0016021GO:0016740GO:0006612GO:0008152GO:0009963GO:0010363
Manes.15G123400.1		0.817202	2.03174e-08		Cysteine protease, OS=Ricinus communis GN=RCOM_1014640 PE=3 SV=1	GO:0008234GO:0006508EC:3.4
Manes.17G086200.1		0.817047	2.05474e-08		Clathrin assembly , OS=Ricinus communis GN=RCOM_1148790 PE=4 SV=1	GO:0030136GO:0005545GO:0030276GO:0048268
Manes.06G041100.1		0.817043	2.05537e-08
Manes.02G139300.1		0.817013	2.05982e-08		Phosphoesterase family OS=Populus trichocarpa GN=POPTR_0009s07420g PE=4 SV=2	GO:0016788GO:0008152
Manes.12G115900.1		0.816465	2.14297e-08		ADIPOR-like receptor OS=Gossypium arboreum GN=F383_29290 PE=4 SV=1	GO:0016021
Manes.10G050200.1		0.816429	2.14848e-08
Manes.09G044200.1		0.816078	2.20349e-08		Nuclear transcription factor Y subunit A-10, OS=Theobroma cacao GN=TCM_022984 PE=4 SV=1	GO:0003700GO:0006355GO:0005667GO:0045449
Manes.16G048400.1		0.815772	2.25255e-08
Manes.01G069000.1		0.815564	2.2865e-08		Hydroxymethylglutaryl- synthase OS=Hevea brasiliensis GN=HMGS PE=4 SV=1	GO:0004421GO:0008299GO:0006084GO:0006550GO:0006552GO:0006574GO:0046950EC:2.3.3.10
Manes.17G090200.1		0.814381	2.48832e-08		CASP OS=Jatropha curcas GN=JCGZ_04827 PE=3 SV=1	GO:0005886GO:0016021
Manes.17G061600.3		0.814335	2.49645e-08		Nitrate transporter, OS=Ricinus communis GN=RCOM_1252870 PE=4 SV=1	GO:0016020GO:0005215GO:0006810
Manes.01G149400.1		0.814233	2.51458e-08		Cysteine protease, OS=Ricinus communis GN=RCOM_0362170 PE=3 SV=1	GO:0008234GO:0006508EC:3.4
Manes.04G129500.1		0.814201	2.5204e-08		Glycerate dehydrogenase, OS=Ricinus communis GN=RCOM_1493920 PE=3 SV=1	GO:0016616GO:0051287GO:0055114
Manes.09G036000.1		0.813975	2.56113e-08
Manes.12G124500.1		0.812794	2.78456e-08		Agglutinin-2, OS=Ricinus communis GN=RCOM_0410470 PE=4 SV=1	GO:0030246
Manes.16G124000.1		0.811636	3.0209e-08		Calcium lipid binding , OS=Ricinus communis GN=RCOM_0923310 PE=4 SV=1	GO:0005515GO:0008289
Manes.04G101600.1		0.810196	3.34045e-08		Chaperone dnaJ 8, chloroplast, OS=Ricinus communis GN=RCOM_1442130 PE=4 SV=1	GO:0005634GO:0009570
Manes.04G095800.1		0.810107	3.36118e-08		Acetyl- synthetase, OS=Ricinus communis GN=RCOM_1443610 PE=3 SV=1	GO:0003987GO:0016208GO:0019427GO:0006094GO:0006096GO:0019643EC:6.2.1.1
Manes.10G034200.1		0.809646	3.47021e-08		Glycosyltransferase OS=Ricinus communis GN=RCOM_0812340 PE=3 SV=1	GO:0016758GO:0008152
Manes.04G132900.1		0.809641	3.47144e-08		Pinin, OS=Ricinus communis GN=RCOM_1382150 PE=4 SV=1	GO:0012505GO:0043231GO:0044444
Manes.06G086200.1		0.808693	3.70643e-08		UDP-glucuronosyltransferase, OS=Ricinus communis GN=RCOM_1470400 PE=4 SV=1	GO:0016758GO:0008152
Manes.03G164700.1		0.808497	3.75679e-08		Phosphate transporter OS=Manihot esculenta GN=PT1 3 PE=2 SV=1	GO:0016021GO:0005315GO:0006817GO:0055085
Manes.09G127700.1		0.808301	3.80794e-08		MLP 423, OS=Theobroma cacao GN=TCM_025490 PE=4 SV=1	GO:0006952GO:0009607
Manes.07G097300.1		0.808174	3.8412e-08		Hevamine-A, OS=Ricinus communis GN=RCOM_0481320 PE=3 SV=1	GO:0004553GO:0005975
Manes.05G058500.1		0.807774	3.94808e-08		Chloroplast, plasma membrane, plastid, chloroplast envelope, OS=Theobroma cacao GN=TCM_005797 PE=4 SV=1	GO:0005739GO:0005774GO:0009941
Manes.05G082900.1		0.807643	3.98384e-08		DWARF27, isoform 1 OS=Theobroma cacao GN=TCM_004236 PE=4 SV=1	GO:0008152GO:0044699
Manes.13G079100.1		0.807056	4.14683e-08		Ammonium transporter OS=Jatropha curcas GN=JCGZ_18140 PE=3 SV=1	GO:0016020GO:0008519GO:0072488
Manes.06G016600.1		0.806717	4.24378e-08		Glutathione-s-transferase theta, gst, OS=Ricinus communis GN=RCOM_1299540 PE=4 SV=1	GO:0005737GO:0003824GO:0005515GO:0009072
Manes.03G171200.1		0.806139	4.41399e-08		Pyruvate kinase isozyme A, chloroplastic OS=Nicotiana tabacum PE=2 SV=1	GO:0000287GO:0004743GO:0030955GO:0006096GO:0006094GO:0006144GO:0015976EC:2.7.1.40
Manes.01G240500.1		0.805008	4.76496e-08
Manes.03G203800.1	MIG-like	0.804304	4.99634e-08	DELLA RGL2, OS=Ricinus communis GN=RCOM_1000430 PE=4 SV=1	DELLA RGL2, OS=Ricinus communis GN=RCOM_1000430 PE=4 SV=1	GO:0006351GO:0006355
Manes.09G118700.1		0.804194	5.03351e-08		Beta-hexosaminidase OS=Jatropha curcas GN=JCGZ_05249 PE=3 SV=1	GO:0004563GO:0005975GO:0001575GO:0006027GO:0006040EC:3.2.1.52EC:3.2.1
Manes.04G034400.1		0.804047	5.08332e-08
Manes.12G000800.2		0.804019	5.09277e-08
Manes.06G154100.1		0.803311	5.33994e-08
Manes.12G054900.1		0.802875	5.49749e-08		Glycosyltransferase OS=Ricinus communis GN=RCOM_0100880 PE=3 SV=1	GO:0016758GO:0008152
Manes.01G175600.1		0.802581	5.60651e-08		Chlorophyll A B binding , OS=Ricinus communis GN=RCOM_0483250 PE=4 SV=1	GO:0016020GO:0009765
Manes.10G092900.1		0.802562	5.61346e-08		Disease resistance family LRR family , OS=Theobroma cacao GN=TCM_025511 PE=4 SV=1	GO:0005515
Manes.08G099700.1		0.802163	5.76442e-08		Nucleic acid binding , OS=Ricinus communis GN=RCOM_1438700 PE=4 SV=1	GO:0003676GO:0046872
Manes.02G183500.1		0.801802	5.90387e-08		Alliin lyase, OS=Ricinus communis GN=RCOM_0962110 PE=4 SV=1	GO:0016846
Manes.17G081000.1		0.801492	6.02627e-08		Phosphoglucomutase, OS=Ricinus communis GN=RCOM_0628900 PE=3 SV=1	GO:0000287GO:0016868GO:0005975
Manes.S020500.1		0.801454	6.04147e-08		50S ribosomal L29, chloroplast, OS=Ricinus communis GN=RCOM_0178160 PE=3 SV=1	GO:0005840GO:0003735GO:0006412GO:0042254
Manes.06G060400.1		0.801243	6.12636e-08		Cationic amino acid transporter 1 family OS=Populus trichocarpa GN=POPTR_0015s14180g PE=4 SV=2	GO:0016020GO:0015171GO:0003333
Manes.01G089500.1		0.800822	6.29884e-08		Rhicadhesin receptor, OS=Ricinus communis GN=RCOM_0121080 PE=4 SV=1	GO:0030145GO:0045735
Manes.12G075900.2		0.800538	6.41785e-08		Syntaxin of plants 122 OS=Medicago truncatula GN=MTR_2g088700 PE=4 SV=2	GO:0016020GO:0005515GO:0016192
Manes.06G132200.1		0.800215	6.55545e-08
Manes.01G090300.1		0.800124	6.59477e-08		NAC transcription factors 41 OS=Manihot esculenta PE=2 SV=1	GO:0003677GO:0006355
Manes.10G003800.1		0.799891	6.69622e-08		Phosphate transporter OS=Manihot esculenta GN=PT1 7 PE=2 SV=1	GO:0016021GO:0005315GO:0006817GO:0055085
Manes.14G109400.1	FatM2	0.799818	6.72805e-08	FatM*	Palmitoyl-acyl carrier thioesterase OS=Ricinus communis GN=RCOM_0577730 PE=4 SV=1	GO:0016790GO:0006633
Manes.15G054400.1		0.799529	6.85662e-08		Purple acid phosphatase OS=Manihot esculenta GN=PAP15-1 PE=2 SV=1	GO:0003993GO:0046872GO:0006771GO:0019497EC:3.1EC:3.1.3.41EC:3.1.3.2
Manes.02G212000.1		0.79937	6.92848e-08
Manes.11G117200.1		0.799093	7.05495e-08		Receptor serine threonine kinase, OS=Ricinus communis GN=RCOM_0574930 PE=3 SV=1	GO:0004672GO:0005524GO:0006468
Manes.14G132400.1		0.798952	7.12026e-08		Heme oxygenase (Fragment) OS=Betula platyphylla GN=HO1 PE=4 SV=1	GO:0004392GO:0006788GO:0015994EC:1.14.99.3
Manes.01G043000.1		0.798298	7.42943e-08		Polyketide cyclase dehydrase and lipid transport superfamily OS=Theobroma cacao GN=TCM_015508 PE=4 SV=1	GO:0008289
Manes.17G122900.1		0.798175	7.48908e-08		Serine-threonine kinase, plant-type, OS=Ricinus communis GN=RCOM_0851230 PE=4 SV=1	GO:0004672GO:0005524GO:0006468
Manes.13G050100.1		0.798156	7.49825e-08		ER lumen retaining receptor, OS=Ricinus communis GN=RCOM_1417710 PE=4 SV=1	GO:0016021GO:0046923GO:0006621GO:0005783
Manes.10G048500.1		0.798057	7.54699e-08		Hevamine-A, OS=Ricinus communis GN=RCOM_0481320 PE=3 SV=1	GO:0004553GO:0005975
Manes.07G023500.1		0.798003	7.57329e-08
Manes.14G082400.1		0.797971	7.58889e-08
Manes.11G154300.1		0.797118	8.01969e-08		Lysosomal Pro-X carboxypeptidase, OS=Ricinus communis GN=RCOM_0476170 PE=4 SV=1	GO:0008236GO:0006508
Manes.18G106800.1		0.796812	8.17926e-08		Beta-galactosidase OS=Ricinus communis GN=RCOM_1331090 PE=3 SV=1	GO:0004553GO:0030246GO:0005975
Manes.16G020800.2		0.796731	8.22212e-08		Riboflavin kinase fmn adenylyltransferase, OS=Ricinus communis GN=RCOM_1095830 PE=4 SV=1	GO:0008531GO:0016787GO:0009231EC:2.7.1.26
Manes.01G152700.1		0.7956	8.84162e-08		Anter-specific proline-rich APG, OS=Ricinus communis GN=RCOM_0871490 PE=4 SV=1	GO:0016788
Manes.13G125700.1		0.795424	8.94163e-08		DUF827 family OS=Medicago truncatula GN=MTR_8g079700 PE=4 SV=1	GO:0008152
Manes.12G150800.1		0.794576	9.43863e-08
Manes.01G144000.1		0.794228	9.64947e-08
Manes.17G091500.1		0.794225	9.65145e-08		Peptide transporter, OS=Ricinus communis GN=RCOM_0776160 PE=3 SV=1	GO:0016020GO:0005215GO:0006857
Manes.12G075800.1		0.793553	1.00715e-07
Manes.14G082500.1		0.792541	1.07359e-07
Manes.08G057900.1		0.792449	1.07983e-07		F-box family , OS=Theobroma cacao GN=TCM_015593 PE=4 SV=1	GO:0005515
Manes.05G040000.1		0.791802	1.12464e-07		AP2 ERF domain-containing transcription factor OS=Theobroma cacao GN=TCM_005425 PE=4 SV=1	GO:0003677GO:0003700GO:0006355GO:0005667GO:0045449
Manes.07G124900.1		0.791659	1.13476e-07
Manes.13G079500.1		0.790745	1.20142e-07		Fatty acid amide hydrolase OS=Theobroma cacao GN=TCM_001610 PE=4 SV=1	GO:0016884
Manes.08G095500.1		0.790734	1.20225e-07		Transcription factor, OS=Ricinus communis GN=RCOM_0847570 PE=4 SV=1	GO:0006351GO:0006355
Manes.08G152800.1		0.790207	1.24239e-07		Hsp40 cysteine-rich domain superfamily isoform 1 OS=Theobroma cacao GN=TCM_025816 PE=4 SV=1	GO:0031072GO:0051082
Manes.17G071700.1		0.789294	1.3147e-07		(S)-2-hydroxy-acid oxidase, OS=Ricinus communis GN=RCOM_0631490 PE=4 SV=1	GO:0010181GO:0016491GO:0055114
Manes.16G122800.1		0.789128	1.32828e-07		kinase, OS=Ricinus communis GN=RCOM_0923740 PE=4 SV=1	GO:0004672GO:0005524GO:0006468
Manes.18G027800.1		0.78901	1.33804e-07		Glucose-6-phosphate isomerase OS=Gossypium raimondii GN=B456_002G128400 PE=3 SV=1	GO:0004347GO:0006094GO:0006096GO:0005982GO:0005985GO:0006098EC:5.3.1.9
Manes.07G045700.1		0.788851	1.35123e-07		Kinase, OS=Ricinus communis GN=RCOM_0818440 PE=3 SV=1	GO:0004672GO:0005524GO:0030246GO:0006468
Manes.11G070300.1		0.786842	1.52858e-07		Wall associated kinase-like 6, OS=Theobroma cacao GN=TCM_021128 PE=4 SV=1	GO:0016021GO:0004674GO:0005509GO:0005524GO:0030247GO:0006468GO:0009069EC:2.7.11
Manes.18G080200.1		0.786414	1.56897e-07		Nramp transporter OS=Theobroma cacao GN=TCM_035174 PE=3 SV=1	GO:0016020GO:0005215GO:0006810
Manes.11G137300.1		0.785646	1.64398e-07		Chitinase 1, OS=Ricinus communis GN=RCOM_1264000 PE=3 SV=1	GO:0004553GO:0005975
Manes.13G023400.1		0.784887	1.72131e-07		NAD(P)-linked oxidoreductase superfamily OS=Theobroma cacao GN=TCM_010537 PE=4 SV=1	GO:0016491GO:0055114
Manes.05G109000.1		0.784647	1.74646e-07		Triose phosphate phosphate translocator, chloroplast, OS=Ricinus communis GN=RCOM_1620950 PE=4 SV=1	GO:0016021GO:0005215GO:0006810
Manes.12G154300.1		0.784056	1.8098e-07		Chitinase 1, OS=Ricinus communis GN=RCOM_1461650 PE=3 SV=1	GO:0004553GO:0005975
Manes.03G123000.1		0.783677	1.85143e-07		Multidrug resistance 1, 2, OS=Ricinus communis GN=RCOM_0182670 PE=4 SV=1	GO:0016021GO:0005524GO:0042626GO:0055085EC:3.6.1EC:3.6.1.3EC:3.6.1.15
Manes.18G060600.1		0.783302	1.89359e-07		Glucose-6-phosphate isomerase OS=Jatropha curcas GN=JCGZ_15868 PE=3 SV=1	GO:0004347GO:0006094GO:0006096GO:0005982GO:0005985GO:0006098EC:5.3.1.9
Manes.11G100500.1		0.782065	2.03883e-07		Zinc finger , OS=Ricinus communis GN=RCOM_0615800 PE=4 SV=1	GO:0016788
Manes.10G001600.1		0.781871	2.06252e-07
Manes.01G119000.1		0.780949	2.17853e-07		kDa heat shock, peroxisomal OS=Gossypium arboreum GN=F383_20662 PE=3 SV=1	GO:0005782GO:0006457GO:0009644GO:0042542
Manes.15G185100.1		0.780306	2.26286e-07		Phosphoribulokinase OS=Ricinus communis GN=RCOM_1316960 PE=3 SV=1	GO:0005524GO:0008974GO:0005975GO:0015976EC:2.7.1.19
Manes.03G193500.1		0.780239	2.2719e-07		Potassium transporter OS=Ricinus communis GN=RCOM_0238060 PE=3 SV=1	GO:0016020GO:0015079GO:0071805
Manes.01G062100.1		0.780145	2.28454e-07
Manes.10G070000.1		0.779933	2.31317e-07		Glycosyltransferase OS=Ricinus communis GN=RCOM_0811180 PE=3 SV=1	GO:0016758GO:0008152
Manes.08G128100.1		0.779773	2.33506e-07		Zeta-carotene desaturase OS=Jatropha curcas GN=JCGZ_23468 PE=3 SV=1	GO:0016719GO:0016117GO:0055114GO:0006694EC:1.14.99.30
Manes.06G080100.1		0.779429	2.3828e-07
Manes.01G221400.1		0.77892	2.45514e-07		Alpha beta-Hydrolases superfamily OS=Theobroma cacao GN=TCM_004689 PE=4 SV=1	GO:0003824
Manes.02G027500.1		0.778843	2.46613e-07		1-acylglycerophosphocholine O-acyltransferase OS=Vernicia fordii PE=2 SV=1	GO:0005576GO:0016021GO:0005509GO:0047184GO:0030500GO:0031214GO:0042967GO:0046486EC:2.3.1.23EC:2.3.1
Manes.05G161300.1		0.778256	2.55232e-07
Manes.15G088600.1		0.778065	2.58097e-07		phosphatase 2c, OS=Ricinus communis GN=RCOM_0201140 PE=4 SV=1	GO:0004722GO:0006470GO:0008287EC:3.1.3.16EC:3.1EC:3.1.3.41
Manes.12G004900.1		0.777752	2.62844e-07		Carboxypeptidase OS=Jatropha curcas GN=JCGZ_18035 PE=3 SV=1	GO:0004185GO:0006508EC:3.4.21EC:3.4.16
Manes.05G003800.1		0.777401	2.68272e-07
Manes.15G037300.1		0.777347	2.69107e-07		Glu protease inhibitor, OS=Ricinus communis GN=RCOM_0908810 PE=4 SV=1	GO:0004867GO:0009611
Manes.01G069500.1		0.777296	2.69917e-07		Phospholipase D OS=Jatropha curcas GN=JCGZ_20700 PE=3 SV=1	GO:0016020GO:0004630GO:0005509GO:0005515GO:0046470GO:0009395EC:3.1EC:3.1.4.4EC:3.1.1
Manes.06G117800.1		0.777098	2.73029e-07		Adenylate kinase 1, OS=Ricinus communis GN=RCOM_1506690 PE=3 SV=1	GO:0004017GO:0005524GO:0006144GO:0046034EC:2.7.4.3
Manes.01G264600.1		0.776928	2.75735e-07		Cytochrome P450, OS=Ricinus communis GN=RCOM_1612550 PE=3 SV=1	GO:0005506GO:0016705GO:0020037GO:0055114
Manes.01G199200.1		0.7769	2.76192e-07		Nucleic acid binding , OS=Ricinus communis GN=RCOM_0993110 PE=4 SV=1	GO:0003676GO:0046872
Manes.03G098000.1		0.776369	2.8481e-07		DNA binding , OS=Ricinus communis GN=RCOM_1361210 PE=4 SV=1	GO:0003677GO:0003700GO:0006355GO:0005667GO:0045449
Manes.12G054700.1		0.776078	2.89636e-07		Glycosyltransferase OS=Ricinus communis GN=RCOM_0100870 PE=3 SV=1	GO:0016758GO:0008152
Manes.02G117500.1		0.775748	2.95215e-07
Manes.05G075300.1		0.775199	3.04691e-07		Receptor kinase-related family OS=Theobroma cacao GN=TCM_004410 PE=4 SV=1	GO:0016301GO:0016310
Manes.01G221700.1		0.774547	3.16318e-07		Pectinesterase OS=Ricinus communis GN=RCOM_1179070 PE=4 SV=1	GO:0005618GO:0004857GO:0030599GO:0042545GO:0005982GO:0005985EC:3.1.1.11EC:3.1.1.1
Manes.15G125000.1		0.774155	3.23496e-07
Manes.14G013500.1		0.77409	3.24697e-07		Inactive kinase OS=Morus notabilis GN=L484_006460 PE=4 SV=1	GO:0004672GO:0005524GO:0006468
Manes.05G200100.1		0.773587	3.34163e-07
Manes.13G041400.1		0.773585	3.3419e-07		AP2 ERF domain-containing transcription factor, OS=Theobroma cacao GN=TCM_015579 PE=4 SV=1	GO:0003677GO:0003700GO:0006355GO:0005667GO:0045449
Manes.09G094700.1		0.772566	3.54147e-07		Kinase, OS=Ricinus communis GN=RCOM_0373000 PE=3 SV=1	GO:0004672GO:0005524GO:0030246GO:0006468
Manes.10G153300.2		0.772068	3.6427e-07
Manes.09G109800.1		0.771634	3.73333e-07		Transcription factor, OS=Ricinus communis GN=RCOM_0847570 PE=4 SV=1	GO:0006351GO:0006355
Manes.05G097400.1	WRI5a	0.771417	3.7792e-07	Integrase-type DNA-binding superfamily	Integrase-type DNA-binding superfamily OS=Theobroma cacao GN=TCM_011797 PE=4 SV=1	GO:0003677GO:0003700GO:0006355GO:0007275GO:0005667GO:0045449
Manes.05G082400.1		0.770766	3.9204e-07		Chloroplast inner envelope , OS=Ricinus communis GN=RCOM_0990980 PE=4 SV=1	GO:0008168GO:0032259
Manes.01G270900.1		0.770657	3.94461e-07		Malate dehydrogenase, cytoplasmic OS=Oryza sativa japonica GN=Os10g0478200 PE=1 SV=3	GO:0030060GO:0005975GO:0006108GO:0006090GO:0019643GO:0046487EC:1.1.1.37
Manes.10G133200.1		0.769308	4.25407e-07		F-box and associated interaction domains-containing , isoform 1 OS=Theobroma cacao GN=TCM_031361 PE=4 SV=1	GO:0005515
Manes.15G066100.1		0.769176	4.28569e-07		Benzoate carboxyl methyltransferase, OS=Ricinus communis GN=RCOM_0546890 PE=4 SV=1	GO:0008168
Manes.03G207600.1		0.769005	4.32676e-07
Manes.15G057700.1		0.767995	4.57664e-07		Organic anion transporter, OS=Ricinus communis GN=RCOM_0523300 PE=4 SV=1	GO:0005576GO:0016021GO:0005509GO:0008643GO:0030500GO:0031214GO:0055085
Manes.14G104000.1		0.767764	4.63556e-07		Acyl- thioesterase, OS=Ricinus communis GN=RCOM_1308960 PE=4 SV=1	GO:0006950
Manes.14G126800.2		0.767741	4.64151e-07		UDP-glucose 4-epimerase, OS=Ricinus communis GN=RCOM_0771330 PE=3 SV=1	GO:0003978GO:0006012GO:0009225EC:5.1.3.2
Manes.06G118200.1		0.767659	4.66262e-07		Polcalcin Jun o, OS=Ricinus communis GN=RCOM_1506610 PE=4 SV=1	GO:0005509
Manes.09G064500.1		0.767497	4.70455e-07		Ankyrin repeat family isoform 1 OS=Theobroma cacao GN=TCM_037823 PE=4 SV=1	GO:0005515
Manes.12G140800.1		0.767431	4.72198e-07		Flavonoid 3-hydroxylase, OS=Ricinus communis GN=RCOM_0193830 PE=3 SV=1	GO:0005506GO:0016705GO:0020037GO:0055114
Manes.10G048400.1		0.76606	5.09248e-07		Hevamine-A, OS=Ricinus communis GN=RCOM_0481320 PE=3 SV=1	GO:0004553GO:0005975
Manes.15G126800.1		0.765974	5.1168e-07		Spore coat , OS=Ricinus communis GN=RCOM_1289060 PE=4 SV=1	GO:0005507GO:0016491GO:0055114
Manes.02G186900.1		0.76452	5.54039e-07		Oxidoreductase, OS=Ricinus communis GN=RCOM_0297690 PE=4 SV=1	GO:0016491
Manes.02G030900.1		0.764487	5.55065e-07		Hydroxymethylglutaryl- synthase OS=Hevea brasiliensis GN= 2 PE=2 SV=1	GO:0004421GO:0008299GO:0006084GO:0006550GO:0006552GO:0006574GO:0046950EC:2.3.3.10
Manes.04G160700.1		0.763652	5.80861e-07		Lipoyl synthase, chloroplastic OS=Ostreococcus lucimarinus (strain CCE9901) GN=LIP1P PE=3 SV=1	GO:0009507GO:0016992GO:0051539GO:0009107EC:2.8.1.8EC:6.3.4
Manes.11G072000.1		0.76311	5.98193e-07		Acetyl- synthetase, OS=Ricinus communis GN=RCOM_1443610 PE=3 SV=1	GO:0003987GO:0016208GO:0019427GO:0006094GO:0006096GO:0019643EC:6.2.1.1
Manes.11G011900.1		0.762456	6.19724e-07		RING-H2 finger ATL1M, OS=Ricinus communis GN=RCOM_0333360 PE=4 SV=1	GO:0005515GO:0008270
Manes.02G061700.1		0.761326	6.58601e-07
Manes.03G016700.1		0.760554	6.86424e-07		Overexpressor of cationic peroxidase 3, OS=Theobroma cacao GN=TCM_038389 PE=4 SV=1	GO:0050896
Manes.10G001900.1		0.760453	6.90144e-07		Lung seven transmembrane receptor family , expressed isoform 1 OS=Theobroma cacao GN=TCM_045468 PE=4 SV=1	GO:0016021
Manes.14G023900.1		0.759762	7.1606e-07		C2 domain OS=Medicago truncatula GN=MTR_6g045643 PE=2 SV=1	GO:0005515
Manes.18G062600.1		0.759731	7.17246e-07		Purine transporter, OS=Ricinus communis GN=RCOM_1038370 PE=4 SV=1	GO:0016021GO:0005215GO:0006810
Manes.01G038200.1		0.758174	7.7907e-07		Cytochrome b5 isoform Cb5-A OS=Vernicia fordii PE=2 SV=1	GO:0020037
Manes.05G123800.1		0.75725	8.17992e-07
Manes.15G008600.1		0.757073	8.25688e-07		Major pollen allergen Car b 1 OS=Theobroma cacao GN=TCM_021279 PE=4 SV=1	GO:0006952GO:0009607
Manes.16G038700.1		0.755142	9.13579e-07
Manes.14G062800.1		0.754908	9.24779e-07		Short-chain dehydrogenase, OS=Ricinus communis GN=RCOM_1509600 PE=3 SV=1	GO:0016630GO:0055114GO:0015995GO:0019685EC:1.3.1.33
Manes.15G091900.1		0.754594	9.40016e-07		Malate dehydrogenase OS=Jatropha curcas GN=JCGZ_14703 PE=3 SV=1	GO:0030060GO:0005975GO:0006108GO:0006090GO:0019643GO:0046487EC:1.1.1.37
Manes.08G092300.1		0.753753	9.81972e-07		Rhodanese-like domain-containing family OS=Populus trichocarpa GN=POPTR_0006s10150g PE=4 SV=1	GO:0009534GO:0009941GO:0046872
Manes.07G108400.1		0.753509	9.9443e-07		kinase APK1B, chloroplast, OS=Ricinus communis GN=RCOM_0469970 PE=4 SV=1	GO:0004672GO:0005524GO:0006468
Manes.01G018000.1		0.753197	1.0106e-06		Glycosyltransferase OS=Jatropha curcas GN=JCGZ_10663 PE=3 SV=1	GO:0016758GO:0008152
Manes.11G050500.1		0.751922	1.07923e-06		Gibberellin 3-beta-hydroxylase family OS=Populus trichocarpa GN=POPTR_0001s17680g PE=3 SV=1	GO:0016491GO:0055114
Manes.01G014200.1		0.751291	1.11473e-06		Core-2 I-branching beta-1,6-N-acetylglucosaminyltransferase family OS=Theobroma cacao GN=TCM_012379 PE=4 SV=1	GO:0016020GO:0008375EC:2.4.1
Manes.18G032700.1		0.751142	1.12327e-06		Putative uncharacterized protein OS=Ricinus communis GN=RCOM_1591260 PE=4 SV=1	GO:0042546GO:0045491
Manes.10G098200.1		0.749423	1.22616e-06		Putative uncharacterized protein OS=Vitis vinifera GN=VIT_03s0038g03510 PE=4 SV=1	GO:0009733
Manes.09G132400.1		0.749035	1.25052e-06		Glutathione s-transferase, OS=Ricinus communis GN=RCOM_1516630 PE=3 SV=1	GO:0005515
Manes.13G058100.1		0.748253	1.30097e-06		3-hydroxyisobutyrate dehydrogenase, OS=Ricinus communis GN=RCOM_1211530 PE=4 SV=1	GO:0004616GO:0051287GO:0055114GO:0006098GO:0019521EC:1.1.1.44
Manes.06G116100.1		0.74819	1.30512e-06		Anthranilate N-benzoyltransferase , OS=Ricinus communis GN=RCOM_1507290 PE=4 SV=1	GO:0016747
Manes.02G188800.1		0.747017	1.38452e-06		Chitinase family OS=Populus trichocarpa GN=POPTR_0002s16720g PE=3 SV=1	GO:0004553GO:0005975
Manes.01G048300.1		0.74693	1.39061e-06		Plant self-incompatibility S1 family, OS=Theobroma cacao GN=TCM_006445 PE=4 SV=1	GO:0017183
Manes.05G175300.1		0.746392	1.42859e-06		Cucumisin, OS=Ricinus communis GN=RCOM_1589820 PE=4 SV=1	GO:0004252GO:0006508EC:3.4.21
Manes.15G065200.1		0.745951	1.46047e-06
Manes.03G096600.1		0.74592	1.4627e-06		3-hydroxy-3-methylglutaryl coenzyme A reductase OS=Hevea brasiliensis GN= PE=2 SV=1	GO:0016021GO:0004420GO:0050661GO:0008299GO:0015936GO:0055114GO:0006694EC:1.1.1.34
Manes.02G034100.1		0.745797	1.47172e-06		Cytochrome P450, OS=Ricinus communis GN=RCOM_1679920 PE=3 SV=1	GO:0005506GO:0016705GO:0020037GO:0055114
Manes.14G101100.1		0.745434	1.49863e-06		nitrite transporter OS=Morus notabilis GN=L484_012003 PE=4 SV=1	GO:0016020GO:0005215GO:0006810
Manes.08G163600.1		0.745284	1.50989e-06		Cytochrome P450, OS=Ricinus communis GN=RCOM_1324460 PE=3 SV=1	GO:0005506GO:0016705GO:0020037GO:0055114
Manes.04G041700.1		0.745236	1.51349e-06		Auxin response factor OS=Jatropha curcas GN=JCGZ_26375 PE=3 SV=1	GO:0005634GO:0003677GO:0006355GO:0009725
Manes.03G036100.1		0.745053	1.52735e-06		Eukaryotic initiation factor 4A-15 OS=Glycine soja GN=glysoja_033894 PE=3 SV=1	GO:0003676GO:0005524
Manes.03G198200.1		0.744046	1.60568e-06		Fumarylacetoacetate hydrolase, OS=Ricinus communis GN=RCOM_0681980 PE=4 SV=1	GO:0003824GO:0008152
Manes.05G102500.1		0.743918	1.61587e-06		Ribonuclease t2, OS=Ricinus communis GN=RCOM_0836480 PE=3 SV=1	GO:0003723GO:0033897EC:3.1.31EC:3.1EC:3.1.27EC:3.1.27.1
Manes.07G033600.1		0.743735	1.63057e-06		UDP-glucuronosyltransferase, OS=Ricinus communis GN=RCOM_0824230 PE=4 SV=1	GO:0016758GO:0008152
Manes.12G138500.1		0.743269	1.66853e-06		L-ascorbate oxidase, OS=Ricinus communis GN=RCOM_0984870 PE=4 SV=1	GO:0005576GO:0005507GO:0016491GO:0055114
Manes.02G204600.1	MIG	0.742659	1.71946e-06
Manes.17G036400.1		0.742593	1.72513e-06
Manes.14G125300.1		0.742447	1.7375e-06		Berberine bridge enzyme OS=Hevea brasiliensis GN=BBE1 PE=2 SV=1	GO:0016614GO:0050660GO:0055114
Manes.02G028900.1		0.74082	1.88169e-06		Xylem serine ase 1, OS=Ricinus communis GN=RCOM_1682190 PE=4 SV=1	GO:0004252GO:0006508EC:3.4.21
Manes.18G109500.1		0.740498	1.91153e-06		Acetyl esterase, OS=Ricinus communis GN=RCOM_1043320 PE=4 SV=1	GO:0016787GO:0008152
Manes.11G104700.1		0.740445	1.91651e-06		Gibberellin receptor GID1, OS=Ricinus communis GN=RCOM_0737900 PE=4 SV=1	GO:0016787GO:0008152
Manes.02G028000.1		0.73929	2.02716e-06		Adenosine 3 -phospho 5 -phosphosulfate transporter, OS=Ricinus communis GN=RCOM_1683540 PE=4 SV=1	GO:0055085
Manes.11G004200.1		0.738981	2.05775e-06		Uridine 5 -monophosphate synthase family OS=Populus trichocarpa GN=POPTR_0001s06360g PE=3 SV=1	GO:0004588GO:0004590GO:0006207GO:0044205EC:4.1.1.23EC:2.4.2.10
Manes.03G042100.1		0.738812	2.07468e-06		Serine threonine- kinase PBS1, OS=Ricinus communis GN=RCOM_0711010 PE=4 SV=1	GO:0004672GO:0005515GO:0005524GO:0006468
Manes.S010600.1		0.738587	2.0973e-06		Cytochrome P450, OS=Ricinus communis GN=RCOM_1619720 PE=3 SV=1	GO:0005506GO:0016705GO:0020037GO:0055114
Manes.03G044400.1		0.738587	2.09732e-06		Sucrose synthase OS=Manihot esculenta GN= y1 PE=2 SV=1	GO:0016157GO:0005985GO:0005982EC:2.4.1.13EC:2.4.1
Manes.04G085600.1		0.738439	2.11245e-06		CP2 OS=Hevea brasiliensis PE=2 SV=1	GO:0008234GO:0006508EC:3.4
Manes.15G073000.1		0.738361	2.12034e-06		Cytochrome P450, OS=Ricinus communis GN=RCOM_0585670 PE=3 SV=1	GO:0005506GO:0016705GO:0020037GO:0055114
Manes.10G138500.1		0.738241	2.13269e-06		Cinnamoyl- reductase, OS=Ricinus communis GN=RCOM_0964340 PE=4 SV=1	GO:0003824GO:0050662
Manes.05G194400.1		0.736871	2.27807e-06		Xyloglucan galactosyltransferase KATAMARI1, OS=Ricinus communis GN=RCOM_1304790 PE=4 SV=1	GO:0016757GO:0008152
Manes.09G098900.1		0.736199	2.35255e-06		Tau class glutathione transferase GSTU45 OS=Populus trichocarpa PE=2 SV=1	GO:0005515
Manes.05G065500.1		0.73618	2.35463e-06		Nucleic acid binding , OS=Ricinus communis GN=RCOM_0555270 PE=4 SV=1	GO:0003676GO:0046872
Manes.01G158700.1		0.73597	2.37848e-06		Gibberellin 3-beta-dioxygenase, OS=Ricinus communis GN=RCOM_0613740 PE=3 SV=1	GO:0016491GO:0055114
Manes.06G140800.1		0.735896	2.38683e-06		Serine-threonine kinase, plant-type, OS=Ricinus communis GN=RCOM_1498360 PE=3 SV=1	GO:0004672GO:0005524GO:0006468
Manes.S111500.1		0.734672	2.53012e-06		Receptor 12 OS=Morus notabilis GN=L484_021845 PE=4 SV=1	GO:0005515
Manes.14G019900.1		0.734601	2.53872e-06		Pyruvate kinase OS=Ricinus communis GN=RCOM_1581420 PE=3 SV=1	GO:0000287GO:0004743GO:0030955GO:0006096GO:0006094GO:0006144GO:0015976EC:2.7.1.40
Manes.08G009300.1		0.73359	2.66326e-06		Nitrate transporter, OS=Ricinus communis GN=RCOM_1355110 PE=4 SV=1	GO:0016021GO:0055085
Manes.05G121200.1		0.733493	2.67552e-06		Glycosyltransferase OS=Jatropha curcas GN=JCGZ_10663 PE=3 SV=1	GO:0016758GO:0008152
Manes.09G129800.1		0.73274	2.77227e-06		2 -hydroxy isoflavone dihydroflavonol reductase family OS=Populus trichocarpa GN=POPTR_0002s14840g PE=4 SV=2	GO:0003824GO:0050662
Manes.01G069100.1		0.732671	2.78127e-06		Cucumisin, OS=Ricinus communis GN=RCOM_1683030 PE=4 SV=1	GO:0004252GO:0006508EC:3.4.21
Manes.17G063400.1		0.732259	2.83577e-06		Flavonol synthase flavanone 3-hydroxylase, OS=Ricinus communis GN=RCOM_0635750 PE=3 SV=1	GO:0016491GO:0055114
Manes.01G088000.1		0.731644	2.91884e-06		Ankyrin repeat family OS=Theobroma cacao GN=TCM_015855 PE=4 SV=1	GO:0005515
Manes.01G218200.1		0.731177	2.98337e-06		Beta-glucosidase, OS=Ricinus communis GN=RCOM_1177940 PE=3 SV=1	GO:0004553GO:0005975
Manes.15G089800.1		0.731005	3.00749e-06		D-alanine aminotransferase, OS=Ricinus communis GN=RCOM_0651450 PE=3 SV=1	GO:0003824GO:0008152
Manes.05G024200.2		0.730995	3.00882e-06		Triacylglycerol lipase, OS=Ricinus communis GN=RCOM_0719290 PE=4 SV=1	GO:0006629
Manes.09G050600.2		0.73079	3.03786e-06		short-chain alcohol dehydrogenase family OS=Populus trichocarpa GN=POPTR_0016s07490g PE=3 SV=1	GO:0016491GO:0008152
Manes.01G018100.1		0.7298	3.18129e-06		Glycosyltransferase OS=Jatropha curcas GN=JCGZ_10663 PE=3 SV=1	GO:0016758GO:0008152
Manes.02G120100.1		0.729733	3.19121e-06		Hydrolase, acting on ester bonds, OS=Ricinus communis GN=RCOM_0612060 PE=4 SV=1	GO:0016788
Manes.02G128500.1		0.72946	3.23192e-06		Transcriptional regulator SUPERMAN, OS=Ricinus communis GN=RCOM_0733130 PE=4 SV=1	GO:0003676GO:0046872
Manes.14G099200.1		0.729065	3.29174e-06
Manes.11G048900.1		0.728869	3.32177e-06
Manes.09G050400.1		0.728618	3.36052e-06		Alcohol dehydroge family OS=Populus trichocarpa GN=POPTR_0016s07480g PE=3 SV=1	GO:0016491GO:0008152
Manes.09G053200.1		0.72838	3.39781e-06		Chaperone dnaJ-related isoform 1 OS=Theobroma cacao GN=TCM_022661 PE=4 SV=1	GO:0031072GO:0051082
Manes.10G103900.1		0.728332	3.4053e-06		Dicarboxylate transport OS=Theobroma cacao GN=TCM_007421 PE=4 SV=1	GO:0016020GO:0005215GO:0006814GO:0055085
Manes.09G141100.1		0.728188	3.428e-06		Adenylyl-sulfate kinase OS=Ricinus communis GN=RCOM_1121520 PE=3 SV=1	GO:0004020GO:0005524GO:0000103GO:0006144EC:2.7.1.25
Manes.07G045800.1		0.728045	3.45069e-06		Kinase, OS=Ricinus communis GN=RCOM_0818450 PE=3 SV=1	GO:0004672GO:0005524GO:0030246GO:0006468
Manes.12G061300.1		0.727693	3.50721e-06
Manes.10G149700.1		0.727374	3.55906e-06		Beta-glucosidase, OS=Ricinus communis GN=RCOM_1769070 PE=3 SV=1	GO:0004553GO:0005975
Manes.12G092400.1		0.727247	3.57991e-06		Zinc finger family OS=Populus trichocarpa GN=POPTR_0013s13580g PE=4 SV=1	GO:0005515GO:0008270
Manes.08G155300.1		0.72721	3.58608e-06		Early nodulin 55-2, OS=Ricinus communis GN=RCOM_1321870 PE=4 SV=1	GO:0009055GO:0006118
Manes.02G039400.1		0.726721	3.66744e-06		Glucosyltransferase, OS=Ricinus communis GN=RCOM_1060660 PE=4 SV=1	GO:0016757GO:0008152
Manes.02G111500.1		0.726603	3.68738e-06		Carboxylic ester hydrolase, OS=Ricinus communis GN=RCOM_0871600 PE=4 SV=1	GO:0016788
Manes.02G154900.1		0.72635	3.73045e-06		Phosphoglycerate mutase, OS=Ricinus communis GN=RCOM_1034140 PE=3 SV=1	GO:0004619GO:0006096GO:0006094EC:5.4.2.1
Manes.13G094200.1		0.72626	3.74589e-06		Valine N-monooxygenase 1 OS=Manihot esculenta GN=CYP79D1 PE=1 SV=1	GO:0005506GO:0016705GO:0020037GO:0055114
Manes.04G164200.1	TF80	0.725724	3.83887e-06	GRAS family transcription factor [Medicago truncatula]	Transcription factor, OS=Ricinus communis GN=RCOM_1453680 PE=4 SV=1	GO:0005634GO:0000989
Manes.09G113900.1		0.725707	3.8419e-06		D-alanine-D-alanine ligase, OS=Ricinus communis GN=RCOM_0157020 PE=4 SV=1	GO:0005524GO:0008716GO:0046872GO:0009252GO:0046436EC:6.3.2.4
Manes.13G005300.1		0.725703	3.84251e-06		Isopentenyl diphosphate isomerase OS=Jatropha curcas GN=JCGZ_18028 PE=2 SV=1	GO:0004452GO:0016787GO:0006694GO:0016114EC:5.3.3.2
Manes.07G092400.1		0.725319	3.91046e-06
Manes.08G107600.2		0.725271	3.91898e-06		Cysteine desulfurylase, OS=Ricinus communis GN=RCOM_1436650 PE=4 SV=1	GO:0003824
Manes.07G128900.1		0.724698	4.02265e-06		ATATH9, OS=Ricinus communis GN=RCOM_0339590 PE=4 SV=1	GO:0004672GO:0005215GO:0005524GO:0006468GO:0006810
Manes.16G102000.1		0.723726	4.20408e-06		Transmembrane 9 superfamily member 4 OS=Gossypium arboreum GN=F383_08984 PE=4 SV=1	GO:0016021
Manes.07G116500.1		0.720911	4.77237e-06		Glucan endo-1,3-beta-glucosidase, OS=Ricinus communis GN=RCOM_1207360 PE=3 SV=1	GO:0004553GO:0005975
Manes.03G117200.1		0.720356	4.89218e-06
Manes.14G022500.1		0.720305	4.90344e-06		Polygalacturonase, OS=Ricinus communis GN=RCOM_1582420 PE=3 SV=1	GO:0004650GO:0005982GO:0005985EC:3.2.1.15
Manes.03G142900.1		0.720284	4.90796e-06		Oligopeptide transporter, OS=Ricinus communis GN=RCOM_0523130 PE=4 SV=1	GO:0055085
Manes.15G114100.1		0.719628	5.05359e-06		3-hydroxy-3-methylglutaryl coenzyme A reductase OS=Hevea brasiliensis GN= PE=2 SV=1	GO:0016021GO:0004420GO:0050661GO:0008299GO:0015936GO:0055114GO:0006694EC:1.1.1.34
Manes.01G048500.1		0.719362	5.11391e-06		Beta-1,3-galactosyltransferase sqv-2, OS=Ricinus communis GN=RCOM_1690730 PE=4 SV=1	GO:0016020GO:0008378GO:0006486EC:2.4.1
Manes.02G047900.1		0.719194	5.15226e-06		Myb domain 106 OS=Theobroma cacao GN=TCM_018639 PE=4 SV=1	GO:0003677
g10831.t1		0.719062	5.18239e-06
Manes.16G129300.1		0.71892	5.2153e-06		Chorismate mutase cm2, OS=Ricinus communis GN=RCOM_0920930 PE=4 SV=1	GO:0004106GO:0046417GO:0000162GO:0006571GO:0009094EC:5.4.99.5
Manes.15G121600.1	Gib2-ox	0.718514	5.30999e-06	Gibberellin 2-oxidase OS=Jatropha curcas PE=2 SV=1	Gibberellin 2-oxidase OS=Jatropha curcas PE=2 SV=1	GO:0005506GO:0016491GO:0055114
Manes.14G036400.1		0.718162	5.39346e-06		Tonoplast intrinsic , OS=Ricinus communis GN=RCOM_1500500 PE=3 SV=1	GO:0016020GO:0005215GO:0006810
Manes.02G136900.1		0.717062	5.66174e-06
Manes.09G017600.1		0.716081	5.9113e-06		Carbonic anhydrase, OS=Ricinus communis GN=RCOM_0142200 PE=4 SV=1	GO:0016829GO:0046872GO:0008152
Manes.18G009000.1		0.716003	5.93145e-06		Phospholipase D OS=Ricinus communis GN=RCOM_1599570 PE=3 SV=1	GO:0003824GO:0005515
Manes.15G120800.1		0.715805	5.98311e-06		alpha-1,2-Mannosidase OS=Jatropha curcas GN=JCGZ_04608 PE=3 SV=1	GO:0016020GO:0004571GO:0005509GO:0005975EC:3.2.1.113EC:3.2.1.24EC:3.2.1
Manes.03G152400.1		0.715205	6.14245e-06		Purple acid phosphatase OS=Manihot esculenta GN=PAP23 PE=2 SV=1	GO:0003993GO:0046872GO:0006771GO:0019497EC:3.1EC:3.1.3.41EC:3.1.3.2
Manes.14G095200.1		0.714043	6.46164e-06		Calmodulin, OS=Ricinus communis GN=RCOM_1464230 PE=4 SV=1	GO:0005509
Manes.05G141800.1		0.713625	6.57991e-06		Ubiquitin- ligase, OS=Ricinus communis GN=RCOM_1599830 PE=4 SV=1	GO:0005515
Manes.05G051700.1		0.713548	6.60219e-06		9-cis-epoxycarotenoid dioxygenase, OS=Ricinus communis GN=RCOM_1609330 PE=4 SV=1	GO:0016702GO:0055114EC:1.13.11
Manes.14G174100.1		0.713213	6.69865e-06		CASP OS=Populus trichocarpa GN=POPTR_0012s03720g PE=3 SV=1	GO:0016020
Manes.05G167200.1		0.711937	7.07848e-06		Cytochrome P450, OS=Ricinus communis GN=RCOM_1593110 PE=3 SV=1	GO:0005506GO:0016705GO:0020037GO:0055114
Manes.02G079400.1		0.711192	7.30933e-06		Gamete OS=Medicago truncatula GN=MTR_2g063823 PE=4 SV=1	GO:0005887GO:0042802GO:0009553GO:0009555GO:0009790
Manes.02G185200.1		0.711023	7.36252e-06		Polyadenylate-binding OS=Jatropha curcas GN=JCGZ_09997 PE=3 SV=1	GO:0000166GO:0003723
Manes.09G075100.1		0.710534	7.51875e-06		Sugar transporter family OS=Populus trichocarpa GN=POPTR_0016s01190g PE=3 SV=2	GO:0016021GO:0022891GO:0055085
Manes.06G086300.1		0.710481	7.53578e-06		UDP-glucuronosyltransferase, OS=Ricinus communis GN=RCOM_1470400 PE=4 SV=1	GO:0016758GO:0008152
Manes.09G120900.1		0.710362	7.57434e-06		Cytochrome P450, OS=Ricinus communis GN=RCOM_0126580 PE=4 SV=1	GO:0005506GO:0016705GO:0020037GO:0055114
Manes.03G207000.1		0.709972	7.70159e-06		Enzyme inhibitor, OS=Ricinus communis GN=RCOM_1001340 PE=4 SV=1	GO:0004857
Manes.04G044100.1		0.709097	7.995e-06
Manes.01G110800.1		0.706597	8.8887e-06		Mannose-6-phosphate isomerase OS=Jatropha curcas GN=JCGZ_12990 PE=3 SV=1	GO:0004476GO:0008270GO:0009298GO:0006000GO:0006013EC:5.3.1.8
Manes.14G021800.1		0.705564	9.28365e-06		Polygalacturonase, OS=Ricinus communis GN=RCOM_1582420 PE=3 SV=1	GO:0004650GO:0005982GO:0005985EC:3.2.1.15
Manes.03G027700.1		0.705375	9.35761e-06		Peptidase M28 family isoform 1 OS=Theobroma cacao GN=TCM_037767 PE=4 SV=1	GO:0004180GO:0006508
Manes.13G101600.1		0.705324	9.3779e-06		1-deoxy-D-xylulose 5-phosphate synthase OS=Hevea brasiliensis GN=DXS2 PE=2 SV=1	GO:0008661GO:0016114GO:0006694EC:2.2.1.7
Manes.17G075200.1		0.7044	9.74797e-06
Manes.06G135800.1		0.70412	9.86263e-06		Pectinesterase OS=Jatropha curcas GN=JCGZ_26244 PE=4 SV=1	GO:0005618GO:0004857GO:0030599GO:0042545GO:0005982GO:0005985EC:3.1.1.11EC:3.1.1.1
Manes.13G068600.1		0.704005	9.9101e-06		Cellulose synthase H1 OS=Morus notabilis GN=L484_011922 PE=4 SV=1	GO:0016020GO:0016760GO:0030244GO:0005982GO:0005985GO:0006011EC:2.4.1.12EC:2.4.1
Manes.14G031200.1		0.703283	1.02126e-05		Gibberellin 20-oxidase, OS=Ricinus communis GN=RCOM_1498120 PE=3 SV=1	GO:0005506GO:0016491GO:0055114
Manes.09G049000.1		0.702924	1.03663e-05		Ccr4-associated factor, OS=Ricinus communis GN=RCOM_0225810 PE=4 SV=1	GO:0005634GO:0003676
Manes.02G127000.1		0.702359	1.06121e-05		Metal tolerance B1, isoform 1 OS=Theobroma cacao GN=TCM_041748 PE=4 SV=1	GO:0016021GO:0008324GO:0006812GO:0055085
Manes.18G070800.1		0.702269	1.06521e-05
Manes.09G139400.1		0.701991	1.07755e-05		Beta-D-glucan exohydrolase family OS=Populus trichocarpa GN=POPTR_0013s05230g PE=4 SV=2	GO:0004553GO:0005975
Manes.13G131500.1		0.700975	1.12373e-05		F-box and wd40 domain , OS=Ricinus communis GN=RCOM_0603620 PE=4 SV=1	GO:0005515
Manes.07G100900.1		0.700823	1.13079e-05		WPP domain-associated , OS=Theobroma cacao GN=TCM_043136 PE=4 SV=1	GO:0045454
Manes.02G110000.1		0.700647	1.13899e-05		Serine-threonine kinase, plant-type, OS=Ricinus communis GN=RCOM_0782590 PE=3 SV=1	GO:0004672GO:0005524GO:0006468
Manes.16G014500.1		0.700463	1.14766e-05		Cysteine-rich RLK 30, OS=Theobroma cacao GN=TCM_030104 PE=3 SV=1	GO:0004672GO:0005524GO:0006468
Manes.09G110500.1		0.700196	1.16036e-05
Manes.03G132300.1		0.698801	1.22863e-05		Mitogen-activated kinase kinase kinase, OS=Ricinus communis GN=RCOM_1303640 PE=4 SV=1	GO:0004672GO:0005524GO:0006468
Manes.04G151500.1		0.698636	1.23695e-05		RING-H2 finger ATL1M, OS=Ricinus communis GN=RCOM_0333360 PE=4 SV=1	GO:0005515GO:0008270
Manes.02G043000.1		0.69825	1.25656e-05		Acyl- N-acyltransferase with RING FYVE PHD-type zinc finger , OS=Theobroma cacao GN=TCM_015893 PE=4 SV=1	GO:0005515GO:0008080GO:0008270GO:0042967EC:2.3.1
Manes.11G000100.2		0.698169	1.26073e-05		RPM1 interacting 4, OS=Theobroma cacao GN=TCM_030331 PE=4 SV=1	GO:0005576GO:0005509GO:0030500GO:0031214
Manes.03G203700.1		0.697928	1.27316e-05
Manes.13G005500.1		0.69578	1.38904e-05		N-acetyltransferase, OS=Ricinus communis GN=RCOM_1465100 PE=4 SV=1	GO:0008080GO:0042967EC:2.3.1
Manes.18G007300.1		0.695229	1.4203e-05		Alcohol dehydrogenase, OS=Ricinus communis GN=RCOM_1600190 PE=3 SV=1	GO:0008270GO:0016491GO:0055114
Manes.12G127200.1		0.694448	1.46559e-05		Acyl- sterol acyl transferase 1, OS=Theobroma cacao GN=TCM_005810 PE=4 SV=1	GO:0008374GO:0042967EC:2.3.1
Manes.12G068700.1		0.694383	1.46943e-05		Lipase OS=Populus trichocarpa GN=POPTR_0014s15800g PE=3 SV=2	GO:0016788GO:0006629
Manes.02G081200.1		0.693962	1.49446e-05		NAC transcription factors 1 OS=Manihot esculenta PE=2 SV=1	GO:0003677GO:0006355
Manes.06G002900.1		0.693884	1.49915e-05		Dihydroorotate dehydrogenase, OS=Ricinus communis GN=RCOM_0084140 PE=4 SV=1	GO:0005737GO:0016627GO:0055114
Manes.08G106400.1		0.693819	1.50308e-05		Rhicadhesin receptor, OS=Ricinus communis GN=RCOM_1437110 PE=4 SV=1	GO:0030145GO:0045735
Manes.14G167400.1		0.693505	1.52211e-05
Manes.03G018000.1		0.693215	1.53987e-05
Manes.01G138700.1		0.693195	1.5411e-05		Heavy-metal-associated domain-containing family OS=Populus trichocarpa GN=POPTR_0007s13270g PE=4 SV=1	GO:0046872GO:0030001
Manes.02G089400.1		0.693133	1.54488e-05		Glyoxalase II, OS=Ricinus communis GN=RCOM_1192450 PE=4 SV=1	GO:0004416GO:0009793GO:0009960GO:0006090EC:3.1.2.6
Manes.16G081600.1		0.691208	1.66794e-05		Cytochrome P450, OS=Ricinus communis GN=RCOM_0705970 PE=3 SV=1	GO:0005506GO:0016705GO:0020037GO:0055114
Manes.S011700.1		0.690223	1.7343e-05		Cyclase family OS=Populus trichocarpa GN=POPTR_0001s30890g PE=4 SV=2	GO:0004061GO:0019441GO:0046487EC:3.5.1.9
Manes.05G168300.1		0.689797	1.76368e-05		Cytochrome P450, OS=Ricinus communis GN=RCOM_1592660 PE=3 SV=1	GO:0005506GO:0016705GO:0020037GO:0055114
Manes.01G014600.1		0.688485	1.85712e-05		receptor kinase OS=Glycine soja GN=glysoja_023445 PE=4 SV=1	GO:0004672GO:0005524GO:0006468
Manes.14G035700.1		0.688077	1.88707e-05
Manes.05G072500.1		0.687864	1.90284e-05
Manes.15G005100.1		0.687293	1.94582e-05		DELLA RGL1, OS=Ricinus communis GN=RCOM_1000320 PE=4 SV=1	GO:0006351GO:0006355
Manes.13G142300.1		0.686871	1.9781e-05		Cytochrome P450, OS=Ricinus communis GN=RCOM_1172970 PE=3 SV=1	GO:0005506GO:0016705GO:0020037GO:0055114
Manes.06G156700.1		0.68608	2.03998e-05		High affinity inorganic phosphate transporter OS=Theobroma cacao GN=TCM_015338 PE=4 SV=1	GO:0016021GO:0005315GO:0006817GO:0055085
Manes.06G172800.1		0.685944	2.05083e-05		Gulonolactone oxidase, OS=Ricinus communis GN=RCOM_1575750 PE=4 SV=1	GO:0016614GO:0019139GO:0050660GO:0009690GO:0055114EC:1.5.99.12
Manes.11G070000.1		0.685542	2.08305e-05		Wall associated kinase-like 6, OS=Theobroma cacao GN=TCM_021128 PE=4 SV=1	GO:0016021GO:0004674GO:0005509GO:0005524GO:0030247GO:0006468GO:0009069EC:2.7.11
Manes.06G169000.1		0.684762	2.14701e-05		Beta-glucosidase, OS=Ricinus communis GN=RCOM_1576660 PE=3 SV=1	GO:0004553GO:0005975
Manes.16G038900.1		0.684442	2.17368e-05		Rotenone-insensitive NADH-ubiquinone oxidoreductase, mitochondrial, OS=Ricinus communis GN=RCOM_1062920 PE=4 SV=1	GO:0016491GO:0055114
Manes.09G122100.1		0.683656	2.24057e-05		F-box and associated interaction domains-containing , isoform 1 OS=Theobroma cacao GN=TCM_031361 PE=4 SV=1	GO:0005515
Manes.12G124300.1		0.683341	2.26795e-05		1-deoxy-D-xylulose 5-phosphate synthase OS=Hevea brasiliensis GN=DXS2 PE=2 SV=1	GO:0008661GO:0016114GO:0006694EC:2.2.1.7
Manes.18G144000.2		0.68332	2.26981e-05		Transcription factor, isoform 2 OS=Theobroma cacao GN=TCM_027630 PE=4 SV=1	GO:0003677
Manes.17G095200.1		0.683286	2.27272e-05		oxidoreductase-like family OS=Populus trichocarpa GN=POPTR_0004s15320g PE=3 SV=1	GO:0005506GO:0016491GO:0055114
Manes.04G149100.1		0.683253	2.27564e-05		SAUR-like auxin-responsive family OS=Theobroma cacao GN=TCM_029215 PE=4 SV=1	GO:0009733
Manes.03G138300.1		0.682909	2.30592e-05
Manes.01G092200.1		0.682622	2.33144e-05
Manes.15G081700.1		0.682364	2.35466e-05		D-alanine aminotransferase, OS=Ricinus communis GN=RCOM_0651450 PE=3 SV=1	GO:0003824GO:0008152
Manes.11G135900.1		0.682241	2.36578e-05		binding , OS=Ricinus communis GN=RCOM_0392600 PE=4 SV=1	GO:0000145GO:0006887
Manes.16G117200.1		0.678863	2.69027e-05		Aldehyde dehydrogenase, OS=Ricinus communis GN=RCOM_1053300 PE=3 SV=1	GO:0016620GO:0055114
Manes.05G121800.1		0.678705	2.70642e-05		Serine-threonine kinase, plant-type, OS=Ricinus communis GN=RCOM_0605740 PE=4 SV=1	GO:0004672GO:0005524GO:0006468
Manes.01G045500.1		0.677071	2.87829e-05		Amino acid transporter, OS=Ricinus communis GN=RCOM_1691270 PE=4 SV=1	GO:0016021GO:0015824
Manes.02G016000.1		0.676946	2.89173e-05
Manes.04G005200.1		0.675842	3.01382e-05		Xylem serine ase 1, OS=Ricinus communis GN=RCOM_1279960 PE=4 SV=1	GO:0004252GO:0006508EC:3.4.21
Manes.02G054100.1		0.675464	3.05673e-05		UDP-glucuronosyltransferase, OS=Ricinus communis GN=RCOM_0525650 PE=4 SV=1	GO:0016758GO:0008152
Manes.02G204800.1		0.675363	3.06825e-05
Manes.18G084400.1		0.674993	3.11085e-05		Wall-associated kinase 2, OS=Theobroma cacao GN=TCM_035258 PE=3 SV=1	GO:0004672GO:0005509GO:0005515GO:0005524GO:0030247GO:0006468
Manes.15G003100.1		0.674653	3.15056e-05		Tex -relatedtranscription accessory , OS=Ricinus communis GN=RCOM_1002410 PE=4 SV=1	GO:0005840GO:0003723GO:0003735GO:0006412GO:0042254
Manes.10G088600.1		0.673301	3.31266e-05		Squalene monooxygenase OS=Datura inoxia PE=2 SV=1	GO:0016021GO:0004506GO:0050660GO:0055114GO:0006694GO:0016114EC:1.14.13.132EC:1.14.13
Manes.01G070400.1		0.673103	3.33704e-05		Cucumisin, OS=Ricinus communis GN=RCOM_1682320 PE=4 SV=1	GO:0004252GO:0006508EC:3.4.21
Manes.05G116300.1		0.672882	3.36446e-05		Glycosyltransferase OS=Ricinus communis GN=RCOM_0812330 PE=3 SV=1	GO:0016758GO:0008152
Manes.08G019000.1		0.672763	3.37919e-05		Cytochrome P450, OS=Ricinus communis GN=RCOM_0841080 PE=3 SV=1	GO:0005506GO:0016705GO:0020037GO:0055114
Manes.02G151400.1		0.671858	3.49391e-05		Glycosyltransferase OS=Jatropha curcas GN=JCGZ_15806 PE=3 SV=1	GO:0016758GO:0008152
Manes.12G055000.1		0.670558	3.66478e-05		Glycosyltransferase OS=Ricinus communis GN=RCOM_0100880 PE=3 SV=1	GO:0016758GO:0008152
Manes.13G064200.1		0.670325	3.69623e-05		F-box and associated interaction domains-containing , OS=Theobroma cacao GN=TCM_002226 PE=4 SV=1	GO:0005515
Manes.01G089300.1		0.670257	3.70539e-05		Rhicadhesin receptor, OS=Ricinus communis GN=RCOM_0121080 PE=4 SV=1	GO:0030145GO:0045735
Manes.13G132300.2		0.669837	3.76284e-05
Manes.18G116200.1		0.66947	3.81356e-05		phosphatase 2c, OS=Ricinus communis GN=RCOM_0741970 PE=4 SV=1	GO:0004722GO:0006470GO:0008287EC:3.1.3.16EC:3.1EC:3.1.3.41
Manes.09G084200.1		0.66921	3.84994e-05		ATP binding , OS=Ricinus communis GN=RCOM_1146400 PE=4 SV=1	GO:0006950
Manes.02G188100.1		0.668523	3.94739e-05		ATP synthase delta-subunit OS=Theobroma cacao GN=TCM_032365 PE=3 SV=1	GO:0046933GO:0015986GO:0045259EC:3.6.1EC:3.6.1.3EC:3.6.1.15
Manes.18G080200.2		0.66779	4.05397e-05		Nramp transporter OS=Theobroma cacao GN=TCM_035174 PE=3 SV=1	GO:0016020GO:0005215GO:0006810
Manes.13G013600.1		0.66746	4.10273e-05		DELLA GAI1, OS=Ricinus communis GN=RCOM_1082450 PE=4 SV=1	GO:0006351GO:0006355
Manes.06G104700.1		0.667104	4.15598e-05		1-deoxy-D-xylulose 5-phosphate reductoisomerase OS=Hevea brasiliensis GN=DXR PE=2 SV=1	GO:0005515GO:0030604GO:0046872GO:0070402GO:0008299GO:0055114GO:0006694EC:1.1.1.267
Manes.15G182600.1		0.666569	4.23709e-05
Manes.15G089900.1		0.666399	4.26311e-05		D-alanine aminotransferase, OS=Ricinus communis GN=RCOM_0651450 PE=3 SV=1	GO:0003824GO:0008152
Manes.07G049600.1		0.66632	4.27521e-05		Squalene monooxygenase OS=Theobroma cacao GN=TCM_001441 PE=4 SV=1	GO:0016021GO:0004506GO:0050660GO:0055114GO:0006694GO:0016114EC:1.14.13.132EC:1.14.13
Manes.01G255400.1		0.665591	4.3891e-05		Cysteine synthase OS=Manihot esculenta PE=2 SV=1	GO:0005739GO:0004124GO:0050017GO:0006535GO:0019499GO:0009333EC:4.4.1.9EC:2.5.1.47
Manes.11G148300.1		0.663921	4.65989e-05		Kiwellin OS=Actinidia arguta GN=Kwl1 PE=2 SV=1	GO:0005576GO:0005509GO:0030500GO:0031214
Manes.02G174800.1		0.6634	4.74744e-05		Alcohol dehydrogenase, OS=Ricinus communis GN=RCOM_0138590 PE=3 SV=1	GO:0008270GO:0016491GO:0055114
Manes.13G029700.2		0.662766	4.85589e-05		Serine threonine- kinase fray2 OS=Glycine soja GN=glysoja_022144 PE=4 SV=1	GO:0004672GO:0005524GO:0006468
Manes.15G012200.1		0.662188	4.95684e-05		GTP binding , OS=Ricinus communis GN=RCOM_0681080 PE=4 SV=1	GO:0005525GO:0016817
Manes.04G002400.1		0.660935	5.1818e-05		Germin 1 OS=Populus trichocarpa GN=POPTR_0010s24700g PE=4 SV=1	GO:0030145GO:0045735
Manes.06G156700.2		0.659387	5.47252e-05		High affinity inorganic phosphate transporter OS=Theobroma cacao GN=TCM_015338 PE=4 SV=1	GO:0016021GO:0022857GO:0055085
Manes.06G058400.1		0.659236	5.50164e-05		Rhicadhesin receptor, OS=Ricinus communis GN=RCOM_1336570 PE=4 SV=1	GO:0030145GO:0045735
Manes.06G156300.1		0.656918	5.96654e-05		Ubiquitin-conjugating enzyme E2 10 OS=Morus notabilis GN=L484_011469 PE=3 SV=1	GO:0016874GO:0006301GO:0006635GO:0009407GO:0010286GO:0042023GO:0043161GO:0051510GO:0051788GO:0080129
Manes.11G138700.1		0.655661	6.23295e-05		receptor kinase TMK1 OS=Gossypium arboreum GN=F383_27280 PE=4 SV=1	GO:0004672GO:0005515GO:0005524GO:0006468
Manes.S103300.1		0.655239	6.32471e-05		Glycosyltransferase OS=Jatropha curcas GN=JCGZ_15067 PE=3 SV=1	GO:0016758GO:0008152
Manes.03G153900.1		0.655022	6.37254e-05		Cysteine ase inhibitor OS=Jatropha curcas GN=JCGZ_03032 PE=3 SV=1	GO:0004869
Manes.07G118900.2		0.654998	6.37771e-05		Fringe-related family OS=Populus trichocarpa GN=POPTR_0008s05910g PE=4 SV=1	GO:0016740
Manes.16G004500.1		0.654926	6.39364e-05		ATP binding , OS=Ricinus communis GN=RCOM_0903740 PE=4 SV=1	GO:0004672GO:0005524GO:0006468
Manes.02G225100.1		0.654884	6.40295e-05		Beta-glucosidase, OS=Ricinus communis GN=RCOM_1752040 PE=4 SV=1	GO:0004553GO:0005975
Manes.04G086000.1		0.652488	6.95365e-05		Purple acid phosphatase OS=Ricinus communis GN=RCOM_1449110 PE=3 SV=1	GO:0003993GO:0046872GO:0006771GO:0019497EC:3.1EC:3.1.3.41EC:3.1.3.2
Manes.18G052700.1		0.651982	7.07517e-05		chaperon OS=Castanea sativa PE=2 SV=1	GO:0031072GO:0051082
Manes.07G022700.2		0.651709	7.14169e-05		Non-imprinted in Prader-Willi Angelman syndrome region , OS=Ricinus communis GN=RCOM_1374720 PE=4 SV=1	GO:0016021GO:0015095GO:0015693
Manes.06G056600.1		0.651648	7.1565e-05		Dicyanin OS=Solanum lycopersicum PE=2 SV=1	GO:0009055GO:0006118
Manes.14G173300.1		0.651424	7.21147e-05
Manes.17G085200.1		0.650753	7.37867e-05		Benzoate carboxyl methyltransferase, OS=Ricinus communis GN=RCOM_0598090 PE=4 SV=1	GO:0008168
Manes.15G046400.1		0.650552	7.42926e-05		Calcium ion binding , OS=Ricinus communis GN=RCOM_1217180 PE=4 SV=1	GO:0005509
Manes.08G044800.2		0.649984	7.57422e-05		Omega-6 fatty acid desaturase OS=Hevea brasiliensis GN=FAD PE=2 SV=1	GO:0016717GO:0006629GO:0055114EC:1.14.19
Manes.08G035000.1		0.649413	7.72231e-05		Alcohol dehydroge family OS=Populus trichocarpa GN=POPTR_0006s22290g PE=3 SV=2	GO:0016491GO:0008152
Manes.04G078900.1		0.64566	8.76295e-05		X-intrisic subfamily member 11 OS=Hevea brasiliensis GN=XIP1 1 PE=3 SV=1	GO:0016020GO:0005215GO:0006810
Manes.15G030700.1		0.645407	8.83741e-05		Sugar transporter, OS=Ricinus communis GN=RCOM_0911690 PE=3 SV=1	GO:0016021GO:0022891GO:0055085
Manes.11G092200.1		0.644748	9.03397e-05		Farnesyl-diphosphate farnesyltransferase, OS=Ricinus communis GN=RCOM_1450010 PE=4 SV=1	GO:0005788GO:0016021GO:0004310GO:0004872GO:0008270GO:0010011GO:0051996GO:0009734GO:0006694GO:0016114EC:2.5.1EC:2.5.1.29EC:2.5.1.21
Manes.11G136300.2		0.644748	9.03406e-05
Manes.17G124600.1		0.64448	9.1152e-05		Nitrate transporter, OS=Ricinus communis GN=RCOM_0852180 PE=4 SV=1	GO:0016020GO:0005215GO:0006810
Manes.09G029000.1		0.644196	9.20172e-05		Acyl- :1-acylglycerol-3-phosphate acyltransferase family OS=Populus trichocarpa GN=POPTR_0006s05380g PE=4 SV=1	GO:0016746GO:0008152
Manes.12G138000.1		0.643914	9.28858e-05
Manes.18G124800.1		0.643276	9.48736e-05		binding , OS=Ricinus communis GN=RCOM_0284090 PE=4 SV=1	GO:0005515GO:0008270
Manes.10G088700.1		0.643209	9.50854e-05		Squalene monooxygenase, OS=Ricinus communis GN=RCOM_0402510 PE=4 SV=1	GO:0016021GO:0004506GO:0050660GO:0055114GO:0006694GO:0016114EC:1.14.13.132EC:1.14.13
Manes.17G012000.1		0.643199	9.51167e-05		Putative uncharacterized protein OS=Ricinus communis GN=RCOM_0864910 PE=4 SV=1	GO:0009741
Manes.16G131800.1		0.642518	9.72869e-05		-like transporter family isoform 1 OS=Theobroma cacao GN=TCM_036876 PE=4 SV=1	GO:0016021
Manes.17G040700.1		0.641365	0.000101061		Secretory carrier membrane , OS=Ricinus communis GN=RCOM_1062750 PE=4 SV=1	GO:0016021GO:0015031
Manes.04G077700.1		0.639331	0.000108043		Amidase, OS=Ricinus communis GN=RCOM_0739120 PE=4 SV=1	GO:0016884
Manes.03G180400.1		0.63919	0.000108542		hexose transporter OS=Manihot esculenta PE=2 SV=1	GO:0016021GO:0022891GO:0055085
Manes.10G088900.1		0.638061	0.000112616		Squalene monooxygenase, OS=Ricinus communis GN=RCOM_1329420 PE=4 SV=1	GO:0016021GO:0004506GO:0050660GO:0055114GO:0006694GO:0016114EC:1.14.13.132EC:1.14.13
Manes.14G124400.1		0.637756	0.000113741		Germin 1 OS=Populus trichocarpa GN=POPTR_0011s16610g PE=4 SV=1	GO:0030145GO:0045735
Manes.15G104400.1		0.637184	0.000115875		Peripheral-type benzodiazepine receptor-associated 1 OS=Theobroma cacao GN=TCM_040268 PE=4 SV=1	GO:0005634GO:0003682GO:0008168GO:0032259GO:0000785
Manes.16G046300.1		0.637111	0.00011615		C-type mannose receptor 2 OS=Theobroma cacao GN=TCM_033669 PE=4 SV=1	GO:0009855GO:0009887GO:0010014GO:0010051GO:0010073GO:0048439GO:0048519
Manes.17G020900.1		0.636704	0.000117692
Manes.12G041200.1		0.636316	0.000119181		Uncharacterized protein OS=Jatropha curcas GN=JCGZ_17560 PE=4 SV=1	GO:0009579
Manes.05G150100.1		0.635819	0.000121111		Cytochrome P450, OS=Ricinus communis GN=RCOM_1596820 PE=3 SV=1	GO:0005506GO:0016705GO:0020037GO:0055114
Manes.01G231100.1		0.634622	0.000125878		Gibberellin 2-oxidase, OS=Ricinus communis GN=RCOM_1345790 PE=3 SV=1	GO:0016491GO:0055114
Manes.02G021300.1		0.634271	0.000127307		Ubiquitin-conjugating enzyme h, OS=Ricinus communis GN=RCOM_1687380 PE=3 SV=1	GO:0016874GO:0008152
Manes.18G069600.1		0.633945	0.000128649		Phosphoglycerate mutase, OS=Ricinus communis GN=RCOM_1034140 PE=3 SV=1	GO:0004619GO:0006096GO:0006094EC:5.4.2.1
Manes.04G089200.1		0.633528	0.000130381		-like negative transcriptional regulator family OS=Theobroma cacao GN=TCM_006861 PE=4 SV=1	GO:0032442GO:0055114EC:1.1.1
Manes.18G002400.1		0.63189	0.000137388		Phosphate transporter OS=Manihot esculenta GN=PT1 10 PE=2 SV=1	GO:0016021GO:0022857GO:0055085
Manes.13G061400.3		0.63166	0.000138399		Mutt domain , OS=Ricinus communis GN=RCOM_0304730 PE=4 SV=1	GO:0016787
Manes.01G025100.2		0.630914	0.000141726		Cytochrome P450, OS=Ricinus communis GN=RCOM_1619690 PE=3 SV=1	GO:0005506GO:0016705GO:0020037GO:0055114
Manes.08G084700.2		0.630717	0.000142612		Tropinone reductase, OS=Ricinus communis GN=RCOM_0233850 PE=3 SV=1	GO:0016491GO:0008152
Manes.13G062900.1		0.629219	0.00014954
Manes.03G062600.1		0.628672	0.000152142		Somatic embryogenesis receptor kinase, OS=Ricinus communis GN=RCOM_0803080 PE=3 SV=1	GO:0004672GO:0005524GO:0006468
Manes.09G009700.1		0.628254	0.000154159
Manes.18G047700.1		0.627664	0.000157045		Serine carboxypeptidase, OS=Ricinus communis GN=RCOM_1586890 PE=4 SV=1	GO:0004185GO:0006508EC:3.4.21EC:3.4.16
Manes.01G160100.1		0.62763	0.000157214		Serine-threonine kinase, plant-type, OS=Ricinus communis GN=RCOM_0612660 PE=4 SV=1	GO:0004672GO:0005524GO:0006468
Manes.01G119500.1		0.626645	0.000162146		Glutamine synthetase OS=Hevea brasiliensis PE=2 SV=1	GO:0004356GO:0006542GO:0009252EC:6.3.1EC:6.3.1.2
Manes.02G131000.1		0.626644	0.000162154		Chitin-inducible gibberellin-responsive , OS=Ricinus communis GN=RCOM_0300620 PE=4 SV=1	GO:0006351GO:0006355
Manes.18G042300.1		0.626276	0.000164029		Serine threonine- kinase OS=Jatropha curcas GN=JCGZ_16082 PE=3 SV=1	GO:0004674GO:0005524GO:0006468GO:0048544GO:0009069EC:2.7.11
Manes.07G124800.1		0.625535	0.00016787		Sedoheptulose-1,7-bisphosphatase, chloroplast, OS=Ricinus communis GN=RCOM_0498670 PE=3 SV=1	GO:0042132GO:0006000GO:0006013GO:0006094GO:0006096GO:0006098GO:0015976EC:3.1EC:3.1.3.23EC:3.1.3.11EC:3.1.3.41
Manes.11G026000.1		0.625281	0.000169202
Manes.S091700.2		0.623348	0.000179671		AMP dependent ligase, OS=Ricinus communis GN=RCOM_0351030 PE=4 SV=1	GO:0003824GO:0008152
Manes.05G179800.1		0.62305	0.000181337
Manes.07G111700.1		0.622628	0.000183715
Manes.16G002000.1		0.622036	0.000187101		Ubiquinol oxidase OS=Ricinus communis GN=RCOM_0903090 PE=3 SV=1	GO:0009916GO:0055114GO:0006118EC:1.10.3
Manes.03G039800.1		0.621506	0.000190178		glucan endo-1,3-beta-glucosidase GVI OS=Morus notabilis GN=L484_027370 PE=3 SV=1	GO:0004553GO:0005975
g5008.t1		0.62113	0.000192387
Manes.01G048000.1		0.620515	0.000196056		Serine-threonine kinase, OS=Ricinus communis GN=RCOM_1691050 PE=4 SV=1	GO:0004672GO:0005524GO:0006468
Manes.15G010900.1		0.620315	0.000197256		Epoxide hydrolase, OS=Ricinus communis GN=RCOM_0681990 PE=4 SV=1	GO:0003824
Manes.11G025400.1		0.620191	0.000198006		Cell wall invertase OS=Manihot esculenta GN=CWINV3 PE=2 SV=1	GO:0004553GO:0005975
Manes.02G192100.1		0.619715	0.000200916		50S ribosomal L21, OS=Ricinus communis GN=RCOM_0685950 PE=3 SV=1	GO:0005840GO:0003723GO:0003735GO:0006412GO:0042254
Manes.13G032700.2		0.619575	0.000201774
Manes.11G138000.1		0.617047	0.000217906		Chitinase 1, OS=Ricinus communis GN=RCOM_1440410 PE=3 SV=1	GO:0004553GO:0005975
Manes.12G140900.1		0.616709	0.00022015		Flavonoid 3-hydroxylase, OS=Ricinus communis GN=RCOM_0193830 PE=3 SV=1	GO:0005506GO:0016705GO:0020037GO:0055114
Manes.01G062300.1		0.616666	0.000220433
g1847.t1		0.614304	0.000236696
Manes.12G085400.1		0.614123	0.000237986
Manes.12G054800.1		0.612961	0.000246407		Glycosyltransferase OS=Ricinus communis GN=RCOM_0100880 PE=3 SV=1	GO:0016758GO:0008152
Manes.15G021200.1		0.610232	0.000267239		F-box interaction domain OS=Medicago truncatula GN=MTR_2g021150 PE=4 SV=2	GO:0005515
Manes.03G205000.1		0.610208	0.00026743		ATP citrate lyase subunit B 2 isoform 1 OS=Theobroma cacao GN=TCM_021371 PE=4 SV=1	GO:0046912GO:0008152
Manes.18G030700.1		0.609413	0.000273788		Serine-threonine kinase, plant-type, OS=Ricinus communis GN=RCOM_1593420 PE=4 SV=1	GO:0004672GO:0005524GO:0006468
Manes.12G109200.1		0.608478	0.000281445
Manes.12G029800.1		0.607779	0.000287286		Serine-threonine kinase, plant-type, OS=Ricinus communis GN=RCOM_0527630 PE=4 SV=1	GO:0004672GO:0005524GO:0006468
Manes.16G032800.3		0.606724	0.000296312		MLO OS=Ricinus communis GN=MLO PE=3 SV=1	GO:0016021GO:0006952
Manes.09G075200.1		0.60647	0.000298521		Sugar transporter family OS=Populus trichocarpa GN=POPTR_0006s01640g PE=3 SV=1	GO:0016021GO:0022891GO:0055085
Manes.08G043400.1		0.606447	0.000298719		C1 OS=Cynara cardunculus scolymus GN=Ccrd_018153 PE=4 SV=1	GO:0047134GO:0055114EC:1.8.1.8
Manes.04G112600.1		0.6061	0.000301761
Manes.07G027200.1		0.604297	0.000318028
g8603.t1		0.604167	0.000319227
Manes.S025600.1		0.603649	0.000324054		phosphatase 2c, OS=Ricinus communis GN=RCOM_0553290 PE=4 SV=1	GO:0003824
Manes.11G021600.1		0.602452	0.000335469		RING U-box superfamily , OS=Theobroma cacao GN=TCM_037571 PE=4 SV=1	GO:0005515GO:0008270
Manes.08G095400.1		0.60017	0.000358206
Manes.02G131300.1		0.597766	0.000383617		OSBP(Oxysterol binding )-related 3C isoform 1 OS=Theobroma cacao GN=TCM_041817 PE=3 SV=1	GO:0005829GO:0009610GO:0009644GO:0009697GO:0009863GO:0031348GO:0042542GO:0045087GO:0046482
Manes.07G093400.1		0.597144	0.000390454
Manes.11G021300.1		0.596989	0.000392173		NAD(P)-binding Rossmann-fold superfamily OS=Theobroma cacao GN=TCM_029116 PE=4 SV=1	GO:0009535
g9772.t1		0.596039	0.000402853
Manes.03G194700.1		0.593506	0.000432602		Alanine-tRNA ligases,nucleic acid binding,ligases, forming aminoacyl-tRNA and related compounds,nucleotide binding,ATP binding isoform 1 OS=Theobroma cacao GN=TCM_021201 PE=4 SV=1	GO:0003676GO:0004813GO:0005524GO:0006419GO:0006522GO:0006531EC:6.1.1.7EC:6.1.1
Manes.05G040700.1		0.593489	0.000432805		Major Facilitator Superfamily with SPX (SYG1 Pho81 XPR1) domain-containing OS=Theobroma cacao GN=TCM_005442 PE=4 SV=1	GO:0016021GO:0055085
Manes.18G060900.1		0.591996	0.000451241		14-3-3 , OS=Ricinus communis GN=RCOM_1039090 PE=3 SV=1	GO:0019904
Manes.18G041100.1		0.59168	0.000455235		Cysteine protease CP1 OS=Manihot esculenta PE=2 SV=1	GO:0008234GO:0006508EC:3.4
Manes.12G123500.1		0.5907	0.000467808		Kinase, OS=Ricinus communis GN=RCOM_0231520 PE=3 SV=1	GO:0004672GO:0005524GO:0030246GO:0006468
Manes.07G128700.1		0.590434	0.000471273		Cytochrome P450 superfamily isoform 1 OS=Theobroma cacao GN=TCM_042532 PE=3 SV=1	GO:0005506GO:0016705GO:0020037GO:0055114
Manes.02G073100.1		0.589868	0.000478713
Manes.06G128100.1		0.589529	0.000483226		NFU1 iron-sulfur cluster , mitochondrial OS=Gossypium arboreum GN=F383_09314 PE=4 SV=1	GO:0006950GO:0009628
Manes.05G151400.1		0.589342	0.00048573		DNA binding , OS=Ricinus communis GN=RCOM_1596670 PE=4 SV=1	GO:0003700GO:0043565GO:0006355GO:0005667GO:0045449
Manes.14G021700.1		0.586689	0.000522519		Sterol regulatory element-binding cleavage-activating , OS=Theobroma cacao GN=TCM_015261 PE=4 SV=1	GO:0009507GO:0006796GO:0044238GO:0071704
Manes.03G109700.6		0.586503	0.00052518		Acetylglucosaminyltransferase, OS=Ricinus communis GN=RCOM_0073480 PE=4 SV=1	GO:0016020GO:0008375EC:2.4.1
Manes.04G076300.1		0.585987	0.000532648		Hydroxypyruvate reductase, OS=Ricinus communis GN=RCOM_1112510 PE=3 SV=1	GO:0016616GO:0051287GO:0055114
Manes.18G083300.1		0.585941	0.000533318		Calcium-binding EF-hand family OS=Theobroma cacao GN=TCM_035222 PE=4 SV=1	GO:0005509
Manes.S057300.2		0.585094	0.00054579		Receptor-kinase, OS=Ricinus communis GN=RCOM_0901450 PE=4 SV=1	GO:0004672GO:0005515GO:0005524GO:0006468
Manes.14G139000.1		0.584682	0.000551943		BEL1-like homeodomain 8, OS=Theobroma cacao GN=TCM_038275 PE=4 SV=1	GO:0044424GO:0016853GO:0044267
Manes.06G054800.1		0.583427	0.000571097		Ferredoxin--NADP reductase OS=Jatropha curcas GN=JCGZ_09221 PE=3 SV=1	GO:0016491GO:0055114
Manes.18G028100.1		0.582293	0.000588883
Manes.13G116000.1		0.581154	0.000607253
Manes.14G042100.1		0.580488	0.000618214		Pterin-4-alpha-carbinolamine dehydratase, OS=Ricinus communis GN=RCOM_1502880 PE=4 SV=1	GO:0008124GO:0006729EC:4.2.1.96
Manes.05G096000.1		0.577911	0.000662329		Xaa-Pro aminopeptidase 2 OS=Gossypium arboreum GN=F383_22453 PE=4 SV=1	GO:0009507
Manes.09G119800.1		0.577656	0.000666841
Manes.09G003900.1		0.57761	0.00066766		F-box family isoform 1 OS=Theobroma cacao GN=TCM_024085 PE=4 SV=1	GO:0005515
g8448.t1		0.573091	0.000752306
Manes.03G057000.1		0.570001	0.000815467		Pectinesterase OS=Ricinus communis GN=RCOM_0708490 PE=4 SV=1	GO:0005618GO:0004857GO:0030599GO:0042545GO:0005982GO:0005985EC:3.1.1.11EC:3.1.1.1
Manes.14G063400.1		0.569264	0.000831207
Manes.01G023000.1		0.568273	0.000852797		Tetraspanin11, OS=Theobroma cacao GN=TCM_014462 PE=4 SV=1	GO:0016021
Manes.03G139500.1		0.566834	0.000885022		Cytochrome P450 71D10, OS=Theobroma cacao GN=TCM_030680 PE=3 SV=1	GO:0005506GO:0016705GO:0020037GO:0055114
Manes.11G036700.1		0.566618	0.000889949		DNA-directed RNA polymerase subunit beta OS=Gossypium arboreum GN=F383_11576 PE=4 SV=1	GO:0005576GO:0005768GO:0005802GO:0003899GO:0005509GO:0000394GO:0009086GO:0030500GO:0031214GO:0005730GO:0006144GO:0006206GO:0006351EC:2.7.7.6
Manes.13G123000.2		0.565566	0.000914279		BRASSINOSTEROID INSENSITIVE 1-associated receptor kinase 1, OS=Ricinus communis GN=RCOM_1409840 PE=3 SV=1	GO:0004672GO:0005524GO:0006468
Manes.17G122700.1		0.565442	0.000917191		UDP-glucosyltransferase, OS=Ricinus communis GN=RCOM_0851200 PE=4 SV=1	GO:0016758GO:0008152
Manes.15G062700.1		0.565399	0.000918205
Manes.06G150500.1		0.565007	0.00092744		Arsenite transport , OS=Ricinus communis GN=RCOM_1583060 PE=4 SV=1	GO:0016021GO:0055085
Manes.07G141700.1		0.563772	0.000957143		Hydrolase family OS=Populus trichocarpa GN=POPTR_0019s08980g PE=4 SV=1	GO:0080030GO:0033473GO:0048367EC:3.1.1EC:3.1.1.1
Manes.03G029500.1		0.561974	0.00100185		Gamma glutamyl transpeptidases, OS=Ricinus communis GN=RCOM_1048800 PE=4 SV=1	GO:0003840GO:0006749GO:0006691GO:0006693GO:0019530EC:2.3.2.2
Manes.S024600.1		0.561837	0.00100532		O-methyltransferase, OS=Ricinus communis GN=RCOM_1171380 PE=4 SV=1	GO:0008171GO:0046983EC:2.1.1
Manes.06G095800.1		0.560558	0.00103833		Hypersensitive-induced response OS=Carica papaya PE=2 SV=1	GO:0016020
Manes.01G220400.1		0.560449	0.00104119		Late embryogenesis abundant 5 OS=Populus suaveolens GN=LEA5 PE=2 SV=1	GO:0006950
Manes.S072800.1		0.559622	0.00106308		Receptor-kinase, OS=Ricinus communis GN=RCOM_0901450 PE=4 SV=1	GO:0004672GO:0005515GO:0005524GO:0006468
Manes.14G124500.1		0.556207	0.00115783		Rhicadhesin receptor, OS=Ricinus communis GN=RCOM_1336550 PE=4 SV=1	GO:0030145GO:0045735
Manes.11G136900.1		0.555899	0.00116673
g1150.t1		0.554931	0.00119508
Manes.04G075000.2		0.553632	0.00123407		Synaptotagmin A isoform 4 OS=Theobroma cacao GN=TCM_006636 PE=4 SV=1	GO:0005515GO:0008289
Manes.05G154100.1		0.553181	0.00124785
Manes.05G130700.1		0.550762	0.00132417		Catalase-1 OS=Triticum aestivum GN=CAT1 PE=2 SV=1	GO:0004096GO:0020037GO:0006979GO:0055114GO:0006568GO:0006804GO:0015947EC:1.11.1.7EC:1.11.1.6
Manes.14G040200.2		0.550756	0.00132438		ATP-dependent DNA helicase pcrA, OS=Ricinus communis GN=RCOM_1502610 PE=4 SV=1	GO:0003677GO:0004003GO:0005524GO:0005657EC:3.6.1EC:3.6.1.3EC:3.6.1.15
Manes.13G054900.1		0.549597	0.00136237		Carboxypeptidase OS=Ricinus communis GN=RCOM_1627120 PE=3 SV=1	GO:0004185GO:0006508EC:3.4.21EC:3.4.16
Manes.05G104400.1		0.547452	0.00143521		Calcium ion binding , OS=Ricinus communis GN=RCOM_0837400 PE=4 SV=1	GO:0009654GO:0019898GO:0005509GO:0015979
Manes.09G029500.1		0.547337	0.00143919		Peptidase S41 family isoform 1 OS=Theobroma cacao GN=TCM_024797 PE=4 SV=1	GO:0005515GO:0008236GO:0006508
Manes.10G048300.1		0.547139	0.0014461		Hevamine-A, OS=Ricinus communis GN=RCOM_0481320 PE=3 SV=1	GO:0004553GO:0005975
Manes.06G092200.1		0.541839	0.00164207		Membrane associated ring finger 1,8, OS=Ricinus communis GN=RCOM_1472160 PE=4 SV=1	GO:0008270
Manes.05G104300.1		0.541542	0.00165372		Casparian strip membrane 4 OS=Populus trichocarpa GN=POPTRDRAFT_767048 PE=2 SV=2	GO:0005886GO:0016021
Manes.13G125400.1		0.541348	0.00166133
Manes.18G100700.1		0.540831	0.00168184		Ubiquitin-conjugating enzyme E2, OS=Ricinus communis GN=RCOM_0686090 PE=3 SV=1	GO:0016874GO:0042023GO:0043161GO:0043248GO:0051510GO:0051788
Manes.10G080400.1		0.540664	0.00168853		Histone deacetylase hda2, OS=Ricinus communis GN=RCOM_0174810 PE=4 SV=1	GO:0008270
Manes.10G059600.4		0.539462	0.00173723		Type I inositol polyphosphate 5-phosphatase, OS=Ricinus communis GN=RCOM_0731120 PE=4 SV=1	GO:0046856
Manes.12G025500.1		0.538904	0.00176024		2-phytyl-1,4-beta-naphthoquinone methyltransferase, chloroplastic OS=Gossypium arboreum GN=F383_08091 PE=3 SV=1	GO:0052624GO:0042372EC:2.1.1
Manes.01G063900.1		0.537319	0.00182707		Ccaat-binding transcription factor, OS=Ricinus communis GN=RCOM_1686190 PE=4 SV=1	GO:0046982
Manes.10G043600.1		0.537099	0.00183654
g2938.t1		0.536472	0.00186368
Manes.03G138900.1		0.535931	0.00188739		Cytochrome P450 71D10, OS=Theobroma cacao GN=TCM_030680 PE=3 SV=1	GO:0005506GO:0016705GO:0020037GO:0055114
Manes.12G116500.1		0.533893	0.00197914
Manes.14G060100.1		0.533871	0.00198013		Elongation factor Tu OS=Glycine max GN=GLYMA_05G041900 PE=3 SV=1	GO:0003746GO:0003924GO:0005525GO:0005840GO:0006448EC:3.6.1EC:3.6.1.15
Manes.01G114200.2		0.533843	0.00198144		S-adenosylmethionine-dependent methyltransferase OS=Morus notabilis GN=L484_027120 PE=4 SV=1	GO:0008168
Manes.S080200.2		0.529358	0.00219724		Purple acid phosphatase OS=Manihot esculenta GN=PAP20 PE=2 SV=1	GO:0003993GO:0046872GO:0006771GO:0019497EC:3.1EC:3.1.3.41EC:3.1.3.2
Manes.05G053700.1		0.528966	0.00221706		Non-specific lipid-transfer OS=Ricinus communis GN=RCOM_1608580 PE=3 SV=1	GO:0008289GO:0006869
Manes.03G041000.1		0.527832	0.00227517		Chloroplast, high sulfur B2 OS=Theobroma cacao GN=TCM_037517 PE=4 SV=1	GO:0005834GO:0004871GO:0007186
Manes.17G119800.1		0.526716	0.00233369		Matrixin family , OS=Theobroma cacao GN=TCM_019532 PE=4 SV=1	GO:0031012GO:0004222GO:0005509GO:0008270GO:0006508EC:3.4.24
Manes.18G092600.1		0.526343	0.00235354
Manes.08G173200.1		0.526245	0.00235877		Saposin B domain-containing family OS=Populus trichocarpa GN=POPTR_0006s10790g PE=4 SV=1	GO:0006629
g12931.t1		0.525444	0.00240195
Manes.04G152300.1		0.524465	0.00245565		Plasma membrane ATPase OS=Jatropha curcas GN=JCGZ_24606 PE=3 SV=1	GO:0016021GO:0000166GO:0016887GO:0046872GO:0006754EC:3.6.1EC:3.6.1.3EC:3.6.1.15
Manes.14G018300.1		0.523679	0.00249955		Nodulin 3 family OS=Theobroma cacao GN=TCM_015352 PE=4 SV=1	GO:0016021
Manes.11G159300.1		0.521273	0.00263806		Phosphotyrosine phosphatase (Fragment) OS=Jatropha curcas PE=2 SV=1	GO:0004725GO:0006470GO:0006570EC:3.1.3.16EC:3.1EC:3.1.3.48EC:3.1.3.41
g3603.t1		0.519899	0.00272011
Manes.11G150300.1		0.519319	0.00275542		ATPase, AAA-type, CDC48 OS=Theobroma cacao GN=TCM_042132 PE=3 SV=1	GO:0005524GO:0016787
Manes.17G097300.1		0.519181	0.00276388		COR413-PM2, OS=Ricinus communis GN=RCOM_0938820 PE=4 SV=1	GO:0016021
Manes.11G101300.1		0.518341	0.00281585		Plant U-box 24, OS=Theobroma cacao GN=TCM_041223 PE=4 SV=1	GO:0004842GO:0005488GO:0016567
Manes.01G152800.1		0.518045	0.00283433		Zinc finger , OS=Ricinus communis GN=RCOM_0615800 PE=4 SV=1	GO:0016788
Manes.17G013000.1		0.517818	0.00284862		Acetylornithine deacetylase, OS=Ricinus communis GN=RCOM_0864770 PE=4 SV=1	GO:0016787GO:0008152
Manes.16G107200.1		0.514565	0.00305995		Uncharacterized protein OS=Jatropha curcas GN=JCGZ_07346 PE=4 SV=1	GO:0009505
Manes.12G087600.1		0.514398	0.0030712		Sugar transporter, OS=Ricinus communis GN=RCOM_1175530 PE=3 SV=1	GO:0016021GO:0022891GO:0055085
Manes.15G175800.1		0.512941	0.00317043		Prolyl 4-hydroxylase alpha subunit, OS=Ricinus communis GN=RCOM_0853250 PE=4 SV=1	GO:0005506GO:0016705GO:0031418GO:0055114
Manes.05G071400.1		0.509109	0.00344488		Sugar transporter, OS=Ricinus communis GN=RCOM_0647060 PE=3 SV=1	GO:0016021GO:0022891GO:0055085
g7641.t1		0.505733	0.00370337
Manes.14G038600.1		0.499912	0.00418834		Ubiquitin- ligase, OS=Ricinus communis GN=RCOM_1501670 PE=4 SV=1	GO:0005515
Manes.10G139100.1		0.496784	0.00447079		Alpha-N-acetylglucosaminidase family NAGLU family isoform 1 OS=Theobroma cacao GN=TCM_005845 PE=4 SV=1	GO:0005773GO:0004561GO:0006027EC:3.2.1.50EC:3.2.1
Manes.15G151100.2		0.496305	0.00451542		Serine threonine kinase, OS=Ricinus communis GN=RCOM_1064620 PE=4 SV=1	GO:0004672GO:0005524GO:0006468
Manes.04G052400.1		0.495892	0.0045543
Manes.02G141200.1		0.494576	0.00467989
Manes.09G095000.1		0.494337	0.00470293		Ribulose bisphosphate carboxylase oxygenase activase 1, chloroplast, OS=Ricinus communis GN=RCOM_0233730 PE=4 SV=1	GO:0005524
g6894.t1		0.493941	0.00474146
Manes.16G072900.1		0.493801	0.00475521		Ring finger , OS=Ricinus communis GN=RCOM_0801760 PE=4 SV=1	GO:0005515GO:0008270
Manes.11G144400.1		0.493051	0.00482905		E3 ubiquitin- ligase MGRN1 OS=Morus notabilis GN=L484_007664 PE=4 SV=1	GO:0005515GO:0008270
Manes.05G038800.1		0.488444	0.00530494		BON association 1 OS=Populus trichocarpa GN=POPTR_0002s15670g PE=4 SV=1	GO:0005515
Manes.14G147200.1		0.488124	0.00533938
Manes.01G006400.1		0.487521	0.00540491		Photosystem I reaction center subunit V, chloroplast, OS=Ricinus communis GN=RCOM_0302140 PE=4 SV=1	GO:0009522GO:0016168GO:0015979
Manes.04G016000.4		0.487252	0.00543437		Snf1-kinase beta subunit, plants, OS=Ricinus communis GN=RCOM_0472310 PE=4 SV=1	GO:0005515GO:0009744GO:0043562
Manes.11G094500.1		0.486528	0.00551436		Ascorbate peroxidase OS=Jatropha curcas PE=2 SV=1	GO:0004601GO:0020037GO:0006979GO:0055114GO:0006804EC:1.11.1.7
Manes.16G014200.1		0.485956	0.00557819		Cysteine-rich receptor kinase 29 OS=Morus notabilis GN=L484_006310 PE=3 SV=1	GO:0004672GO:0005524GO:0006468
Manes.15G155400.1		0.483451	0.00586531
Manes.18G049400.1		0.479896	0.00629445
Manes.03G092500.1		0.478017	0.00653193
Manes.02G049200.1		0.477923	0.00654393		WIN1 OS=Populus trichocarpa GN=WIN1L PE=4 SV=1	GO:0003677GO:0003700GO:0006355GO:0005667GO:0045449
Manes.04G164900.3		0.47666	0.00670802		U-box domain-containing 42 OS=Gossypium arboreum GN=F383_00712 PE=4 SV=1	GO:0005515
Manes.11G152300.1		0.474622	0.00698024		Basic helix-loop-helix family OS=Populus trichocarpa GN=POPTR_0009s01100g PE=4 SV=2	GO:0046983
Manes.01G011000.2		0.472567	0.0072641		Chloroplastic group IIA intron splicing facilitator CRS1 OS=Morus notabilis GN=L484_019956 PE=4 SV=1	GO:0003723
Manes.04G008900.1		0.472203	0.00731548		Transcriptional activator DEMETER OS=Morus notabilis GN=L484_020735 PE=4 SV=1	GO:0003824GO:0051539GO:0006284
Manes.09G178900.1		0.471453	0.00742212		Golgi apparatus membrane TVP23 OS=Jatropha curcas GN=JCGZ_23196 PE=3 SV=1	GO:0016021
Manes.13G143500.1		0.470699	0.00753062		AP2 ERF super family OS=Hevea brasiliensis GN=ERF1 PE=2 SV=1	GO:0003677GO:0003700GO:0006355GO:0005667GO:0045449
Manes.01G213300.1		0.46958	0.00769428		Short chain alcohol dehydrogenase, OS=Ricinus communis GN=RCOM_0556780 PE=3 SV=1	GO:0004316GO:0055114GO:0005835GO:0006633GO:0042967EC:2.3.1.85EC:1.1.1.100
Manes.06G153100.1		0.465692	0.00828629		late blight resistance like R1B-19 OS=Glycine soja GN=glysoja_017644 PE=4 SV=1	GO:0046872GO:0030001
Manes.04G110600.1		0.463192	0.008687		Eukaryotic translation initiation factor 3 subunit, OS=Ricinus communis GN=RCOM_0901430 PE=4 SV=1	GO:0005515
Manes.05G206800.1		0.463069	0.00870711		Xylem serine ase 1, OS=Ricinus communis GN=RCOM_0267360 PE=4 SV=1	GO:0004252GO:0006508EC:3.4.21
Manes.18G084600.1		0.461799	0.00891728		transporter, OS=Ricinus communis GN=RCOM_0560040 PE=4 SV=1	GO:0006886
Manes.10G044600.1		0.459761	0.00926354		MLO OS=Ricinus communis GN=MLO PE=3 SV=1	GO:0016021GO:0006952
Manes.03G137100.2		0.458056	0.00956183		EH domain-containing 1 OS=Morus notabilis GN=L484_012457 PE=4 SV=1	GO:0005509GO:0005515GO:0005525
g13947.t1		0.458042	0.00956422
Manes.14G037400.1		0.457966	0.0095777
Manes.15G187700.1		0.455443	0.0100346		07g22700D OS=Brassica napus GN= 07g22700D PE=4 SV=1	GO:0005634GO:0046872
Manes.03G150200.1		0.45238	0.0106139		Peroxisomal 3-keto-acyl- thiolase OS=Hevea brasiliensis GN=PKT1 PE=2 SV=1	GO:0016747GO:0008152
Manes.01G175400.2		0.452158	0.0106569		Urease accessory OS=Populus trichocarpa GN=POPTR_0001s23160g PE=4 SV=1	GO:0016151GO:0006807
Manes.14G118900.1		0.451309	0.010823		Monoxygenase, OS=Ricinus communis GN=RCOM_0009590 PE=4 SV=1	GO:0016491GO:0071949GO:0055114
Manes.06G178400.1		0.445556	0.0120064		Transporter-related family OS=Populus trichocarpa GN=POPTR_0007s15120g PE=4 SV=1	GO:0016021GO:0022857GO:0055085
Manes.11G064300.2		0.441632	0.0128744
Manes.02G052200.1		0.440659	0.0130974		Alpha-1,4 glucan phosphorylase OS=Ricinus communis GN=RCOM_0524530 PE=3 SV=1	GO:0008184GO:0030170GO:0005975EC:2.4.1.1
Manes.09G057800.1		0.439194	0.0134394		Sulfite exporter family isoform 1 OS=Theobroma cacao GN=TCM_022388 PE=4 SV=1	GO:0016021
Manes.15G166800.1		0.438179	0.013681		Glutaredoxin OS=Solanum lycopersicum PE=3 SV=1	GO:0009055GO:0015035GO:0045454GO:0006118
Manes.03G211400.2		0.437831	0.0137646		sugar phosphate phosphate translocator OS=Glycine soja GN=glysoja_045530 PE=4 SV=1	GO:0016021GO:0016779GO:0008152GO:0008643
Manes.S032700.1		0.436907	0.0139886		FAD NAD(P)-binding oxidoreductase family , OS=Theobroma cacao GN=TCM_006596 PE=4 SV=1	GO:0016491GO:0071949GO:0055114
Manes.09G114900.1		0.436264	0.0141461		Alanine:glyoxylate aminotransferase 3 family OS=Populus trichocarpa GN=POPTR_0016s13970g PE=3 SV=2	GO:0008483GO:0030170
Manes.07G067900.1		0.435901	0.0142359		Cyclase family isoform 1 OS=Theobroma cacao GN=TCM_007124 PE=4 SV=1	GO:0004061GO:0019441GO:0046487EC:3.5.1.9
Manes.09G065500.1		0.434332	0.0146288		AMP dependent ligase, OS=Ricinus communis GN=RCOM_1354540 PE=4 SV=1	GO:0003824GO:0008152
g2225.t1		0.433111	0.014941
Manes.14G067600.1		0.432443	0.0151142		Aldehyde dehydrogenase, OS=Ricinus communis GN=RCOM_1511330 PE=3 SV=1	GO:0016620GO:0055114
Manes.05G122500.1		0.431347	0.0154017		Polygalacturonase, OS=Ricinus communis GN=RCOM_1267820 PE=3 SV=1	GO:0004650GO:0005982GO:0005985EC:3.2.1.15
Manes.06G072400.1		0.426512	0.0167256		Leucoanthocyanidin reductase 1 OS=Theobroma cacao GN=TCM_011870 PE=4 SV=1	GO:0000166GO:0033788GO:0055114EC:1.17.1EC:1.17.1.3
g3868.t1		0.423931	0.0174701
Manes.06G121600.1		0.423806	0.0175067		Corticosteroid 11-beta-dehydrogenase, OS=Ricinus communis GN=RCOM_1505480 PE=3 SV=1	GO:0016491GO:0008152
Manes.08G073200.1		0.42261	0.0178615
Manes.01G182200.1		0.422106	0.0180129		Sugar transporter, OS=Ricinus communis GN=RCOM_0911690 PE=3 SV=1	GO:0016021GO:0022891GO:0055085
Manes.02G087800.2		0.422092	0.0180171		Segment polarity dishevelled DVL-3 OS=Gossypium arboreum GN=F383_10086 PE=4 SV=1	GO:0005515
Manes.13G031800.1		0.421164	0.0182985		Potassium transporter OS=Jatropha curcas GN=JCGZ_17717 PE=3 SV=1	GO:0016020GO:0015079GO:0071805
Manes.03G122100.1		0.420868	0.0183889		Transcription factor ILR3 OS=Phaseolus vulgaris GN=PHAVU_005G091000g PE=2 SV=1	GO:0046983
Manes.03G182300.1		0.415538	0.0200835		binding , OS=Ricinus communis GN=RCOM_0913720 PE=4 SV=1	GO:0005515GO:0008270
Manes.05G134100.1		0.414444	0.020447		AMP dependent ligase, OS=Ricinus communis GN=RCOM_1600940 PE=4 SV=1	GO:0003824GO:0008152
Manes.11G119900.1		0.414006	0.0205938		Progesterone 5-beta-reductase 6 OS=Catharanthus roseus PE=2 SV=1	GO:0003824GO:0050662
Manes.S040000.1		0.412935	0.0209569		Serine threonine- kinase OS=Jatropha curcas GN=JCGZ_21325 PE=3 SV=1	GO:0004674GO:0005515GO:0005524GO:0006468GO:0048544GO:0009069EC:2.7.11
Manes.02G169400.1		0.41271	0.0210339		Calcium-binding family OS=Populus trichocarpa GN=POPTR_0005s20590g PE=4 SV=1	GO:0005509
Manes.18G053300.1		0.411373	0.021496		Amino acid transporter, OS=Ricinus communis GN=RCOM_1584750 PE=4 SV=1	GO:0016021
Manes.16G018100.1		0.409677	0.022094		S-locus-specific glyco S6, OS=Ricinus communis GN=RCOM_1228950 PE=4 SV=1	GO:0004672GO:0005524GO:0006468
g5250.t1		0.408917	0.0223665
Manes.07G034100.1		0.408291	0.0225928		Serine-threonine kinase, plant-type, OS=Ricinus communis GN=RCOM_0765200 PE=3 SV=1	GO:0004672GO:0005524GO:0006468
Manes.14G167000.1		0.405295	0.0237031		phosphatase 2c, OS=Ricinus communis GN=RCOM_0264050 PE=4 SV=1	GO:0003824
Manes.03G026300.1		0.403881	0.024242		Zinc finger , OS=Ricinus communis GN=RCOM_1049900 PE=4 SV=1	GO:0005515GO:0008270
Manes.02G114000.1		0.401034	0.0253587		Transducin WD40 repeat-like superfamily isoform 1 OS=Theobroma cacao GN=TCM_000066 PE=4 SV=1	GO:0005515
Manes.03G079600.1		0.399422	0.0260089		ALA-interacting subunit 3 OS=Morus notabilis GN=L484_019243 PE=4 SV=1	GO:0016020
Manes.05G178700.1		0.398965	0.0261958		Cytochrome P450, OS=Ricinus communis GN=RCOM_1588560 PE=3 SV=1	GO:0005506GO:0016705GO:0020037GO:0055114
Manes.13G086300.3		0.394508	0.0280771		Dead box ATP-dependent RNA helicase, OS=Ricinus communis GN=RCOM_1574790 PE=3 SV=1	GO:0003676GO:0005524
Manes.06G061800.1		0.392968	0.028752
Manes.07G128400.1		0.390877	0.0296894
Manes.01G181700.1		0.390149	0.0300215		Serine-pyruvate aminotransferase, OS=Ricinus communis GN=RCOM_0063050 PE=3 SV=1	GO:0003824
Manes.02G182600.2		0.389744	0.0302076		Serine threonine- kinase OS=Theobroma cacao GN=TCM_047079 PE=4 SV=1	GO:0004672GO:0005524GO:0006468
Manes.14G130500.1		0.388942	0.0305789		Mutt nudix hydrolase, OS=Ricinus communis GN=RCOM_0221070 PE=3 SV=1	GO:0016787GO:0046872
g589.t1		0.388688	0.0306975
g519.t1		0.385739	0.0320992
g4579.t1		0.384996	0.0324603
Manes.02G067600.1		0.384186	0.0328579		Regulator of Vps4 activity in the MVB pathway , OS=Theobroma cacao GN=TCM_019471 PE=4 SV=1	GO:0015031
Manes.07G029000.1		0.379378	0.0353		Mitogen-activated kinase kinase kinase 1 OS=Glycine soja GN=glysoja_018426 PE=4 SV=1	GO:0004672GO:0004842GO:0005515GO:0005524GO:0006468GO:0016567
Manes.09G118400.1		0.378354	0.0358388		Vacuolar sorting receptor 1, OS=Ricinus communis GN=RCOM_1057980 PE=4 SV=1	GO:0005509
Manes.12G037400.1		0.377197	0.0364554		Serine-threonine kinase, plant-type, OS=Ricinus communis GN=RCOM_1494400 PE=3 SV=1	GO:0004672GO:0005524GO:0006468
Manes.04G105500.1		0.376594	0.0367797
Manes.01G150900.1		0.374966	0.0376681		Mss4 OS=Cynara cardunculus scolymus GN=Ccrd_012870 PE=4 SV=1	GO:0033743GO:0055114EC:1.8.4EC:1.8.4.12
g2355.t1		0.373777	0.0383277
g7620.t1		0.372568	0.0390081
Manes.13G056200.2		0.3703	0.0403102		Transporter, OS=Ricinus communis GN=RCOM_1628250 PE=4 SV=1	GO:0004839GO:0006914GO:0031396
Manes.14G021900.1		0.369419	0.0408253		Metal ion binding , OS=Ricinus communis GN=RCOM_2072230 PE=4 SV=1	GO:0046872GO:0030001
Manes.05G151200.1		0.368703	0.0412475		Regulator of chromosome condensation family OS=Populus trichocarpa GN=POPTR_0002s02810g PE=4 SV=1	GO:0003677GO:0016874GO:0000278GO:0007032GO:0008152GO:0051301
g7602.t1		0.368299	0.0414875
Manes.02G173000.1		0.368114	0.0415977		Transmembrane , OS=Medicago truncatula GN=MTR_3g088975 PE=4 SV=1	GO:0016021
g9439.t1		0.366873	0.0423435
Manes.01G181700.2		0.364358	0.0438876		Serine-pyruvate aminotransferase, OS=Ricinus communis GN=RCOM_0063050 PE=3 SV=1	GO:0003824
g11721.t1		0.364272	0.0439411
g9522.t1		0.35903	0.047307
Manes.15G101000.2		0.355111	0.0499548		Ubiquitin- ligase, OS=Ricinus communis GN=RCOM_0746720 PE=4 SV=1	GO:0005515GO:0008270
Manes.06G016600.2		0.353279	0.0512323		Glutathione-s-transferase theta, gst, OS=Ricinus communis GN=RCOM_1299540 PE=4 SV=1	GO:0005737GO:0003824GO:0005515GO:0009072
Manes.S041700.1		0.351812	0.0522739		Phytosulfokine 3, OS=Theobroma cacao GN=TCM_022449 PE=4 SV=1	GO:0005576GO:0008083GO:0008283GO:0007165GO:0040007
g1018.t1		0.350122	0.0534946
Manes.05G116600.1		0.347108	0.0557275		, mitochondrial OS=Gossypium arboreum GN=F383_13037 PE=4 SV=1	GO:0005739GO:0009941GO:0008219
g9152.t1		0.344783	0.0574996
Manes.11G131000.1		0.343742	0.0583074
g13040.t1		0.341288	0.0602469
Manes.11G105300.1		0.337645	0.0632187		Aldehyde oxidase, OS=Ricinus communis GN=RCOM_0951470 PE=4 SV=1	GO:0005506GO:0009055GO:0016614GO:0050660GO:0051537GO:0055114GO:0006118
Manes.08G093200.1		0.337141	0.0636388		Acyl- dehydrogenase, OS=Ricinus communis GN=RCOM_0186930 PE=3 SV=1	GO:0003995GO:0050660GO:0055114GO:0006118EC:1.3.99.3
Manes.14G171500.1		0.331499	0.0684908		Prostaglandin E synthase 2 OS=Gossypium arboreum GN=F383_16951 PE=4 SV=1	GO:0005515GO:0009055GO:0015035GO:0045454GO:0006118
Manes.10G079900.1		0.329845	0.0699669		ATP-dependent Clp protease proteolytic subunit OS=Jatropha curcas GN=JCGZ_16316 PE=3 SV=1	GO:0004252GO:0006508EC:3.4.21
Manes.18G079000.1		0.328091	0.0715591		Aldehyde dehydrogenase OS=Ricinus communis GN=RCOM_0563960 PE=3 SV=1	GO:0016620GO:0055114
Manes.09G031000.1		0.327739	0.0718819		DNA binding , OS=Ricinus communis GN=RCOM_0405730 PE=4 SV=1	GO:0046983
Manes.01G218100.1		0.323497	0.0758614		Adenine nucleotide alpha hydrolases-like superfamily OS=Theobroma cacao GN=TCM_004643 PE=4 SV=1	GO:0006950
Manes.16G021500.1		0.318682	0.0805826
g8175.t1		0.302262	0.0983954
Manes.16G012000.1		0.30166	0.0991013		Isoform 2 of Polyubiquitin 10 OS=Arabidopsis thaliana GN=UBQ10	GO:0005515
Manes.17G081100.1		0.283795	0.121821		Pectinesterase OS=Ricinus communis GN=RCOM_0628790 PE=4 SV=1	GO:0005618GO:0004857GO:0030599GO:0042545GO:0005982GO:0005985EC:3.1.1.11EC:3.1.1.1
Manes.09G078800.1		0.277373	0.130864
g3076.t1		0.262944	0.152964
Manes.14G080700.1		0.229697	0.213852		Heat shock binding , OS=Ricinus communis GN=RCOM_1471410 PE=4 SV=1	GO:0046872
Manes.09G001500.1		-0.137662	0.46021		S-acyltransferase OS=Jatropha curcas GN=JCGZ_16667 PE=3 SV=1	GO:0008270
Manes.12G036000.1		-0.153225	0.410544		Os03g0139100 (Fragment) OS=Oryza sativa japonica GN=Os03g0139100 PE=3 SV=1	GO:0005840GO:0003735GO:0006412GO:0042254
Manes.03G100000.1		-0.172934	0.352203
Manes.17G080900.1		-0.17576	0.344268		High-mobility-group family OS=Populus trichocarpa GN=POPTR_0008s13170g PE=4 SV=1	GO:0000786GO:0005634GO:0003677GO:0006334GO:0006355
Manes.09G086500.1		-0.183493	0.32311
Manes.12G102000.1		-0.186477	0.315166		CROOKED family OS=Populus trichocarpa GN=POPTR_0005s14250g PE=4 SV=1	GO:0004672GO:0005524GO:0006468
Manes.16G042500.1		-0.19863	0.284081		Replication factor C DNA polymerase III gamma-tau subunit, OS=Ricinus communis GN=RCOM_1251970 PE=4 SV=1	GO:0009360GO:0003677GO:0003887GO:0005524GO:0006260EC:2.7.7.7
Manes.11G080500.1		-0.204018	0.270953		S-acyltransferase OS=Ricinus communis GN=RCOM_1446770 PE=3 SV=1	GO:0008270
Manes.03G104200.1		-0.204735	0.269234		Exonuclease family OS=Populus trichocarpa GN=POPTR_0001s38250g PE=4 SV=1	GO:0003676
Manes.03G063600.1		-0.206521	0.264989		DNA-binding S1FA, OS=Ricinus communis GN=RCOM_0819270 PE=4 SV=1	GO:0005634GO:0003677GO:0006355
Manes.01G057800.1		-0.218146	0.238422		1-aminocyclopropane-1-carboxylic acid synthase OS=Hevea brasiliensis GN=ACS2 PE=3 SV=1	GO:0003824GO:0030170GO:0009058
Manes.15G040500.1		-0.220165	0.233998		DNA photolyase, OS=Ricinus communis GN=RCOM_1006940 PE=4 SV=1	GO:0009882GO:0009785
Manes.07G134900.1		-0.224925	0.223783
Manes.02G060200.1		-0.226474	0.220527		O-fucosyltransferase family isoform 1 OS=Theobroma cacao GN=TCM_019016 PE=4 SV=1	GO:0005768GO:0005802GO:0016757GO:0046983GO:0000394GO:0009086
Manes.09G139600.1		-0.229341	0.214582		Syntaxin, OS=Ricinus communis GN=RCOM_1322390 PE=3 SV=1	GO:0016020GO:0005484GO:0006886GO:0016192GO:0005622
Manes.11G147500.1		-0.229343	0.214578		binding , OS=Ricinus communis GN=RCOM_0033580 PE=4 SV=1	GO:0005515GO:0008270
Manes.16G121800.1		-0.233578	0.205999
Manes.01G006200.1		-0.239047	0.195273		Transporter, OS=Ricinus communis GN=RCOM_0302740 PE=4 SV=1	GO:0010228GO:0016926GO:0050665
Manes.09G128600.1		-0.241994	0.189659		Vacuolar ATP synthase subunit h, OS=Ricinus communis GN=RCOM_1327460 PE=4 SV=1	GO:0000221GO:0005515GO:0020037GO:0046961GO:0015991GO:0006119EC:3.6.1EC:3.6.1.3EC:3.6.1.15
Manes.13G144600.1		-0.25591	0.164663		ADP,ATP carrier , OS=Ricinus communis GN=RCOM_1173510 PE=3 SV=1	GO:0005743GO:0005215GO:0055085
Manes.02G045900.1		-0.261372	0.155526		Ribosomal L34 OS=Populus trichocarpa GN=POPTR_0017s11850g PE=2 SV=1	GO:0005840GO:0003735GO:0006412GO:0042254
Manes.17G043200.1		-0.261979	0.154532		Clathrin light chain isoform 2 OS=Theobroma cacao GN=TCM_029908 PE=4 SV=1	GO:0030130GO:0030132GO:0005198GO:0006886GO:0016192
Manes.15G050800.1		-0.267997	0.144939		Dehydratase family OS=Populus trichocarpa GN=POPTR_0001s14300g PE=3 SV=1	GO:0004160GO:0009097GO:0009098GO:0009099GO:0015940EC:4.2.1.9
Manes.05G031200.1		-0.272833	0.137549		Mitogen-activated kinase OS=Jatropha curcas GN=JCGZ_14357 PE=3 SV=1	GO:0004707GO:0005524GO:0006468GO:0007178GO:0009069EC:2.7.11EC:2.7.11.24
Manes.11G160000.1		-0.27517	0.134076		Multidrug resistance pump, OS=Ricinus communis GN=RCOM_0791900 PE=4 SV=1	GO:0034470
Manes.13G065000.1		-0.275186	0.134054		Brain 44 OS=Glycine soja GN=glysoja_015205 PE=4 SV=1	GO:0005743GO:0006850
Manes.10G033600.1		-0.276185	0.132589		Actin depolymerizing factor 4 OS=Hevea brasiliensis PE=2 SV=1	GO:0015629GO:0003779GO:0030042
Manes.16G059300.1		-0.282883	0.123076		Plant F14N23-6 OS=Medicago truncatula GN=MTR_4g083940 PE=4 SV=1	GO:0007267GO:0009616GO:0009855GO:0010014GO:0010050GO:0010073GO:0010267GO:0035196
Manes.05G129500.1		-0.283888	0.121693		Pyrophosphate-dependent phosphofructokinase OS=Hevea brasiliensis GN=PFP2 PE=2 SV=1	GO:0003872GO:0005524GO:0047334GO:0006096GO:0005945GO:0006000GO:0006012GO:0006013GO:0006094GO:0006098EC:2.7.1EC:2.7.1.90EC:2.7.1.11
Manes.17G063900.1		-0.284816	0.120426		Flavonol synthase flavanone 3-hydroxylase, OS=Ricinus communis GN=RCOM_0635170 PE=3 SV=1	GO:0016491GO:0055114
Manes.03G106200.1		-0.287386	0.11697		Pentatricopeptide repeat-containing , OS=Ricinus communis GN=RCOM_0108800 PE=4 SV=1	GO:0005515
Manes.10G062400.1		-0.291428	0.111683		Vesicle-associated membrane 727 OS=Populus trichocarpa GN=POPTR_0008s02030g PE=4 SV=1	GO:0016021GO:0016192
Manes.16G025400.1		-0.291501	0.11159		Clathrin light chain isoform 2 OS=Theobroma cacao GN=TCM_029908 PE=4 SV=1	GO:0030130GO:0030132GO:0005198GO:0006886GO:0016192
Manes.14G129100.2		-0.294	0.108414
g2565.t1		-0.295971	0.105957
Manes.10G109900.1		-0.300123	0.100919		40S ribosomal S16A OS=Hevea brasiliensis GN=RPS16A PE=2 SV=1	GO:0005840GO:0003735GO:0006412GO:0042254
Manes.13G067300.1		-0.31057	0.0890442		UBX domain-containing , OS=Ricinus communis GN=RCOM_1116820 PE=4 SV=1	GO:0005515
g3533.t1		-0.313918	0.0854733
Manes.07G105100.1		-0.317723	0.0815494
Manes.16G024900.3		-0.318578	0.0806868		RNA polymerase-associated RTF1, OS=Ricinus communis GN=RCOM_0935630 PE=4 SV=1	GO:0016593GO:0003677GO:0006352GO:0006368GO:0016570
g2854.t1		-0.322651	0.0766754
Manes.01G028300.1		-0.322815	0.0765171		Glycosyl hydrolase family OS=Populus trichocarpa GN=POPTR_0008s09480g PE=4 SV=1	GO:0004673GO:0016787GO:0018106GO:0009365EC:2.7.13.3
Manes.01G187000.1		-0.323881	0.0754944		TCP family transcription factor, OS=Theobroma cacao GN=TCM_011752 PE=4 SV=1	GO:0006355GO:0007165GO:0009725GO:0031347GO:0044238GO:0044260GO:0044710GO:0048367GO:0051707GO:0071229GO:0071310GO:1901701
Manes.10G064500.2		-0.327708	0.0719101		Obscurin 1 OS=Gossypium arboreum GN=F383_00122 PE=4 SV=1	GO:0000278GO:0006396
Manes.01G183500.2		-0.328948	0.0707777
Manes.15G027900.1		-0.33052	0.0693618		phosphatase family OS=Populus trichocarpa GN=POPTR_0008s15110g PE=4 SV=1	GO:0016787GO:0008152
g6163.t1		-0.330928	0.0689976
Manes.07G021300.1		-0.332509	0.0676023		Ubiquitin-like domain-containing CTD phosphatase OS=Morus notabilis GN=L484_006962 PE=4 SV=1	GO:0005634GO:0004721GO:0005515GO:0006470EC:3.1.3.16EC:3.1EC:3.1.3.41
Manes.08G145800.1		-0.337488	0.0633495		Syntaxin, OS=Ricinus communis GN=RCOM_1322390 PE=3 SV=1	GO:0016020GO:0005484GO:0006886GO:0016192GO:0005622
Manes.13G098100.1		-0.33752	0.0633227		Uncharacterized protein OS=Populus trichocarpa GN=Poptr_cp073 PE=4 SV=1	GO:0005615GO:0009507GO:0005179GO:0031856GO:0051428GO:0001501GO:0006357GO:0007267GO:0010467GO:0034645GO:0044238GO:0045453GO:0045725GO:0045935GO:0046326GO:0007165
Manes.18G080100.1		-0.337988	0.0629344		Nramp transporter OS=Theobroma cacao GN=TCM_035174 PE=3 SV=1	GO:0016020GO:0005215GO:0006810
Manes.03G150300.1		-0.340127	0.0611819		Oxidoreductase family OS=Populus trichocarpa GN=POPTR_0001s28480g PE=2 SV=1	GO:0016491GO:0055114
Manes.04G036500.1		-0.340442	0.0609266
Manes.02G200000.1		-0.3406	0.0607996		Uridylate kinase plant, OS=Ricinus communis GN=RCOM_1329770 PE=3 SV=1	GO:0004127GO:0005524GO:0009041GO:0006207GO:0006221EC:2.7.4EC:2.7.4.14
Manes.01G269900.2		-0.341872	0.059781		F-box LRR-repeat , OS=Ricinus communis GN=RCOM_1609800 PE=4 SV=1	GO:0005515
Manes.08G124000.1		-0.342402	0.0593606		Sugar transporter family OS=Populus trichocarpa GN=POPTR_0013s02850g PE=3 SV=2	GO:0016021GO:0022891GO:0055085
Manes.16G040800.5		-0.3452	0.0571787		2-aminoethanethiol dioxygenase OS=Glycine soja GN=glysoja_040484 PE=4 SV=1	GO:0016702GO:0055114EC:1.13.11
Manes.08G149800.1		-0.348664	0.0545657		Short-chain type dehydrogenase, OS=Ricinus communis GN=RCOM_1121790 PE=3 SV=1	GO:0016491GO:0008152
Manes.11G156700.1		-0.349802	0.0537287		Histone deacetylase 2a, OS=Ricinus communis GN=RCOM_1186440 PE=4 SV=1	GO:0046872
Manes.02G071800.2		-0.349916	0.0536455		Phosphatidic acid phosphatase, OS=Ricinus communis GN=RCOM_0468100 PE=4 SV=1	GO:0005887GO:0008195GO:0032440GO:0016311GO:0055114GO:0006687GO:0009395GO:0046486EC:1.3.1.74EC:3.1EC:3.1.3.4EC:3.1.3.41
Manes.12G063700.1		-0.353087	0.0513683		Rubisco methyltransferase family OS=Theobroma cacao GN=TCM_002431 PE=4 SV=1	GO:0003682GO:0000785
Manes.11G023000.2		-0.353294	0.0512222		Ribosomal L18ae family OS=Theobroma cacao GN=TCM_029088 PE=4 SV=1	GO:0005840
g4294.t1		-0.354159	0.0506156
Manes.14G050300.1		-0.354446	0.0504162		Phospholipase C 4, OS=Ricinus communis GN=RCOM_1505800 PE=4 SV=1	GO:0016788GO:0008152
Manes.09G176800.1		-0.355196	0.0498966		Nicotianamine synthase, OS=Ricinus communis GN=RCOM_1435160 PE=4 SV=1	GO:0030410GO:0030418EC:2.5.1.43
Manes.09G033600.1		-0.355792	0.0494867
Manes.04G113600.1		-0.358594	0.047596		Small heat-shock , OS=Ricinus communis GN=RCOM_0899650 PE=3 SV=1	GO:0006457GO:0010286
g8136.t1		-0.361301	0.0458244
g1783.t1		-0.364527	0.0437823
Manes.08G070700.1		-0.365555	0.0431469		CASP 1C1 OS=Vitis vinifera GN=GSVIVT00013434001 PE=3 SV=1	GO:0005783GO:0005886GO:0016021
Manes.14G104900.1		-0.367772	0.041802		Zinc finger family OS=Populus trichocarpa GN=POPTR_0010s13230g PE=4 SV=1	GO:0003676GO:0046872
Manes.S091500.1		-0.368391	0.0414325
Manes.14G020900.1		-0.368409	0.0414221		Synbindin family OS=Populus trichocarpa GN=POPTR_0017s00860g PE=4 SV=1	GO:0030008GO:0006810
Manes.13G113700.1		-0.368419	0.0414161		Acyl- binding 3A OS=Vernicia fordii GN=ACBP3A PE=2 SV=1	GO:0000062
Manes.05G028300.1		-0.368468	0.041387		Reticulon OS=Jatropha curcas GN=JCGZ_14323 PE=4 SV=1	GO:0005789GO:0005886GO:0016021GO:0016740GO:0006007
Manes.06G146100.1		-0.368598	0.0413099
Manes.06G151900.1		-0.369262	0.0409174		ATP binding , OS=Ricinus communis GN=RCOM_1335800 PE=3 SV=1	GO:0004672GO:0005524GO:0006468
Manes.04G068100.1		-0.369902	0.0405423		50S ribosomal L2, OS=Ricinus communis GN=RCOM_1120050 PE=4 SV=1	GO:0015934GO:0003723GO:0003735GO:0016740GO:0006412GO:0042254
Manes.16G088300.1		-0.371554	0.0395859
g6276.t1		-0.372484	0.0390556
Manes.12G135200.1		-0.373599	0.038427		Annexin OS=Manihot esculenta GN=Ann1 PE=2 SV=1	GO:0005509GO:0005544
Manes.05G075000.1		-0.374769	0.0377768		Like-Sm (LSM) domain-containing (Fragment) OS=Cynara cardunculus scolymus GN=Ccrd_003535 PE=4 SV=1	GO:0006396
Manes.14G119100.1		-0.374826	0.0377455
Manes.12G011200.1		-0.375119	0.0375838		Chlorophyll a b-binding type II OS=Populus trichocarpa GN=POPTR_0001s13800g PE=4 SV=1	GO:0016020GO:0009765
g4288.t1		-0.37645	0.0368575
Manes.14G134900.2		-0.378483	0.0357707		Carbohydrate-binding X8 domain superfamily isoform 2 (Fragment) OS=Theobroma cacao GN=TCM_006071 PE=4 SV=1	GO:0004673GO:0018106GO:0009365EC:2.7.13.3
Manes.01G250800.1		-0.378647	0.035684		IQ domain-containing family OS=Populus trichocarpa GN=POPTR_0002s16790g PE=4 SV=2	GO:0051087
Manes.S079900.1		-0.379519	0.0352263
Manes.S112200.1		-0.380707	0.034611		Cytochrome P450, OS=Ricinus communis GN=RCOM_1588520 PE=3 SV=1	GO:0005506GO:0016705GO:0020037GO:0055114
g2404.t1		-0.380976	0.0344728
Manes.02G163900.1		-0.381116	0.0344009		Gamma-thionin PPT defensin 1 OS=Jatropha curcas PE=2 SV=1	GO:0006952
Manes.05G096900.3		-0.383117	0.0333888		PPLZ12, OS=Ricinus communis GN=RCOM_0697990 PE=4 SV=1	GO:0016020
Manes.18G069700.1		-0.383326	0.0332844		Pollen-specific C13, OS=Ricinus communis GN=RCOM_1034130 PE=4 SV=1	GO:0005615
Manes.12G064700.1		-0.384048	0.0329263
Manes.04G158200.1		-0.385377	0.0322748		Sequence-specific DNA binding transcription factors OS=Theobroma cacao GN=TCM_045048 PE=4 SV=1	GO:0003700GO:0006355GO:0005667GO:0045449
Manes.12G095300.1		-0.386206	0.0318736		DNA binding with one finger 2 OS=Jatropha curcas GN=Dof2 PE=2 SV=1	GO:0003677GO:0006355
Manes.15G046800.1		-0.386232	0.0318614		AWPM-19-like membrane family OS=Populus trichocarpa GN=POPTR_0010s07470g PE=4 SV=1	GO:0016021GO:0004129GO:1902600GO:0006123GO:0045277EC:1.9.3.1
Manes.13G151300.1		-0.388733	0.0306763		Embryo defective 1923 OS=Theobroma cacao GN=TCM_007954 PE=4 SV=1	GO:0005576GO:0005509GO:0006364GO:0006399GO:0009658GO:0030500GO:0031214
Manes.16G120500.1		-0.389061	0.0305239		Alba DNA RNA-binding OS=Theobroma cacao GN=TCM_038396 PE=4 SV=1	GO:0003676
g7059.t1		-0.3901	0.0300439
Manes.06G068300.1		-0.390652	0.0297919
Manes.11G067500.1		-0.390951	0.0296558		Heat-shock 70 OS=Hevea brasiliensis GN=HSP70 PE=2 SV=1	GO:0005618GO:0005886GO:0009507GO:0005524GO:0032440GO:0006457GO:0009644GO:0010286GO:0034976GO:0042542GO:0055114EC:1.3.1.74
Manes.10G119000.1		-0.392287	0.0290544		Lactoylglutathione lyase, OS=Ricinus communis GN=RCOM_0759770 PE=4 SV=1	GO:0016740GO:0016829GO:0008152
Manes.08G119000.1		-0.392558	0.0289338		Protease Do-like 14, isoform 1 OS=Theobroma cacao GN=TCM_026639 PE=4 SV=1	GO:0004252GO:0005515GO:0006508EC:3.4.21
g376.t1		-0.392596	0.028917
Manes.14G106900.1		-0.393079	0.0287029		Phosphopentothenoylcysteine decarboxylase, OS=Ricinus communis GN=RCOM_0576840 PE=4 SV=1	GO:0003824
Manes.01G137500.1		-0.39548	0.0276575		Soluble inorganic pyrophosphatase OS=Hevea brasiliensis GN=SIP2 PE=2 SV=1	GO:0005737GO:0000287GO:0004427GO:0006119EC:3.6.1.1EC:3.6.1
g7253.t1		-0.395634	0.0275917
g8651.t1		-0.396247	0.0273305
Manes.12G135000.1		-0.396987	0.0270174		Asparagine synthetase, OS=Ricinus communis GN=RCOM_0212760 PE=4 SV=1	GO:0004066GO:0006529GO:0006522GO:0006531EC:6.3.5.4
Manes.04G016000.3		-0.397741	0.0267017		Snf1-kinase beta subunit, plants, OS=Ricinus communis GN=RCOM_0472310 PE=4 SV=1	GO:0005515GO:0009744GO:0043562
Manes.S049000.1		-0.397796	0.026679		LOS4 (Fragment) OS=Manihot esculenta PE=2 SV=1	GO:0003676GO:0005524
Manes.05G093900.1		-0.397883	0.0266429		Leucine-rich repeat transmembrane kinase OS=Populus trichocarpa GN=POPTR_0004s07980g PE=4 SV=2	GO:0004672GO:0005524GO:0006468
Manes.12G108400.1		-0.397925	0.0266252		FAD-dependent oxidoreductase family OS=Populus trichocarpa GN=POPTR_0005s06180g PE=4 SV=2	GO:0016491GO:0055114
Manes.08G009800.1		-0.397927	0.0266247		Membrane magnesium transporter OS=Glycine soja GN=glysoja_007932 PE=4 SV=1	GO:0006661
Manes.07G114200.1		-0.398217	0.026504		Heat shock , OS=Ricinus communis GN=RCOM_0464250 PE=3 SV=1	GO:0005618GO:0005739GO:0005774GO:0005794GO:0005829GO:0005886GO:0048046GO:0005524GO:0031625GO:0032440GO:0006457GO:0016567GO:0034976GO:0055114EC:1.3.1.74
Manes.06G021500.1		-0.398264	0.0264847		Galactose mutarotase-like superfamily isoform 1 OS=Theobroma cacao GN=TCM_039290 PE=4 SV=1	GO:0016853GO:0030246GO:0005975
Manes.04G109900.1		-0.398522	0.026378		PPase OS=Hevea brasiliensis PE=2 SV=1	GO:0016020GO:0004427GO:0009678GO:0015992GO:0006119EC:3.6.1.1EC:3.6.1
Manes.11G089000.1		-0.398881	0.0262304
g8320.t1		-0.400489	0.0255769
Manes.14G148900.1		-0.40493	0.0238411		Tetratricopeptide repeat (TPR)-like superfamily OS=Theobroma cacao GN=TCM_038480 PE=4 SV=1	GO:0005515
Manes.18G022100.1		-0.406283	0.0233322		Thioredoxin H-type 3 OS=Hevea brasiliensis GN= 3 PE=2 SV=1	GO:0015035GO:0006662GO:0045454GO:0006118
Manes.11G071700.1		-0.406767	0.023152		XS domain-containing XS zinc finger domain-containing -related isoform 1 OS=Theobroma cacao GN=TCM_001667 PE=4 SV=1	GO:0005515GO:0008270GO:0031047
Manes.01G150600.1		-0.407145	0.0230122		RING-H2 finger ATL4M, OS=Ricinus communis GN=RCOM_0782600 PE=4 SV=1	GO:0005515GO:0008270
g5804.t1		-0.407794	0.022774
Manes.07G090300.1		-0.409412	0.0221887		RING U-box superfamily isoform 1 OS=Theobroma cacao GN=TCM_044140 PE=4 SV=1	GO:0005515GO:0008270
Manes.05G172600.1		-0.40975	0.0220679		Calcium-binding EF-hand family , OS=Theobroma cacao GN=TCM_033863 PE=4 SV=1	GO:0005509
Manes.02G017200.1		-0.409969	0.0219901		Heat shock , OS=Ricinus communis GN=RCOM_1688100 PE=3 SV=1	GO:0005524GO:0051082GO:0006457GO:0006950
g9726.t1		-0.41001	0.0219756
Manes.14G154500.1		-0.410266	0.0218848		Catalytic, OS=Ricinus communis GN=RCOM_1630050 PE=4 SV=1	GO:0016787GO:0008152
g9404.t1		-0.410775	0.0217051
Manes.10G094100.1		-0.411292	0.0215242		Heat shock , OS=Ricinus communis GN=RCOM_0817860 PE=3 SV=1	GO:0005524GO:0051082GO:0006457
Manes.02G112800.1		-0.411963	0.0212909		Phosphoserine aminotransferase OS=Vitis vinifera GN=VIT_00s2579g00010 PE=3 SV=1	GO:0004648GO:0006564GO:0006544GO:0006566GO:0042816EC:2.6.1.52
Manes.05G107000.1		-0.412269	0.0211854		Eukaryotic translation initiation factor 5A OS=Hevea brasiliensis GN=eIF-5A PE=2 SV=1	GO:0003746GO:0043022GO:0006452GO:0045901GO:0045905GO:0005840
Manes.04G034200.1		-0.414512	0.0204241		Ankyrin repeat family OS=Populus trichocarpa GN=POPTR_0001s24570g PE=4 SV=1	GO:0005515GO:0008270
g10788.t1		-0.415249	0.0201792
g1652.t1		-0.416153	0.0198816
Manes.04G139400.1		-0.416242	0.0198526		Endosomal P24A , OS=Ricinus communis GN=RCOM_0312330 PE=4 SV=1	GO:0016021
Manes.01G241700.1		-0.417563	0.0194252		Basic helix-loop-helix DNA-binding family OS=Theobroma cacao GN=TCM_005064 PE=4 SV=1	GO:0046983
Manes.01G176600.1		-0.418938	0.0189884		Negative cofactor 2 transcriptional co-repressor, OS=Ricinus communis GN=RCOM_0784710 PE=4 SV=1	GO:0046982
Manes.02G069100.1		-0.418956	0.0189828		AT2G18410 (Fragment) OS=Manihot esculenta PE=2 SV=1	GO:0033588
Manes.15G161800.1		-0.42035	0.0185482		Zinc finger , OS=Ricinus communis GN=RCOM_1676930 PE=4 SV=1	GO:0046872
Manes.02G206500.2		-0.422088	0.0180181		Alcohol dehydrogenase, OS=Ricinus communis GN=RCOM_0366700 PE=3 SV=1	GO:0008270GO:0016491GO:0055114
Manes.03G073300.2		-0.422948	0.0177605		Potassium transporter OS=Populus trichocarpa GN=POPTR_0001s00580g PE=3 SV=1	GO:0016020GO:0015079GO:0071805
Manes.03G019200.1		-0.423594	0.0175691		Ethylene-responsive transcriptional coactivator OS=Hevea brasiliensis GN=ERTC1 PE=2 SV=1	GO:0043565
Manes.05G099700.1		-0.423942	0.0174668		40S ribosomal S9, OS=Ricinus communis GN=RCOM_1514770 PE=3 SV=1	GO:0015935GO:0003735GO:0019843GO:0006412GO:0042254
Manes.13G028900.1		-0.425581	0.0169909		ADP-ribosylation factor A1F 2 (Fragment) OS=Taraxacum kok-saghyz GN=ARFA1F2 PE=2 SV=1	GO:0005622GO:0005525GO:0007264GO:0015031
Manes.06G120500.1		-0.426558	0.0167123		Phospholipase C 4, OS=Ricinus communis GN=RCOM_1505800 PE=4 SV=1	GO:0016788GO:0008152
Manes.08G017400.1		-0.4271	0.0165597		Threonine dehydratase OS=Jatropha curcas GN=JCGZ_16612 PE=3 SV=1	GO:0004794GO:0030170GO:0009097GO:0006544GO:0006563GO:0006566EC:4.3.1.19
Manes.15G105000.1		-0.427162	0.016542		Cation efflux zinc transporter, OS=Ricinus communis GN=RCOM_0768880 PE=4 SV=1	GO:0016021GO:0008324GO:0006812GO:0055085
g870.t1		-0.429092	0.0160078
Manes.04G031700.1		-0.429574	0.0158765		Actin depolymerizing factor 4 OS=Theobroma cacao GN=TCM_041889 PE=4 SV=1	GO:0015629GO:0003779GO:0030042
Manes.07G115900.1		-0.429626	0.0158626		Actin (Fragment) OS=Oxybasis rubra PE=3 SV=1	GO:0005524
g9979.t1		-0.430097	0.0157352
Manes.16G015600.1		-0.43406	0.014698
Manes.12G084100.1		-0.435047	0.0144486		ATP binding , OS=Ricinus communis GN=RCOM_0989530 PE=3 SV=1	GO:0004672GO:0005524GO:0006468
Manes.06G047000.2		-0.43603	0.0142039		Tetratricopeptide repeat-like superfamily OS=Theobroma cacao GN=TCM_038150 PE=4 SV=1	GO:0005515
Manes.03G132200.1		-0.439325	0.0134085		WRKY transcription factor, OS=Ricinus communis GN=RCOM_1303670 PE=4 SV=1	GO:0003700GO:0043565GO:0006355GO:0005667GO:0045449
Manes.02G113800.3		-0.440391	0.0131595		Serine threonine- kinase cx32, OS=Ricinus communis GN=RCOM_0873990 PE=3 SV=1	GO:0004672GO:0005524GO:0006468
Manes.12G062900.1		-0.441822	0.0128311		Auxin-induced in root cultures 12, OS=Ricinus communis GN=RCOM_0495210 PE=4 SV=1	GO:0016021
Manes.18G111900.1		-0.442036	0.0127826		Receptor histidine kinase, OS=Ricinus communis GN=RCOM_1044460 PE=4 SV=1	GO:0000160
g3639.t1		-0.443995	0.0123455
g5135.t1		-0.447575	0.0115792
Manes.12G097300.1		-0.448158	0.0114584		COR413-PM2, OS=Ricinus communis GN=RCOM_0603940 PE=4 SV=1	GO:0016021
Manes.13G120200.1		-0.448315	0.011426		OS=Jatropha curcas GN= PE=3 SV=1	GO:0005576GO:0005634GO:0005509GO:0016874GO:0019789GO:0008152GO:0009737GO:0009793GO:0030500GO:0031214
Manes.07G090900.1		-0.449051	0.0112752		Plastid 16-kDa outer membrane OS=Manihot esculenta GN=OEP16 PE=2 SV=1	GO:0005576GO:0005773GO:0009941GO:0016021GO:0019031GO:0005509GO:0015171GO:0042803GO:0003333GO:0030500GO:0031214GO:0042742GO:0045037
Manes.15G181100.2		-0.449261	0.0112324		DNA-repair UVH3, OS=Ricinus communis GN=RCOM_0851780 PE=4 SV=1	GO:0003677GO:0004518GO:0006281EC:3.1
Manes.15G075500.1		-0.450826	0.0109185		Pectinesterase OS=Ricinus communis GN=RCOM_0184760 PE=4 SV=1	GO:0005618GO:0004857GO:0030599GO:0042545GO:0005982GO:0005985EC:3.1.1.11EC:3.1.1.1
g11375.t1		-0.450925	0.0108988
Manes.09G151100.2		-0.451575	0.0107708
Manes.02G133500.1		-0.453029	0.0104889		Constitutive photomorphogenic 12 family OS=Populus trichocarpa GN=POPTR_0001s23040g PE=4 SV=1	GO:0005515
Manes.04G137800.1		-0.453981	0.0103078		Zinc finger , OS=Ricinus communis GN=RCOM_0004450 PE=4 SV=1	GO:0003677GO:0006355
Manes.03G132100.1		-0.455809	0.00996723		Aspartic ase, OS=Ricinus communis GN=RCOM_1303660 PE=3 SV=1	GO:0004190GO:0006508GO:0006629EC:3.4.23
Manes.05G183000.1		-0.456294	0.00987853		Transmembrane , OS=Medicago truncatula GN=MTR_3g103330 PE=4 SV=1	GO:0016021
Manes.16G064300.2		-0.456482	0.00984427		phosphatase 2a, regulatory subunit, OS=Ricinus communis GN=RCOM_0925400 PE=4 SV=1	GO:0000159GO:0005488GO:0008601GO:0007165
Manes.07G098200.1		-0.457534	0.00965475
Manes.01G026900.1		-0.458747	0.00943995
Manes.04G133200.1		-0.458932	0.00940758
g917.t1		-0.462634	0.00877861
Manes.05G025800.1		-0.463329	0.00866467
Manes.16G048700.1		-0.463447	0.0086454
Manes.08G094200.1		-0.464663	0.00844923		Ran-binding 1 b isoform 1 OS=Theobroma cacao GN=TCM_021657 PE=4 SV=1	GO:0046907
Manes.10G048200.1		-0.46488	0.00841473		Tyramine N-feruloyltransferase 4 11, OS=Ricinus communis GN=RCOM_0263630 PE=4 SV=1	GO:0008080GO:0042967EC:2.3.1
Manes.13G049300.1		-0.465948	0.00824615		RNA polymerases N 8 kDa subunit OS=Theobroma cacao GN=TCM_010409 PE=3 SV=1	GO:0003677GO:0003899GO:0008270GO:0006351GO:0005730GO:0006144GO:0006206EC:2.7.7.6
Manes.07G111900.1		-0.466611	0.00814294		Nucleic acid binding , OS=Ricinus communis GN=RCOM_0466460 PE=4 SV=1	GO:0046872
Manes.07G090100.2		-0.46673	0.00812451
Manes.08G162200.1		-0.466831	0.00810899		4-alpha-glucanotransferase-related family OS=Populus trichocarpa GN=POPTR_0006s03020g PE=4 SV=2	GO:0004134GO:2001070GO:0005982GO:0005985EC:2.4.1.25
Manes.03G028200.1		-0.468625	0.00783621		Glucan endo-1,3-beta-glucosidase, OS=Ricinus communis GN=RCOM_1048940 PE=3 SV=1	GO:0004553GO:0005975
Manes.04G074500.1		-0.469349	0.00772845		Cucumisin, OS=Ricinus communis GN=RCOM_1131700 PE=4 SV=1	GO:0004252GO:0006508EC:3.4.21
Manes.09G094200.1		-0.469812	0.00766013		Fes1A OS=Theobroma cacao GN=TCM_021899 PE=4 SV=1	GO:0005515
Manes.07G123200.1		-0.471093	0.00747382
g506.t1		-0.471704	0.0073862
Manes.06G123900.1		-0.473436	0.0071429		NAC transcription factor 010 OS=Jatropha curcas GN=JCGZ_26399 PE=4 SV=1	GO:0003677GO:0006355
Manes.04G150200.1		-0.474012	0.00706357		Subtilase family OS=Populus trichocarpa GN=POPTR_0001s16390g PE=4 SV=1	GO:0004252GO:0006508EC:3.4.21
Manes.09G057000.1		-0.474174	0.00704134		Carboxylic ester hydrolase, OS=Ricinus communis GN=RCOM_0515640 PE=4 SV=1	GO:0016788
Manes.01G115500.1		-0.474224	0.00703454
Manes.16G093500.1		-0.475053	0.00692195		Plastid jasmonates ZIM-domain OS=Hevea brasiliensis PE=2 SV=1	GO:0005576GO:0005509GO:0030500GO:0031214
Manes.16G070300.2		-0.475837	0.00681685		TMS membrane family OS=Populus trichocarpa GN=POPTR_0018s06160g PE=4 SV=1	GO:0016020
g8936.t1		-0.476429	0.00673843
Manes.03G077900.1		-0.477045	0.00665773		SENESCENCE-RELATED GENE 1 family OS=Populus trichocarpa GN=POPTR_0001s39130g PE=3 SV=1	GO:0016491GO:0055114
g6570.t1		-0.477328	0.0066208
Manes.09G184000.1		-0.478015	0.00653218		Interferon-induced GTP-binding mx, OS=Ricinus communis GN=RCOM_1437440 PE=4 SV=1	GO:0003924GO:0005525EC:3.6.1EC:3.6.1.15
Manes.14G163000.1		-0.478161	0.00651341
g1500.t1		-0.478266	0.00649997
Manes.02G023500.1		-0.479148	0.00638811		Receptor kinase, OS=Ricinus communis GN=RCOM_1686340 PE=4 SV=1	GO:0004672GO:0005524GO:0006468
Manes.03G128100.2		-0.480594	0.00620822
Manes.08G171500.1		-0.481658	0.00607854		RING U-box superfamily isoform 2 OS=Theobroma cacao GN=TCM_019707 PE=4 SV=1	GO:0005515GO:0008270
Manes.05G143500.1		-0.484479	0.00574597		Ring finger , OS=Ricinus communis GN=RCOM_1599370 PE=4 SV=1	GO:0005515GO:0008270
Manes.16G083600.1		-0.484598	0.00573227
Manes.06G134700.1		-0.484698	0.00572086
Manes.08G002700.1		-0.48568	0.00560922		Ascorbate peroxidase OS=Citrus maxima GN=APX1 PE=2 SV=1	GO:0004601GO:0020037GO:0006979GO:0055114GO:0006804EC:1.11.1.7
g9405.t1		-0.486646	0.00550118
Manes.11G146400.1		-0.489425	0.0052004		Ubiquitin 5 OS=Wolffia australiana PE=2 SV=1	GO:0005515
Manes.12G135900.1		-0.489865	0.00515401		Mediator of RNA polymerase II transcription subunit 26, OS=Theobroma cacao GN=TCM_001129 PE=4 SV=1	GO:0005794
g7009.t1		-0.490451	0.00509297
Manes.10G014900.1		-0.493604	0.00477451
Manes.08G155900.1		-0.494312	0.00470539		MLO OS=Hevea brasiliensis GN=Mlo1 PE=2 SV=1	GO:0016021GO:0006952
Manes.15G056000.1		-0.495357	0.00460501		Phosphate transporter OS=Manihot esculenta GN=PT1 6 PE=2 SV=1	GO:0016021GO:0005315GO:0006817GO:0055085
Manes.05G040200.1		-0.49587	0.00455631
Manes.12G119800.1		-0.497002	0.00445056		WD-repeat , OS=Ricinus communis GN=RCOM_0188680 PE=4 SV=1	GO:0005515
Manes.12G108300.1		-0.498161	0.00434453		LIM domain kinase, OS=Ricinus communis GN=RCOM_1153510 PE=4 SV=1	GO:0004672GO:0005515GO:0005524GO:0006468
Manes.17G051100.1		-0.498397	0.00432316
Manes.16G016600.1		-0.499041	0.00426542		(2R)-phospho-3-sulfolactate synthase-related family OS=Populus trichocarpa GN=POPTR_0011s03420g PE=4 SV=1	GO:0003824
Manes.06G159900.1		-0.499966	0.00418362		CCT motif family OS=Theobroma cacao GN=TCM_015399 PE=4 SV=1	GO:0005515
g1175.t1		-0.501238	0.00407331
Manes.06G043000.1		-0.501411	0.00405855
Manes.05G055500.1		-0.502146	0.00399619		Rab6 OS=Hevea brasiliensis PE=2 SV=1	GO:0005622GO:0016020GO:0003924GO:0005525GO:0006886GO:0006913GO:0007264EC:3.6.1EC:3.6.1.15
Manes.17G063200.1		-0.502655	0.00395342		Flavonol synthase flavanone 3-hydroxylase, OS=Ricinus communis GN=RCOM_0635960 PE=3 SV=1	GO:0016491GO:0055114
g10799.t1		-0.502745	0.00394589
Manes.07G130200.1		-0.502937	0.00392992		Phd F-box containing , OS=Ricinus communis GN=RCOM_0178700 PE=4 SV=1	GO:0008270GO:0042393GO:0006355
Manes.01G013800.1		-0.503757	0.0038623
Manes.15G148600.1		-0.503991	0.00384321		Dolichyl-diphosphooligosaccharide-- glycosyltransferase 48 kDa subunit OS=Vitis vinifera GN=VIT_03s0063g02100 PE=3 SV=1	GO:0005789GO:0018279
Manes.16G017400.1		-0.504107	0.0038337		Sulfite exporter family , OS=Theobroma cacao GN=TCM_030083 PE=4 SV=1	GO:0016021
Manes.14G069400.1		-0.504783	0.00377908		Pollen-specific SF3, OS=Ricinus communis GN=RCOM_1511990 PE=4 SV=1	GO:0008270
g4796.t1		-0.506186	0.00366779
Manes.17G045800.2		-0.507725	0.00354895		Vesicle-fusing ATPase family OS=Populus trichocarpa GN=POPTR_0004s04380g PE=3 SV=2	GO:0005524
g287.t1		-0.509	0.00345296
Manes.02G124600.1		-0.512654	0.00319033
Manes.05G012000.1		-0.513222	0.0031511		Hexosyltransferase OS=Manihot esculenta GN= 3 PE=2 SV=1	GO:0016757
Manes.17G106900.1		-0.514416	0.00306997		Ankyrin repeat-containing , OS=Ricinus communis GN=RCOM_1679190 PE=4 SV=1	GO:0005515
Manes.15G188100.1		-0.515422	0.00300302		bem46, OS=Ricinus communis GN=RCOM_1316760 PE=4 SV=1	GO:0005886GO:0016787GO:0008152GO:0009855GO:0009944GO:0010014GO:0010075
Manes.07G121000.1		-0.5155	0.00299788		Prenylated rab acceptor family OS=Populus trichocarpa GN=POPTR_0010s20550g PE=4 SV=1	GO:0005737GO:0006869GO:0006888GO:0006891GO:0010351GO:0016558
Manes.12G067900.1		-0.516416	0.0029381		Glucose-1-phosphate adenylyltransferase OS=Hevea brasiliensis GN=SSUI PE=2 SV=1	GO:0008878GO:0005978GO:0005982GO:0005985EC:2.7.7.27
Manes.03G096900.1		-0.51698	0.00290185		Aminoacylase-1 OS=Jatropha curcas GN=JCGZ_10750 PE=3 SV=1	GO:0005737GO:0004046GO:0008237GO:0006508GO:0006520GO:0000051EC:3.5.1.14
Manes.10G032200.1		-0.517134	0.00289198		CASP OS=Theobroma cacao GN=TCM_042805 PE=3 SV=1	GO:0005886GO:0016021
Manes.14G053900.1		-0.518775	0.00278888		ovule OS=Solanum chacoense PE=4 SV=1	GO:0007059GO:0007127GO:0033043GO:0044260GO:0044710GO:0048731GO:0090304
g7718.t1		-0.519528	0.00274264
Manes.09G079000.1		-0.521972	0.00259718		CASP 1C1 OS=Vitis vinifera GN=GSVIVT00013434001 PE=3 SV=1	GO:0005783GO:0005886GO:0016021
Manes.12G096000.1		-0.52663	0.00233823		Polyneuridine-aldehyde esterase, OS=Ricinus communis GN=RCOM_0602630 PE=4 SV=1	GO:0050529GO:0042432EC:3.1.1.78EC:3.1.1.1
Manes.14G077000.1		-0.527655	0.00228437		HVA22 OS=Jatropha curcas GN=JCGZ_11611 PE=3 SV=1	GO:0016021GO:0016491GO:0010162GO:0055114
Manes.05G204800.1		-0.528857	0.00222258		Transcription factor, OS=Ricinus communis GN=RCOM_0302130 PE=4 SV=1	GO:0003677
Manes.14G070000.1		-0.528934	0.00221866
Manes.02G040900.2		-0.535534	0.001905
Manes.01G074500.1		-0.535916	0.00188806		HSP70-interacting 1 isoform 1 OS=Theobroma cacao GN=TCM_016053 PE=4 SV=1	GO:0005515
Manes.03G132400.1		-0.536171	0.00187685		Small ubiquitin-related modifier OS=Jatropha curcas GN=JCGZ_00940 PE=3 SV=1	GO:0005515
Manes.09G173400.1		-0.537239	0.00183053		40S ribosomal S27 (Fragment) OS=Capsella rubella GN=CARUB_v10018269mg PE=3 SV=1	GO:0005840GO:0003735GO:0006412GO:0042254
g1200.t1		-0.538019	0.00179728
Manes.14G124600.1		-0.541133	0.00166987		Beta-tubulin OS=Citrus maxima PE=2 SV=1	GO:0005874GO:0003924GO:0005200GO:0005525GO:0007017EC:3.6.1EC:3.6.1.15
Manes.16G061100.1		-0.54284	0.00160337		N6-DNA-methyltransferase, OS=Ricinus communis GN=RCOM_0096960 PE=4 SV=1	GO:0003676GO:0008276GO:0006479EC:2.1.1
Manes.18G041000.1		-0.54625	0.00147749		WRKY transcription factor, OS=Ricinus communis GN=RCOM_1589480 PE=4 SV=1	GO:0003700GO:0043565GO:0006355GO:0005667GO:0045449
Manes.17G070300.1		-0.546315	0.00147517
g9496.t1		-0.547047	0.00144933
Manes.02G023200.1		-0.547255	0.00144204		Copper-transporting atpase p-type, OS=Ricinus communis GN=RCOM_1686400 PE=3 SV=1	GO:0016021GO:0000166GO:0005507GO:0019829GO:0030001EC:3.6.1EC:3.6.1.3EC:3.6.1.15
Manes.01G036600.1		-0.549561	0.00136357		Isoform 2 of Transcription initiation factor TFIID subunit 7 OS=Arabidopsis thaliana GN=TAF7	GO:0005669GO:0006367
Manes.05G162200.1		-0.553041	0.00125217		Cytochrome P450, OS=Ricinus communis GN=RCOM_1593840 PE=3 SV=1	GO:0005506GO:0016705GO:0020037GO:0055114
Manes.16G107600.1		-0.553697	0.0012321		Profilin OS=Gossypium arboreum GN=F383_14118 PE=3 SV=1	GO:0003779
g1087.t1		-0.554626	0.00120413
Manes.06G153900.1		-0.555608	0.00117517		Chaperone binding , OS=Ricinus communis GN=RCOM_1581910 PE=4 SV=1	GO:0005515
g8644.t1		-0.556002	0.00116375
Manes.11G035100.1		-0.560734	0.00103373		CASP 4A2 OS=Oryza sativa japonica GN=Os02g0134500 PE=2 SV=2	GO:0005886GO:0016021
Manes.07G034600.1		-0.562469	0.000989354		ABC transporter family OS=Hevea brasiliensis GN=ABCG11 PE=2 SV=1	GO:0016020GO:0005524GO:0016887EC:3.6.1EC:3.6.1.3EC:3.6.1.15
g9403.t1		-0.564176	0.000947335
Manes.03G137800.1		-0.567711	0.000865253		Chitin-inducible gibberellin-responsive , OS=Ricinus communis GN=RCOM_0047210 PE=4 SV=1	GO:0005829GO:0003700GO:0006355GO:0005667GO:0045449
Manes.11G161000.1		-0.570865	0.000797367		TRANSPARENT TESTA 1 , OS=Ricinus communis GN=RCOM_1280320 PE=4 SV=1	GO:0003676GO:0046872
Manes.12G085000.1		-0.574054	0.000733516		Epoxide hydrolase, OS=Ricinus communis GN=RCOM_1175510 PE=4 SV=1	GO:0003824
Manes.05G120400.1		-0.578992	0.000643491		Glycosyltransferase OS=Populus trichocarpa GN=POPTR_0007s00870g PE=3 SV=1	GO:0016758GO:0008152
Manes.06G167100.1		-0.579312	0.000638013		Serine threonine kinase, OS=Ricinus communis GN=RCOM_1577300 PE=4 SV=1	GO:0004672GO:0005524GO:0006468
Manes.11G026700.1		-0.58206	0.000592603		Endosomal P24A , OS=Ricinus communis GN=RCOM_0312330 PE=4 SV=1	GO:0016021
Manes.06G043100.1		-0.583839	0.000564739		09g08220D OS=Brassica napus GN= 09g08220D PE=4 SV=1	GO:0009506GO:0019031
Manes.06G041800.1		-0.585463	0.000540324		phosphatase 2c, OS=Ricinus communis GN=RCOM_0510070 PE=3 SV=1	GO:0004722GO:0043169GO:0006470GO:0008287EC:3.1.3.16EC:3.1EC:3.1.3.41
Manes.06G164000.1		-0.586678	0.000522678
Manes.16G136700.1		-0.59086	0.000465726		7-dehydrocholesterol reductase, OS=Ricinus communis GN=RCOM_1573850 PE=4 SV=1	GO:0016628
g10829.t1		-0.592952	0.00043936
Manes.14G132600.1		-0.59945	0.000365655		SPX domain-containing family OS=Populus trichocarpa GN=POPTR_0018s13140g PE=4 SV=2	GO:0016036
Manes.03G119800.1		-0.600294	0.000356934
Manes.02G178100.1		-0.601731	0.000342506		VIRE2-interacting 1, OS=Theobroma cacao GN=TCM_035528 PE=4 SV=1	GO:0003700GO:0043565GO:0006355GO:0005667GO:0045449
Manes.10G083100.1		-0.604041	0.000320394		Thioredoxin-related family OS=Populus trichocarpa GN=POPTR_0014s03460g PE=4 SV=1	GO:0015035GO:0006662GO:0045454GO:0006118
Manes.06G038200.1		-0.610427	0.000265701
g11184.t1		-0.610542	0.000264802
Manes.02G182900.1		-0.614472	0.000235504		Low affinity potassium transport system kup isoform 1 OS=Theobroma cacao GN=TCM_035703 PE=4 SV=1	GO:0005886GO:0000394GO:0009086
Manes.15G110500.1		-0.616392	0.000222269		kinase APK1B, chloroplast, OS=Ricinus communis GN=RCOM_0342890 PE=3 SV=1	GO:0004672GO:0005524GO:0006468
Manes.06G038400.1		-0.617064	0.000217796		Calmodulin-binding OS=Populus euphratica PE=2 SV=1	GO:0005516GO:0006950
Manes.08G135000.1		-0.623959	0.000176301		Auxin-responsive OS=Ricinus communis GN=RCOM_0484470 PE=3 SV=1	GO:0005634GO:0005515GO:0006355
Manes.02G149300.1		-0.627452	0.000158096
g10419.t1		-0.632853	0.000133229
Manes.12G067400.1		-0.634706	0.000125538		Transmembrane , OS=Medicago truncatula GN=MTR_3g082330 PE=4 SV=2	GO:0016021GO:0003700GO:0003707GO:0006355GO:0010228GO:0043401GO:0005667GO:0045449
Manes.02G135800.1		-0.642497	9.73547e-05		Cytochrome P450, OS=Ricinus communis GN=RCOM_0785370 PE=3 SV=1	GO:0005506GO:0016705GO:0020037GO:0055114
Manes.07G029200.1		-0.654498	6.48897e-05		Tau class glutathione transferase GSTU24 OS=Populus trichocarpa GN=POPTR_0016s02370g PE=2 SV=1	GO:0005515
Manes.11G094100.1		-0.671078	3.59555e-05		Rop4 OS=Hevea brasiliensis PE=2 SV=1	GO:0005525GO:0007264
Manes.02G089200.1		-0.676559	2.9341e-05		Glutathione-s-transferase theta, gst, OS=Ricinus communis GN=RCOM_0324140 PE=3 SV=1	GO:0005515
Manes.02G022600.1		-0.68233	2.35769e-05		Glutathione peroxidase OS=Jatropha curcas GN=JCGZ_20603 PE=3 SV=1	GO:0004602GO:0006979GO:0055114GO:0006749GO:0006804EC:1.11.1.9EC:1.11.1.7
Manes.04G149900.1		-0.682743	2.32063e-05		Zinc finger , OS=Ricinus communis GN=RCOM_0044210 PE=4 SV=1	GO:0016298GO:0016042EC:3.1.1
Manes.07G058300.1		-0.687357	1.94096e-05
Manes.18G063500.1		-0.692838	1.56324e-05		Isoamylase isoform 3 (Fragment) OS=Manihot esculenta PE=2 SV=1	GO:0004553GO:0005975
Manes.04G031500.1		-0.694365	1.47053e-05		Histone H2B OS=Gossypium raimondii GN=B456_004G003900 PE=3 SV=1	GO:0000786GO:0003677GO:0046982
Manes.02G033700.1		-0.70653	8.91393e-06		Calmodulin, OS=Ricinus communis GN=RCOM_1680020 PE=4 SV=1	GO:0005509
Manes.11G036800.1		-0.707154	8.68229e-06		Auxin-responsive OS=Jatropha curcas GN=JCGZ_06321 PE=3 SV=1	GO:0005634GO:0005515GO:0006355
Manes.02G127700.1		-0.717183	5.63159e-06
Manes.14G108600.1		-0.72369	4.21109e-06		RING-H2 zinc finger RHA2a OS=Populus trichocarpa GN=POPTR_0008s12460g PE=4 SV=1	GO:0005515GO:0008270
Manes.02G198500.1		-0.731096	2.99464e-06		Patellin-5, OS=Ricinus communis GN=RCOM_1332490 PE=4 SV=1	GO:0005622GO:0016021GO:0005215GO:0006810
Manes.16G128000.1		-0.755273	9.07342e-07		Ccr4-associated factor, OS=Ricinus communis GN=RCOM_0921770 PE=4 SV=1	GO:0005634GO:0003676
Manes.01G247300.1		-0.765059	5.37977e-07
Manes.05G024300.1		-0.793978	9.80418e-08

## Sheet: RAM1_Yellow_mix_enrich_hub
Data S5e.Mesculenta genes enrichment of 165 HUB genes within the yellow MIX module (M. esculenta with 1274 genes,R. irregularis with 75 genes)
	category	over_represented_pvalue	under_represented_pvalue	numDEInCat	numInCat	term	ontology	head(p.adjust(GO.wall1007$over_represented_pvalue, method = "BH"),
796	GO:0006094	1.44062e-09	1	10	141	gluconeogenesis	BP	3.10067e-06
797	GO:0006096	1.85669e-09	1	10	146	glycolytic process	BP	3.10067e-06
997	GO:0006633	1.23581e-08	1	9	135	fatty acid biosynthetic process	BP	1.37587e-05
940	GO:0006508	2.90818e-07	1	15	645	proteolysis	BP	0.000242833
345	GO:0004252	1.19346e-06	1	8	164	serine-type endopeptidase activity	MF	0.000797232
532	GO:0004743	1.90633e-06	1	4	19	pyruvate kinase activity	MF	0.000909593
2287	GO:0030955	1.90633e-06	1	4	19	potassium ion binding	MF	0.000909593
1858	GO:0015976	6.6788e-06	1	6	98	carbon utilization	BP	0.0027884
731	GO:0005835	2.97591e-05	1	3	14	fatty acid synthase complex	CC	0.011044
619	GO:0005215	5.83815e-05	0.999992	8	290	transporter activity	MF	0.0194994
340	GO:0004185	0.000167508	0.999992	4	59	serine-type carboxypeptidase activity	MF	0.0508617
1400	GO:0009317	0.000468297	0.999996	2	7	acetyl-CoA carboxylase complex	CC	0.130343
530	GO:0004739	0.000631726	0.999994	2	8	pyruvate dehydrogenase (acetyl-transferring) activity	MF	0.150712
793	GO:0006086	0.000631726	0.999994	2	8	acetyl-CoA biosynthetic process from pyruvate	BP	0.150712
260	GO:0003989	0.000927297	0.999989	2	10	acetyl-CoA carboxylase activity	MF	0.206478
2727	GO:0045254	0.00101093	0.999987	2	10	pyruvate dehydrogenase complex	CC	0.211032
1270	GO:0008519	0.00140148	0.999978	2	13	ammonium transmembrane transporter activity	MF	0.260053
3207	GO:0072488	0.00140148	0.999978	2	13	ammonium transmembrane transport	BP	0.260053
69	GO:0000287	0.00154336	0.999801	5	179	magnesium ion binding	MF	0.271306
1207	GO:0008236	0.00184824	0.999898	3	51	serine-type peptidase activity	MF	0.308656
762	GO:0005975	0.00248997	0.999407	8	505	carbohydrate metabolic process	BP	0.396024
784	GO:0006027	0.00292228	0.999932	2	17	glycosaminoglycan catabolic process	BP	0.443656
1048	GO:0006810	0.00335391	0.999362	6	316	transport	BP	0.470158
1028	GO:0006754	0.00337838	0.999914	2	18	ATP biosynthetic process	BP	0.470158
1805	GO:0015288	0.00476053	1	1	1	porin activity	MF	0.538522
2193	GO:0022843	0.00476053	1	1	1	voltage-gated cation channel activity	MF	0.538522
2445	GO:0034426	0.00476053	1	1	1	etioplast membrane	CC	0.538522
2841	GO:0046930	0.00476053	1	1	1	pore complex	CC	0.538522
2055	GO:0017040	0.0048296	1	1	1	ceramidase activity	MF	0.538522
1967	GO:0016631	0.00483703	1	1	1	enoyl-[acyl-carrier-protein] reductase activity	MF	0.538522
2035	GO:0016887	0.00578798	0.999233	4	151	ATPase activity	MF	0.623608
2620	GO:0043231	0.00792666	0.999676	2	31	intracellular membrane-bounded organelle	CC	0.827346
995	GO:0006629	0.00832292	0.998774	4	172	lipid metabolic process	BP	0.838238
2463	GO:0034765	0.00853296	0.999982	1	2	regulation of ion transmembrane transport	BP	0.838238
324	GO:0004148	0.00959158	0.999977	1	2	dihydrolipoyl dehydrogenase activity	MF	0.853328
351	GO:0004315	0.00965082	0.999977	1	2	3-oxoacyl-[acyl-carrier-protein] synthase activity	MF	0.853328
353	GO:0004318	0.00965082	0.999977	1	2	enoyl-[acyl-carrier-protein] reductase (NADH) activity	MF	0.853328
2583	GO:0042967	0.00971454	0.998503	4	183	acyl-carrier-protein biosynthetic process	BP	0.853328
1065	GO:0006857	0.0101862	0.999525	2	32	oligopeptide transport	BP	0.853328
1979	GO:0016705	0.0103547	0.997505	6	411	oxidoreductase activity, acting on paired donors, with incorporation or reduction of molecular oxygen	MF	0.853328
3107	GO:0055114	0.010475	0.995331	16	1870	oxidation-reduction process	BP	0.853328
2187	GO:0020037	0.0110391	0.996936	7	551	heme binding	MF	0.877874
2044	GO:0016984	0.0114543	0.999956	1	3	ribulose-bisphosphate carboxylase activity	MF	0.889707
1867	GO:0016020	0.0120843	0.995207	12	1230	membrane	CC	0.907559
445	GO:0004555	0.0124993	0.999948	1	3	alpha,alpha-trehalase activity	MF	0.907559
770	GO:0005991	0.0124993	0.999948	1	3	trehalose metabolic process	BP	0.907559
2308	GO:0031177	0.0128295	0.999945	1	3	phosphopantetheine binding	MF	0.911716
257	GO:0003983	0.0144415	0.999931	1	3	UTP:glucose-1-phosphate uridylyltransferase activity	MF	0.991394
1363	GO:0009098	0.0148412	0.99915	2	39	leucine biosynthetic process	BP	0.991394
1364	GO:0009099	0.0148412	0.99915	2	39	valine biosynthetic process	BP	0.991394
2321	GO:0031359	0.0170562	0.999891	1	4	integral component of chloroplast outer membrane	CC	1
1362	GO:0009097	0.0171241	0.99894	2	42	isoleucine biosynthetic process	BP	1
3104	GO:0055085	0.0180498	0.993962	8	697	transmembrane transport	BP	1
1253	GO:0008430	0.0186915	0.999869	1	4	selenium binding	MF	1
597	GO:0004867	0.0191096	0.999854	1	5	serine-type endopeptidase inhibitor activity	MF	1
1465	GO:0009573	0.0209952	0.999823	1	5	chloroplast ribulose bisphosphate carboxylase complex	CC	1
297	GO:0004075	0.022153	0.999803	1	5	biotin carboxylase activity	MF	1
1408	GO:0009343	0.022153	0.999803	1	5	biotin carboxylase complex	CC	1
450	GO:0004563	0.0233063	0.999782	1	5	beta-N-acetylhexosaminidase activity	MF	1
811	GO:0006144	0.0247971	0.994945	4	235	purine nucleobase metabolic process	BP	1
635	GO:0005375	0.0256576	0.999717	1	7	copper ion transmembrane transporter activity	MF	1
647	GO:0005506	0.0267421	0.992052	6	508	iron ion binding	MF	1
2711	GO:0045036	0.0274819	0.999684	1	6	protein targeting to chloroplast	BP	1
1779	GO:0015019	0.0280795	0.99967	1	6	heparan-alpha-glucosaminide N-acetyltransferase activity	MF	1
794	GO:0006090	0.0284561	0.997674	2	56	pyruvate metabolic process	BP	1
3	GO:0000015	0.0286733	0.999656	1	6	phosphopyruvate hydratase complex	CC	1
486	GO:0004634	0.0286733	0.999656	1	6	phosphopyruvate hydratase activity	MF	1
799	GO:0006098	0.0302176	0.995258	3	147	pentose-phosphate shunt	BP	1
2484	GO:0035434	0.0303186	0.999596	1	8	copper ion transmembrane transport	BP	1
479	GO:0004618	0.0329131	0.999533	1	7	phosphoglycerate kinase activity	MF	1
377	GO:0004367	0.0377816	0.999371	1	8	glycerol-3-phosphate dehydrogenase [NAD+] activity	MF	1
2783	GO:0046168	0.0377816	0.999371	1	8	glycerol-3-phosphate catabolic process	BP	1
352	GO:0004316	0.0417793	0.999208	1	10	3-oxoacyl-[acyl-carrier-protein] reductase (NADPH) activity	MF	1
535	GO:0004747	0.04257	0.999187	1	9	ribokinase activity	MF	1
780	GO:0006014	0.04257	0.999187	1	9	D-ribose metabolic process	BP	1
304	GO:0004096	0.0460801	0.999035	1	10	catalase activity	MF	1
1404	GO:0009331	0.0470703	0.998992	1	10	glycerol-3-phosphate dehydrogenase complex	CC	1
362	GO:0004345	0.047338	0.998981	1	10	glucose-6-phosphate dehydrogenase activity	MF	1
1859	GO:0015977	0.0488727	0.998902	1	11	carbon fixation	BP	1

## Sheet: RAM1_Yellow_mix_enrich_all
Data S5f.Mesculenta genes enrichment of the Yellow mix module with 1349 genes (M. esculenta with 1274 genes,R. irregularis with 75 genes)
	category	over_represented_pvalue	under_represented_pvalue	numDEInCat	numInCat	term	ontology	head(p.adjust(GO.wall1007$over_represented_pvalue, method = "BH"),
796	GO:0006094	7.71641e-10	1	22	141	gluconeogenesis	BP	1.4049e-06
3107	GO:0055114	8.41256e-10	1	121	1870	oxidation-reduction process	BP	1.4049e-06
797	GO:0006096	3.6167e-09	1	22	146	glycolytic process	BP	4.0266e-06
762	GO:0005975	1.72651e-08	1	44	505	carbohydrate metabolic process	BP	1.44163e-05
1994	GO:0016758	2.69548e-08	1	27	198	transferase activity, transferring hexosyl groups	MF	1.7218e-05
940	GO:0006508	3.09305e-08	1	50	645	proteolysis	BP	1.7218e-05
619	GO:0005215	1.86016e-07	1	30	290	transporter activity	MF	8.8756e-05
345	GO:0004252	4.99233e-07	1	20	164	serine-type endopeptidase activity	MF	0.00020843
1205	GO:0008234	3.63809e-06	0.999999	13	79	cysteine-type peptidase activity	MF	0.00135014
2195	GO:0022891	4.6966e-06	0.999999	13	82	substrate-specific transmembrane transporter activity	MF	0.00156866
1868	GO:0016021	5.54429e-06	0.999997	100	1864	integral component of membrane	CC	0.00168345
1017	GO:0006694	6.11894e-06	0.999999	12	71	steroid biosynthetic process	BP	0.0017031
1185	GO:0008152	9.2775e-06	0.999995	81	1379	metabolic process	BP	0.0023836
532	GO:0004743	1.18915e-05	0.999999	6	19	pyruvate kinase activity	MF	0.00264784
2287	GO:0030955	1.18915e-05	0.999999	6	19	potassium ion binding	MF	0.00264784
1979	GO:0016705	2.19414e-05	0.999991	35	411	oxidoreductase activity, acting on paired donors, with incorporation or reduction of molecular oxygen	MF	0.00458028
1858	GO:0015976	2.79341e-05	0.999994	13	98	carbon utilization	BP	0.00503366
647	GO:0005506	2.82826e-05	0.999987	40	508	iron ion binding	MF	0.00503366
2239	GO:0030246	2.86346e-05	0.999992	17	158	carbohydrate binding	MF	0.00503366
444	GO:0004553	3.19734e-05	0.999988	29	348	hydrolase activity, hydrolyzing O-glycosyl compounds	MF	0.00533956
784	GO:0006027	5.51208e-05	0.999997	5	17	glycosaminoglycan catabolic process	BP	0.00876683
3104	GO:0055085	6.09555e-05	0.999971	42	697	transmembrane transport	BP	0.00925415
627	GO:0005315	6.67356e-05	0.999997	5	12	inorganic phosphate transmembrane transporter activity	MF	0.00969117
1270	GO:0008519	0.000104895	0.999994	5	13	ammonium transmembrane transporter activity	MF	0.0140139
3207	GO:0072488	0.000104895	0.999994	5	13	ammonium transmembrane transport	BP	0.0140139
1932	GO:0016491	0.000109378	0.999944	47	700	oxidoreductase activity	MF	0.0140508
1882	GO:0016114	0.000167728	0.999975	8	45	terpenoid biosynthetic process	BP	0.0207485
1054	GO:0006817	0.000224474	0.999985	5	15	phosphate ion transport	BP	0.0267765
2187	GO:0020037	0.000243237	0.999879	40	551	heme binding	MF	0.0280142
997	GO:0006633	0.000349703	0.999899	14	135	fatty acid biosynthetic process	BP	0.0389336
2004	GO:0016788	0.000392763	0.99988	15	140	hydrolase activity, acting on ester bonds	MF	0.042317
1230	GO:0008299	0.000472549	0.999944	6	30	isoprenoid biosynthetic process	BP	0.0493223
1867	GO:0016020	0.000618388	0.999627	63	1230	membrane	CC	0.0609541
1400	GO:0009317	0.000620491	0.999983	3	7	acetyl-CoA carboxylase complex	CC	0.0609541
2222	GO:0030145	0.000697939	0.999837	10	76	manganese ion binding	MF	0.0654825
363	GO:0004347	0.0007058	0.999978	3	9	glucose-6-phosphate isomerase activity	MF	0.0654825
429	GO:0004506	0.00092403	0.999941	4	12	squalene monooxygenase activity	MF	0.0834124
1048	GO:0006810	0.00108998	0.999527	23	316	transport	BP	0.0958031
731	GO:0005835	0.00118324	0.999915	4	14	fatty acid synthase complex	CC	0.0988904
794	GO:0006090	0.00118432	0.999789	7	56	pyruvate metabolic process	BP	0.0988904
259	GO:0003987	0.00169859	0.999986	2	3	acetate-CoA ligase activity	MF	0.131937
1899	GO:0016208	0.00169859	0.999986	2	3	AMP binding	MF	0.131937
2130	GO:0019427	0.00169859	0.999986	2	3	acetyl-CoA biosynthetic process from acetate	BP	0.131937
260	GO:0003989	0.00177651	0.999919	3	10	acetyl-CoA carboxylase activity	MF	0.134853
2801	GO:0046487	0.00193062	0.99969	6	38	glyoxylate metabolic process	BP	0.143295
2759	GO:0045735	0.00262361	0.999261	10	84	nutrient reservoir activity	MF	0.190497
2148	GO:0019643	0.00277296	0.999615	5	32	reductive tricarboxylic acid cycle	BP	0.197057
402	GO:0004421	0.00287363	0.999969	2	3	hydroxymethylglutaryl-CoA synthase activity	MF	0.199957
1092	GO:0006952	0.0029708	0.999144	10	92	defense response	BP	0.2025
865	GO:0006351	0.00409439	0.99833	16	221	transcription, DNA-templated	BP	0.273506
799	GO:0006098	0.00470928	0.998347	12	147	pentose-phosphate shunt	BP	0.306603
2845	GO:0046950	0.00477346	0.999907	2	4	cellular ketone body metabolic process	BP	0.306603
340	GO:0004185	0.00496546	0.998851	7	59	serine-type carboxypeptidase activity	MF	0.312918
314	GO:0004124	0.00579463	0.999579	3	12	cysteine synthase activity	MF	0.351892
1406	GO:0009333	0.00579463	0.999579	3	12	cysteine synthase complex	CC	0.351892
1065	GO:0006857	0.00630487	0.998938	5	32	oligopeptide transport	BP	0.376041
1962	GO:0016620	0.00737202	0.998699	5	35	oxidoreductase activity, acting on the aldehyde or oxo group of donors, NAD or NADP as acceptor	MF	0.431974
1028	GO:0006754	0.00753862	0.999355	3	18	ATP biosynthetic process	BP	0.434121
792	GO:0006084	0.00798805	0.999337	3	13	acetyl-CoA metabolic process	BP	0.450619
2209	GO:0030060	0.00809495	0.999336	3	12	L-malate dehydrogenase activity	MF	0.450619
450	GO:0004563	0.00836874	0.999747	2	5	beta-N-acetylhexosaminidase activity	MF	0.458223
2982	GO:0050660	0.00852471	0.996929	11	137	flavin adenine dinucleotide binding	MF	0.459234
2578	GO:0042816	0.0103653	0.999053	3	13	vitamin B6 metabolic process	BP	0.544088
198	GO:0003824	0.0104256	0.993971	31	582	catalytic activity	MF	0.544088
1787	GO:0015079	0.0140176	0.997701	4	33	potassium ion transmembrane transporter activity	MF	0.704041
1779	GO:0015019	0.0148728	0.999339	2	6	heparan-alpha-glucosaminide N-acetyltransferase activity	MF	0.704041
401	GO:0004420	0.0149377	0.999387	2	5	hydroxymethylglutaryl-CoA reductase (NADPH) activity	MF	0.704041
1853	GO:0015936	0.0149377	0.999387	2	5	coenzyme A metabolic process	BP	0.704041
597	GO:0004867	0.0149589	0.999386	2	5	serine-type endopeptidase inhibitor activity	MF	0.704041
1300	GO:0008716	0.0149661	1	1	1	D-alanine-D-alanine ligase activity	MF	0.704041
2796	GO:0046436	0.0149661	1	1	1	D-alanine metabolic process	BP	0.704041
2583	GO:0042967	0.0165822	0.993086	12	183	acyl-carrier-protein biosynthetic process	BP	0.76923
1985	GO:0016719	0.0184886	1	1	1	carotene 7,8-desaturase activity	MF	0.845916
330	GO:0004160	0.0199931	1	1	1	dihydroxy-acid dehydratase activity	MF	0.902391
1207	GO:0008236	0.0219331	0.99479	5	51	serine-type peptidase activity	MF	0.971859
2135	GO:0019441	0.0221141	0.998721	2	7	tryptophan catabolic process to kynurenine	BP	0.971859
1967	GO:0016631	0.0226531	1	1	1	enoyl-[acyl-carrier-protein] reductase activity	MF	0.982613
1641	GO:0010073	0.0250741	0.998448	2	7	meristem maintenance	BP	1
1355	GO:0009072	0.0259417	0.998365	2	7	aromatic amino acid family metabolic process	BP	1
1711	GO:0010286	0.0281251	0.99606	3	18	heat acclimation	BP	1
530	GO:0004739	0.0284641	0.998043	2	8	pyruvate dehydrogenase (acetyl-transferring) activity	MF	1
793	GO:0006086	0.0284641	0.998043	2	8	acetyl-CoA biosynthetic process from pyruvate	BP	1
2097	GO:0019031	0.0291864	0.998039	2	7	viral envelope	CC	1
1292	GO:0008661	0.0292439	0.99796	2	8	1-deoxy-D-xylulose-5-phosphate synthase activity	MF	1
292	GO:0004061	0.0298288	0.99784	2	9	arylformamidase activity	MF	1
2166	GO:0019829	0.0303349	0.997642	2	13	cation-transporting ATPase activity	MF	1
2218	GO:0030130	0.0310923	0.997697	2	9	clathrin coat of trans-Golgi network vesicle	CC	1
2220	GO:0030132	0.0310923	0.997697	2	9	clathrin coat of coated pit	CC	1
1362	GO:0009097	0.0326704	0.992967	4	42	isoleucine biosynthetic process	BP	1
2967	GO:0050236	0.0344301	0.997375	2	8	pyridoxine:NADP 4-dehydrogenase activity	MF	1
954	GO:0006535	0.0345276	0.994672	3	21	cysteine biosynthetic process from serine	BP	1
803	GO:0006108	0.0345827	0.994593	3	24	malate metabolic process	BP	1
825	GO:0006207	0.0351183	0.997221	2	9	'de novo' pyrimidine nucleobase biosynthetic process	BP	1
480	GO:0004619	0.0352553	0.997204	2	9	phosphoglycerate mutase activity	MF	1
1960	GO:0016614	0.0359266	0.990299	5	50	oxidoreductase activity, acting on CH-OH group of donors	MF	1
338	GO:0004180	0.0366318	1	1	1	carboxypeptidase activity	MF	1
1572	GO:0009855	0.0366323	0.994214	3	21	determination of bilateral symmetry	BP	1
2450	GO:0034470	0.037762	1	1	1	ncRNA processing	BP	1
2055	GO:0017040	0.0388644	1	1	1	ceramidase activity	MF	1
2727	GO:0045254	0.038983	0.996666	2	10	pyruvate dehydrogenase complex	CC	1
318	GO:0004134	0.0390019	0.999612	1	2	4-alpha-glucanotransferase activity	MF	1
379	GO:0004370	0.0399336	1	1	1	glycerol kinase activity	MF	1
3085	GO:0052624	0.0399381	1	1	1	2-phytyl-1,4-naphthoquinone methyltransferase activity	MF	1
351	GO:0004315	0.040096	0.99959	1	2	3-oxoacyl-[acyl-carrier-protein] synthase activity	MF	1
2203	GO:0030008	0.0401308	1	1	1	TRAPP complex	CC	1
995	GO:0006629	0.040424	0.981547	11	172	lipid metabolic process	BP	1
1805	GO:0015288	0.0404799	1	1	1	porin activity	MF	1
2193	GO:0022843	0.0404799	1	1	1	voltage-gated cation channel activity	MF	1
2445	GO:0034426	0.0404799	1	1	1	etioplast membrane	CC	1
2841	GO:0046930	0.0404799	1	1	1	pore complex	CC	1
463	GO:0004588	0.0407796	1	1	1	orotate phosphoribosyltransferase activity	MF	1
464	GO:0004590	0.0407796	1	1	1	orotidine-5'-phosphate decarboxylase activity	MF	1
2667	GO:0044205	0.0407796	1	1	1	'de novo' UMP biosynthetic process	BP	1
1180	GO:0008127	0.0409313	1	1	1	quercetin 2,3-dioxygenase activity	MF	1
2408	GO:0033473	0.0414348	1	1	1	indoleacetic acid conjugate metabolic process	BP	1
3219	GO:0080030	0.0414348	1	1	1	methyl indole-3-acetate esterase activity	MF	1
3082	GO:0051996	0.0419309	1	1	1	squalene synthase activity	MF	1
713	GO:0005782	0.0420165	1	1	1	peroxisomal matrix	CC	1
449	GO:0004561	0.0420569	0.9994	1	3	alpha-N-acetylglucosaminidase activity	MF	1
121	GO:0001501	0.042057	1	1	1	skeletal system development	BP	1
2342	GO:0031856	0.042057	1	1	1	parathyroid hormone receptor binding	MF	1
2742	GO:0045453	0.042057	1	1	1	bone resorption	BP	1
2756	GO:0045725	0.042057	1	1	1	positive regulation of glycogen biosynthetic process	BP	1
2774	GO:0045935	0.042057	1	1	1	positive regulation of nucleobase-containing compound metabolic process	BP	1
2787	GO:0046326	0.042057	1	1	1	positive regulation of glucose import	BP	1
3042	GO:0051428	0.042057	1	1	1	peptide hormone receptor binding	MF	1
1989	GO:0016746	0.0443834	0.987197	5	61	transferase activity, transferring acyl groups	MF	1
1388	GO:0009252	0.0446558	0.995716	2	13	peptidoglycan biosynthetic process	BP	1
53	GO:0000221	0.0492004	0.99938	1	2	vacuolar proton-transporting V-type ATPase, V1 domain	CC	1
1112	GO:0007032	0.0492577	0.999174	1	3	endosome organization	BP	1
3033	GO:0051287	0.0497494	0.9831	6	81	NAD binding	MF	1
